# Supplementary material for: Heart enhancers with deeply conserved regulatory activity are established early in zebrafish development
Source: Nat Commun. 2018 Nov 26;9:4977. doi: 10.1038/s41467-018-07451-z (PMC6255839; doi:10.1038/s41467-018-07451-z)
Supplement: Supplementary file 4 — Supplementary Data 1 [file 41467_2018_7451_MOESM4_ESM.xlsx]

## Sheet: GFP+ specific
chr19	50086474	50087256	chr19:50086474-50087256
chr7	10266014	10267622	chr7:10266014-10267622
chr14	43183884	43184587	chr14:43183884-43184587
chr16	41615593	41616634	chr16:41615593-41616634
chr24	26030534	26031430	chr24:26030534-26031430
chr5	28669205	28670060	chr5:28669205-28670060
chr3	12264826	12265428	chr3:12264826-12265428
chr13	40219394	40220140	chr13:40219394-40220140
chr5	11693521	11694303	chr5:11693521-11694303
chr18	6747704	6748895	chr18:6747704-6748895
chr25	22755729	22756345	chr25:22755729-22756345
chr8	4223055	4223807	chr8:4223055-4223807
chr20	53630683	53631541	chr20:53630683-53631541
chr16	38448655	38449183	chr16:38448655-38449183
chr4	5869474	5870335	chr4:5869474-5870335
chr10	42551501	42552329	chr10:42551501-42552329
chr6	51882499	51883791	chr6:51882499-51883791
chr25	11576354	11577942	chr25:11576354-11577942
chr12	38600819	38601559	chr12:38600819-38601559
chr7	16223048	16223760	chr7:16223048-16223760
chr20	42537459	42538695	chr20:42537459-42538695
chr18	29761535	29762444	chr18:29761535-29762444
chr20	52498890	52499840	chr20:52498890-52499840
chr4	6518457	6519952	chr4:6518457-6519952
chr17	19402066	19402789	chr17:19402066-19402789
chr6	6073219	6073814	chr6:6073219-6073814
chr15	44098622	44099433	chr15:44098622-44099433
chr20	2995078	2995695	chr20:2995078-2995695
chr16	3948663	3949781	chr16:3948663-3949781
chr13	2777231	2777822	chr13:2777231-2777822
chr2	60093205	60094084	chr2:60093205-60094084
chr18	13610097	13610681	chr18:13610097-13610681
chr20	44997219	44999531	chr20:44997219-44999531
chr20	41838957	41839613	chr20:41838957-41839613
chr5	17562050	17563545	chr5:17562050-17563545
chr8	8557061	8557968	chr8:8557061-8557968
chr10	10204340	10205999	chr10:10204340-10205999
chr13	43968388	43969580	chr13:43968388-43969580
chr23	1785816	1786541	chr23:1785816-1786541
chr25	2882540	2883385	chr25:2882540-2883385
chr16	2543700	2544390	chr16:2543700-2544390
chr5	43853210	43853831	chr5:43853210-43853831
chr20	13300789	13301376	chr20:13300789-13301376
chr8	13022063	13022789	chr8:13022063-13022789
chr7	74559603	74560540	chr7:74559603-74560540
chr14	36061918	36063569	chr14:36061918-36063569
chr5	7569845	7570804	chr5:7569845-7570804
chr12	38617242	38618221	chr12:38617242-38618221
chr8	925593	926503	chr8:925593-926503
chr3	5797631	5798382	chr3:5797631-5798382
chr16	21699673	21700273	chr16:21699673-21700273
chr8	28551077	28551711	chr8:28551077-28551711
chr24	22975421	22976264	chr24:22975421-22976264
chr19	40725070	40725826	chr19:40725070-40725826
chr12	47680993	47681703	chr12:47680993-47681703
chr1	52525092	52525946	chr1:52525092-52525946
chr15	41772854	41773694	chr15:41772854-41773694
chr4	9895447	9896348	chr4:9895447-9896348
chr7	19533802	19534443	chr7:19533802-19534443
chr9	45646476	45647158	chr9:45646476-45647158
chr16	58064396	58065435	chr16:58064396-58065435
chr4	9330483	9331219	chr4:9330483-9331219
chr18	14619684	14620399	chr18:14619684-14620399
chr12	45966986	45967587	chr12:45966986-45967587
chr24	41914621	41915460	chr24:41914621-41915460
chr14	41161056	41162152	chr14:41161056-41162152
chr19	24574360	24574868	chr19:24574360-24574868
chr15	29917916	29918873	chr15:29917916-29918873
chr10	33370939	33371533	chr10:33370939-33371533
chr11	34225909	34226721	chr11:34225909-34226721
chr18	41222271	41222876	chr18:41222271-41222876
chr9	9079658	9080208	chr9:9079658-9080208
chr25	1787907	1788723	chr25:1787907-1788723
chr13	42411789	42412442	chr13:42411789-42412442
chr24	1603657	1604431	chr24:1603657-1604431
chr18	46275983	46276670	chr18:46275983-46276670
chr1	875942	876947	chr1:875942-876947
chr7	10201955	10202730	chr7:10201955-10202730
chr4	6092026	6092576	chr4:6092026-6092576
chr1	1577023	1577687	chr1:1577023-1577687
chr17	788306	789906	chr17:788306-789906
chr15	44402506	44403286	chr15:44402506-44403286
chr13	50983962	50984817	chr13:50983962-50984817
chr13	41230207	41230893	chr13:41230207-41230893
chr25	236438	237221	chr25:236438-237221
chr16	58399268	58400003	chr16:58399268-58400003
chr5	46837116	46838533	chr5:46837116-46838533
chr14	14020405	14021086	chr14:14020405-14021086
chr19	47837046	47837762	chr19:47837046-47837762
chr9	47660401	47661217	chr9:47660401-47661217
chr20	53386216	53387416	chr20:53386216-53387416
chr7	54018677	54019572	chr7:54018677-54019572
chr6	49395152	49396068	chr6:49395152-49396068
chr9	43412700	43413528	chr9:43412700-43413528
chr15	13515248	13515799	chr15:13515248-13515799
chr13	50351633	50352367	chr13:50351633-50352367
chr10	13289111	13290617	chr10:13289111-13290617
chr12	44163208	44164398	chr12:44163208-44164398
chr20	8848604	8849340	chr20:8848604-8849340
chr8	55281282	55282175	chr8:55281282-55282175
chr2	3135972	3136499	chr2:3135972-3136499
chr19	2415990	2416503	chr19:2415990-2416503
chr3	23037590	23038308	chr3:23037590-23038308
chr18	12383499	12384052	chr18:12383499-12384052
chr15	34812807	34813602	chr15:34812807-34813602
chr13	32556605	32557408	chr13:32556605-32557408
chr3	7092966	7093666	chr3:7092966-7093666
chr13	35512269	35513403	chr13:35512269-35513403
chr16	6028025	6028668	chr16:6028025-6028668
chr21	40044243	40045788	chr21:40044243-40045788
chr12	6142025	6143021	chr12:6142025-6143021
chr18	16956153	16956676	chr18:16956153-16956676
chr15	35480727	35481576	chr15:35480727-35481576
chr6	55696305	55696975	chr6:55696305-55696975
chr9	13660313	13661110	chr9:13660313-13661110
chr5	16795918	16797424	chr5:16795918-16797424
chr14	40557118	40557754	chr14:40557118-40557754
chr5	17025158	17025994	chr5:17025158-17025994
chr14	37207980	37208520	chr14:37207980-37208520
chr4	9103447	9104179	chr4:9103447-9104179
chr7	11992154	11992768	chr7:11992154-11992768
chr12	31020387	31021162	chr12:31020387-31021162
chr10	40243500	40244040	chr10:40243500-40244040
chr15	8334482	8335277	chr15:8334482-8335277
chr17	4025097	4025571	chr17:4025097-4025571
chr5	26630589	26631512	chr5:26630589-26631512
chr8	52498360	52498980	chr8:52498360-52498980
chr7	24563162	24563801	chr7:24563162-24563801
chr5	57891283	57891788	chr5:57891283-57891788
chr7	29566263	29568164	chr7:29566263-29568164
chr21	8001492	8002144	chr21:8001492-8002144
chr5	50206878	50207540	chr5:50206878-50207540
chr6	56200382	56201072	chr6:56200382-56201072
chr13	1589130	1589900	chr13:1589130-1589900
chr25	22758293	22758853	chr25:22758293-22758853
chr18	1146238	1147064	chr18:1146238-1147064
chr13	40813196	40813713	chr13:40813196-40813713
chr10	29490392	29491464	chr10:29490392-29491464
chr19	39775632	39776207	chr19:39775632-39776207
chr24	4344964	4345606	chr24:4344964-4345606
chr8	52515020	52515591	chr8:52515020-52515591
chr18	15932748	15933484	chr18:15932748-15933484
chr1	55279481	55280209	chr1:55279481-55280209
chr14	49703208	49703912	chr14:49703208-49703912
chr9	53085729	53086673	chr9:53085729-53086673
chr16	3789347	3790586	chr16:3789347-3790586
chr3	5786903	5787750	chr3:5786903-5787750
chr5	19431954	19432832	chr5:19431954-19432832
chr7	55405085	55405631	chr7:55405085-55405631
chr15	3925073	3925965	chr15:3925073-3925965
chr24	714436	715519	chr24:714436-715519
chr2	51322031	51322831	chr2:51322031-51322831
chr12	28527809	28529180	chr12:28527809-28529180
chr21	36638978	36639812	chr21:36638978-36639812
chr24	31033705	31034482	chr24:31033705-31034482
chr18	49407363	49408241	chr18:49407363-49408241
chr3	53362968	53363665	chr3:53362968-53363665
chr1	38712789	38713417	chr1:38712789-38713417
chr25	4142802	4143363	chr25:4142802-4143363
chr3	12688452	12689500	chr3:12688452-12689500
chr6	48167524	48168467	chr6:48167524-48168467
chr10	32265530	32266767	chr10:32265530-32266767
chr24	29204088	29204589	chr24:29204088-29204589
chr14	14016981	14017648	chr14:14016981-14017648
chr18	17043950	17045394	chr18:17043950-17045394
chr2	46497422	46497881	chr2:46497422-46497881
chr11	44252194	44253174	chr11:44252194-44253174
chr20	6694451	6695759	chr20:6694451-6695759
chr16	42264054	42265072	chr16:42264054-42265072
chr24	31277493	31278441	chr24:31277493-31278441
chr20	37734892	37735470	chr20:37734892-37735470
chr16	45322530	45323219	chr16:45322530-45323219
chr6	20644967	20645642	chr6:20644967-20645642
chr19	16906785	16907549	chr19:16906785-16907549
chr8	39166662	39167548	chr8:39166662-39167548
chr17	21549295	21550104	chr17:21549295-21550104
chr24	7985591	7986438	chr24:7985591-7986438
chr2	43582491	43583223	chr2:43582491-43583223
chr16	22902842	22903734	chr16:22902842-22903734
chr13	26837219	26837817	chr13:26837219-26837817
chr14	15286522	15287312	chr14:15286522-15287312
chr7	30166122	30166696	chr7:30166122-30166696
chr20	15455983	15456517	chr20:15455983-15456517
chr1	50564937	50565464	chr1:50564937-50565464
chr5	20292510	20293263	chr5:20292510-20293263
chr5	32351797	32353015	chr5:32351797-32353015
chr2	31112180	31112836	chr2:31112180-31112836
chr13	30984887	30985545	chr13:30984887-30985545
chr22	30102068	30102664	chr22:30102068-30102664
chr3	17248988	17249538	chr3:17248988-17249538
chr9	27576785	27577454	chr9:27576785-27577454
chr16	30351565	30352818	chr16:30351565-30352818
chr23	41639693	41640367	chr23:41639693-41640367
chr14	1483613	1484528	chr14:1483613-1484528
chr1	35507018	35507956	chr1:35507018-35507956
chr14	42985575	42986162	chr14:42985575-42986162
chr5	51572740	51573457	chr5:51572740-51573457
chr25	31496923	31497743	chr25:31496923-31497743
chr12	46045396	46046083	chr12:46045396-46046083
chr25	2632395	2633117	chr25:2632395-2633117
chr9	29355053	29355712	chr9:29355053-29355712
chr2	34222419	34223142	chr2:34222419-34223142
chr16	22125667	22126404	chr16:22125667-22126404
chr25	14806568	14807152	chr25:14806568-14807152
chr25	4560336	4561183	chr25:4560336-4561183
chr13	46920252	46921084	chr13:46920252-46921084
chr6	59115749	59116654	chr6:59115749-59116654
chr21	4239164	4240057	chr21:4239164-4240057
chr18	47519465	47520238	chr18:47519465-47520238
chr1	39086765	39087343	chr1:39086765-39087343
chr3	10627360	10627954	chr3:10627360-10627954
chr24	40488985	40489872	chr24:40488985-40489872
chr5	69666687	69667419	chr5:69666687-69667419
chr9	54667349	54668675	chr9:54667349-54668675
chr9	14792147	14793207	chr9:14792147-14793207
chr12	48626185	48627311	chr12:48626185-48627311
chr1	6620882	6621423	chr1:6620882-6621423
chr14	40638857	40639543	chr14:40638857-40639543
chr3	56003309	56003784	chr3:56003309-56003784
chr12	38523462	38524479	chr12:38523462-38524479
chr20	42603700	42604295	chr20:42603700-42604295
chr22	24519219	24519848	chr22:24519219-24519848
chr20	21893739	21894359	chr20:21893739-21894359
chr13	34119425	34120196	chr13:34119425-34120196
chr7	16944118	16945010	chr7:16944118-16945010
chr6	7768578	7769087	chr6:7768578-7769087
chr9	44948617	44949480	chr9:44948617-44949480
chr15	27159297	27160288	chr15:27159297-27160288
chr9	46173371	46174689	chr9:46173371-46174689
chr1	15033597	15034102	chr1:15033597-15034102
chr11	29088190	29088653	chr11:29088190-29088653
chr24	26568530	26569084	chr24:26568530-26569084
chr14	48062449	48063013	chr14:48062449-48063013
chr9	24406522	24407182	chr9:24406522-24407182
chr20	18557330	18558338	chr20:18557330-18558338
chr16	17830858	17831578	chr16:17830858-17831578
chr17	45534235	45535101	chr17:45534235-45535101
chr7	12952347	12952851	chr7:12952347-12952851
chr2	50141675	50142666	chr2:50141675-50142666
chr20	24632047	24632515	chr20:24632047-24632515
chr1	50617248	50617832	chr1:50617248-50617832
chr12	44025604	44026645	chr12:44025604-44026645
chr7	24490886	24492089	chr7:24490886-24492089
chr10	45951001	45951711	chr10:45951001-45951711
chr21	30407685	30408265	chr21:30407685-30408265
chr9	37756418	37757190	chr9:37756418-37757190
chr25	215623	216062	chr25:215623-216062
chr11	28458832	28459412	chr11:28458832-28459412
chr20	40186003	40187449	chr20:40186003-40187449
chr8	31907164	31908140	chr8:31907164-31908140
chr12	3371617	3372285	chr12:3371617-3372285
chr15	15021230	15023018	chr15:15021230-15023018
chr3	23016616	23017536	chr3:23016616-23017536
chr11	5490287	5491365	chr11:5490287-5491365
chr14	43207857	43209132	chr14:43207857-43209132
chr5	16906734	16908156	chr5:16906734-16908156
chr8	8550465	8551045	chr8:8550465-8551045
chr12	45426323	45427485	chr12:45426323-45427485
chr3	20249927	20251080	chr3:20249927-20251080
chr7	55586762	55587422	chr7:55586762-55587422
chr16	40235505	40236290	chr16:40235505-40236290
chr2	4258246	4258934	chr2:4258246-4258934
chr10	22967915	22968504	chr10:22967915-22968504
chr25	33150461	33151409	chr25:33150461-33151409
chr11	41513065	41513554	chr11:41513065-41513554
chr20	53609122	53609646	chr20:53609122-53609646
chr15	38000436	38001153	chr15:38000436-38001153
chr17	42055992	42056952	chr17:42055992-42056952
chr8	6492450	6493106	chr8:6492450-6493106
chr12	4130736	4131592	chr12:4130736-4131592
chr25	15669950	15671209	chr25:15669950-15671209
chr18	44339191	44339636	chr18:44339191-44339636
chr4	4316207	4317064	chr4:4316207-4317064
chr25	4562547	4563134	chr25:4562547-4563134
chr12	6919350	6919772	chr12:6919350-6919772
chr16	45328914	45329424	chr16:45328914-45329424
chr20	41191776	41192498	chr20:41191776-41192498
chr20	53355551	53356293	chr20:53355551-53356293
chr24	18316484	18317181	chr24:18316484-18317181
chr25	3912418	3912973	chr25:3912418-3912973
chr17	9055244	9055843	chr17:9055244-9055843
chr5	7595917	7596696	chr5:7595917-7596696
chr17	46353627	46354339	chr17:46353627-46354339
chr10	45185233	45186125	chr10:45185233-45186125
chr8	43342988	43343496	chr8:43342988-43343496
chr4	61211986	61213293	chr4:61211986-61213293
chr23	21133330	21134064	chr23:21133330-21134064
chr9	4357308	4357835	chr9:4357308-4357835
chr18	8048302	8049392	chr18:8048302-8049392
chr5	11481776	11482107	chr5:11481776-11482107
chr7	64959499	64960085	chr7:64959499-64960085
chr1	14105490	14106016	chr1:14105490-14106016
chr25	33189599	33190150	chr25:33189599-33190150
chr12	8207100	8207942	chr12:8207100-8207942
chr17	10762172	10762693	chr17:10762172-10762693
chr8	16691837	16692733	chr8:16691837-16692733
chr19	48773033	48773738	chr19:48773033-48773738
chr15	30956019	30956516	chr15:30956019-30956516
chr7	43426105	43427000	chr7:43426105-43427000
chr4	5863806	5864542	chr4:5863806-5864542
chr5	63853451	63853867	chr5:63853451-63853867
chr25	6370204	6370729	chr25:6370204-6370729
chr20	21325423	21326251	chr20:21325423-21326251
chr7	20750494	20751026	chr7:20750494-20751026
chr8	22395248	22396484	chr8:22395248-22396484
chr18	29644337	29645002	chr18:29644337-29645002
chr10	10088297	10088926	chr10:10088297-10088926
chr2	8201981	8202484	chr2:8201981-8202484
chr6	6116832	6117694	chr6:6116832-6117694
chr20	24611062	24611944	chr20:24611062-24611944
chr7	65286121	65287941	chr7:65286121-65287941
chr10	26607900	26608364	chr10:26607900-26608364
chr21	23639674	23640665	chr21:23639674-23640665
chr6	49636102	49637278	chr6:49636102-49637278
chr5	63851816	63852315	chr5:63851816-63852315
chr24	19863351	19863926	chr24:19863351-19863926
chr20	14663740	14664982	chr20:14663740-14664982
chr22	35656416	35657056	chr22:35656416-35657056
chr24	29409482	29409939	chr24:29409482-29409939
chr18	8014442	8015154	chr18:8014442-8015154
chr1	57638836	57640125	chr1:57638836-57640125
chr3	59650697	59651259	chr3:59650697-59651259
chr7	58497464	58498244	chr7:58497464-58498244
chr12	43937537	43938042	chr12:43937537-43938042
chr7	44817505	44818438	chr7:44817505-44818438
chr12	15090298	15091586	chr12:15090298-15091586
chr23	37848288	37848752	chr23:37848288-37848752
chr9	58113319	58115502	chr9:58113319-58115502
chr1	56881381	56881962	chr1:56881381-56881962
chr8	16488430	16489290	chr8:16488430-16489290
chr7	56728387	56728937	chr7:56728387-56728937
chr23	41703815	41704502	chr23:41703815-41704502
chr6	59167769	59168742	chr6:59167769-59168742
chr14	29921890	29923481	chr14:29921890-29923481
chr5	51604649	51605637	chr5:51604649-51605637
chr14	45101160	45102285	chr14:45101160-45102285
chr10	22757216	22757713	chr10:22757216-22757713
chr20	41093853	41094627	chr20:41093853-41094627
chr15	37778934	37779864	chr15:37778934-37779864
chr4	3165358	3166016	chr4:3165358-3166016
chr6	34254406	34254877	chr6:34254406-34254877
chr24	2184657	2185546	chr24:2184657-2185546
chr20	18169166	18170037	chr20:18169166-18170037
chr13	39538999	39539544	chr13:39538999-39539544
chr10	28177723	28178365	chr10:28177723-28178365
chr16	58067815	58069146	chr16:58067815-58069146
chr1	51265117	51265648	chr1:51265117-51265648
chr2	47619025	47619543	chr2:47619025-47619543
chr11	5410945	5411857	chr11:5410945-5411857
chr22	38724740	38725416	chr22:38724740-38725416
chr9	36229720	36230679	chr9:36229720-36230679
chr11	5427034	5427741	chr11:5427034-5427741
chr12	14830465	14831415	chr12:14830465-14831415
chr11	37782216	37782836	chr11:37782216-37782836
chr15	17296543	17297181	chr15:17296543-17297181
chr12	44652610	44653454	chr12:44652610-44653454
chr25	29919294	29920106	chr25:29919294-29920106
chr19	11797223	11797849	chr19:11797223-11797849
chr1	50985730	50986273	chr1:50985730-50986273
chr19	50084360	50085149	chr19:50084360-50085149
chr13	32410180	32410818	chr13:32410180-32410818
chr6	1894845	1895319	chr6:1894845-1895319
chr24	21540044	21540936	chr24:21540044-21540936
chr17	8206197	8206669	chr17:8206197-8206669
chr10	33404841	33405305	chr10:33404841-33405305
chr4	19813335	19813950	chr4:19813335-19813950
chr20	10117651	10118305	chr20:10117651-10118305
chr4	19767855	19768402	chr4:19767855-19768402
chr15	39491347	39492750	chr15:39491347-39492750
chr5	2427814	2428404	chr5:2427814-2428404
chr15	8447216	8447741	chr15:8447216-8447741
chr2	11095558	11096163	chr2:11095558-11096163
chr24	21116272	21116962	chr24:21116272-21116962
chr7	73652400	73653071	chr7:73652400-73653071
chr4	50817675	50818046	chr4:50817675-50818046
chr9	45141417	45142553	chr9:45141417-45142553
chr2	35167325	35167894	chr2:35167325-35167894
chr17	33053826	33054507	chr17:33053826-33054507
chr4	9648002	9648569	chr4:9648002-9648569
chr18	33124081	33125194	chr18:33124081-33125194
chr10	1983776	1985220	chr10:1983776-1985220
chr17	14706984	14707785	chr17:14706984-14707785
chr3	8929762	8930373	chr3:8929762-8930373
chr22	40119628	40120241	chr22:40119628-40120241
chr5	11474434	11474833	chr5:11474434-11474833
chr24	11333130	11333690	chr24:11333130-11333690
chr13	43459416	43459893	chr13:43459416-43459893
chr13	13342544	13343195	chr13:13342544-13343195
chr17	33048926	33049563	chr17:33048926-33049563
chr20	22370261	22371313	chr20:22370261-22371313
chr17	8154882	8155408	chr17:8154882-8155408
chr5	9201126	9202003	chr5:9201126-9202003
chr19	35938442	35939010	chr19:35938442-35939010
chr2	18019579	18020196	chr2:18019579-18020196
chr13	5222336	5224578	chr13:5222336-5224578
chr7	75297932	75299550	chr7:75297932-75299550
chr13	26230567	26231205	chr13:26230567-26231205
chr13	51961840	51962427	chr13:51961840-51962427
chr14	6406474	6407107	chr14:6406474-6407107
chr15	45126929	45127902	chr15:45126929-45127902
chr9	23601563	23602138	chr9:23601563-23602138
chr23	14682464	14683026	chr23:14682464-14683026
chr2	59164457	59165449	chr2:59164457-59165449
chr5	12532099	12533135	chr5:12532099-12533135
chr21	3504227	3504802	chr21:3504227-3504802
chr9	48581168	48581891	chr9:48581168-48581891
chr9	49664858	49665349	chr9:49664858-49665349
chr3	17154150	17154718	chr3:17154150-17154718
chr15	28681794	28682996	chr15:28681794-28682996
chr16	38401195	38401924	chr16:38401195-38401924
chr24	13124640	13125667	chr24:13124640-13125667
chr6	53249973	53250692	chr6:53249973-53250692
chr18	16960077	16960710	chr18:16960077-16960710
chr9	47680767	47681392	chr9:47680767-47681392
chr2	31249377	31250096	chr2:31249377-31250096
chr14	53388475	53388913	chr14:53388475-53388913
chr9	17931516	17932114	chr9:17931516-17932114
chr20	26532081	26532588	chr20:26532081-26532588
chr18	43568063	43568749	chr18:43568063-43568749
chr7	69998577	69999299	chr7:69998577-69999299
chr14	9634564	9635352	chr14:9634564-9635352
chr23	29260898	29261553	chr23:29260898-29261553
chr8	32032354	32033307	chr8:32032354-32033307
chr17	42058550	42059110	chr17:42058550-42059110
chr10	27803084	27803871	chr10:27803084-27803871
chr19	30233841	30234289	chr19:30233841-30234289
chr7	51181132	51182264	chr7:51181132-51182264
chr18	47526846	47527602	chr18:47526846-47527602
chr5	3138415	3138905	chr5:3138415-3138905
chr17	15863360	15864008	chr17:15863360-15864008
chr23	14476728	14477654	chr23:14476728-14477654
chr20	22518465	22519200	chr20:22518465-22519200
chr16	17123075	17123657	chr16:17123075-17123657
chr11	42038756	42039382	chr11:42038756-42039382
chr9	38436842	38437570	chr9:38436842-38437570
chr25	25412584	25413417	chr25:25412584-25413417
chr9	41791239	41792534	chr9:41791239-41792534
chr7	32401764	32402557	chr7:32401764-32402557
chr17	19038425	19038989	chr17:19038425-19038989
chr4	13664665	13665841	chr4:13664665-13665841
chr18	23013716	23015032	chr18:23013716-23015032
chr19	49037598	49038188	chr19:49037598-49038188
chr7	28031844	28032379	chr7:28031844-28032379
chr18	44755256	44755898	chr18:44755256-44755898
chr16	2331876	2332323	chr16:2331876-2332323
chr3	47862201	47863368	chr3:47862201-47863368
chr14	43195529	43196269	chr14:43195529-43196269
chr23	10654291	10655102	chr23:10654291-10655102
chr15	28769290	28769762	chr15:28769290-28769762
chr2	24969329	24969766	chr2:24969329-24969766
chr3	49266926	49267819	chr3:49266926-49267819
chr5	30371562	30372155	chr5:30371562-30372155
chr7	31359358	31359891	chr7:31359358-31359891
chr13	31032844	31033486	chr13:31032844-31033486
chr23	32725572	32726317	chr23:32725572-32726317
chr18	45966102	45966912	chr18:45966102-45966912
chr13	4325956	4326858	chr13:4325956-4326858
chr19	6379770	6380461	chr19:6379770-6380461
chr12	14803130	14803689	chr12:14803130-14803689
chr18	8918302	8919111	chr18:8918302-8919111
chr13	42237630	42238404	chr13:42237630-42238404
chr23	6054294	6054847	chr23:6054294-6054847
chr2	38543911	38544441	chr2:38543911-38544441
chr10	14659247	14660104	chr10:14659247-14660104
chr18	41565844	41566494	chr18:41565844-41566494
chr23	41294203	41294666	chr23:41294203-41294666
chr19	25759788	25761024	chr19:25759788-25761024
chr14	18881588	18882104	chr14:18881588-18882104
chr4	24187754	24188338	chr4:24187754-24188338
chr24	4374117	4374701	chr24:4374117-4374701
chr8	52532588	52533156	chr8:52532588-52533156
chr24	1487782	1488397	chr24:1487782-1488397
chr1	47083488	47083929	chr1:47083488-47083929
chr1	4354621	4355249	chr1:4354621-4355249
chr8	34942151	34942779	chr8:34942151-34942779
chr3	57589983	57590699	chr3:57589983-57590699
chr3	26351944	26352582	chr3:26351944-26352582
chr2	13918630	13919527	chr2:13918630-13919527
chr24	31942794	31943334	chr24:31942794-31943334
chr7	50327235	50329502	chr7:50327235-50329502
chr3	10815796	10816826	chr3:10815796-10816826
chr20	43358801	43359364	chr20:43358801-43359364
chr5	53968982	53969576	chr5:53968982-53969576
chr14	29929567	29930926	chr14:29929567-29930926
chr9	2809055	2809617	chr9:2809055-2809617
chr6	38172092	38172861	chr6:38172092-38172861
chr1	847787	848965	chr1:847787-848965
chr17	14511872	14512811	chr17:14511872-14512811
chr11	40071840	40072678	chr11:40071840-40072678
chr3	35457743	35458316	chr3:35457743-35458316
chr20	39645659	39646204	chr20:39645659-39646204
chr21	43506316	43507090	chr21:43506316-43507090
chr20	49212978	49213561	chr20:49212978-49213561
chr21	2135279	2136351	chr21:2135279-2136351
chr17	13922915	13923572	chr17:13922915-13923572
chr25	23115170	23115891	chr25:23115170-23115891
chr6	44450340	44451096	chr6:44450340-44451096
chr6	14476518	14477020	chr6:14476518-14477020
chr12	7139269	7139855	chr12:7139269-7139855
chr10	44823208	44823687	chr10:44823208-44823687
chr5	18685532	18686085	chr5:18685532-18686085
chr19	18811654	18812483	chr19:18811654-18812483
chr25	13071266	13071826	chr25:13071266-13071826
chr13	20657222	20657986	chr13:20657222-20657986
chr14	42139070	42140896	chr14:42139070-42140896
chr19	29638145	29639206	chr19:29638145-29639206
chr16	38413003	38413887	chr16:38413003-38413887
chr5	2099971	2100843	chr5:2099971-2100843
chr8	9900666	9901311	chr8:9900666-9901311
chr9	28552833	28553703	chr9:28552833-28553703
chr18	44743333	44743991	chr18:44743333-44743991
chr19	48866912	48867394	chr19:48866912-48867394
chr22	27599611	27600610	chr22:27599611-27600610
chr3	10243075	10243670	chr3:10243075-10243670
chr6	43971827	43972739	chr6:43971827-43972739
chr19	17320604	17321143	chr19:17320604-17321143
chr20	54108702	54109390	chr20:54108702-54109390
chr3	59655212	59655961	chr3:59655212-59655961
chr9	649578	650253	chr9:649578-650253
chr15	37553070	37553599	chr15:37553070-37553599
chr23	13860313	13860860	chr23:13860313-13860860
chr1	22917733	22918849	chr1:22917733-22918849
chr6	56015803	56016783	chr6:56015803-56016783
chr1	52769219	52769895	chr1:52769219-52769895
chr24	19295407	19296016	chr24:19295407-19296016
chr5	52173970	52174421	chr5:52173970-52174421
chr18	44709510	44710031	chr18:44709510-44710031
chr10	45133417	45134082	chr10:45133417-45134082
chr4	26664228	26664981	chr4:26664228-26664981
chr9	1001084	1001841	chr9:1001084-1001841
chr16	33388471	33389139	chr16:33388471-33389139
chr11	10939174	10940042	chr11:10939174-10940042
chr17	34565396	34566576	chr17:34565396-34566576
chr7	14598205	14598919	chr7:14598205-14598919
chr3	14406384	14407244	chr3:14406384-14407244
chr15	34358019	34358483	chr15:34358019-34358483
chr17	53304746	53305244	chr17:53304746-53305244
chr25	34001874	34002812	chr25:34001874-34002812
chr8	22095245	22095714	chr8:22095245-22095714
chr12	5556402	5556844	chr12:5556402-5556844
chr9	44176484	44177281	chr9:44176484-44177281
chr9	45925519	45925978	chr9:45925519-45925978
chr1	4641890	4642877	chr1:4641890-4642877
chr19	27729603	27730392	chr19:27729603-27730392
chr13	46906376	46907047	chr13:46906376-46907047
chr5	49849598	49850092	chr5:49849598-49850092
chr4	10823526	10824277	chr4:10823526-10824277
chr8	49184320	49185045	chr8:49184320-49185045
chr6	59716593	59717177	chr6:59716593-59717177
chr3	22915427	22916001	chr3:22915427-22916001
chr7	38310353	38311371	chr7:38310353-38311371
chr24	29740079	29741126	chr24:29740079-29741126
chr14	46727916	46728701	chr14:46727916-46728701
chr20	43917680	43918246	chr20:43917680-43918246
chr2	22742371	22743087	chr2:22742371-22743087
chr11	29280561	29281375	chr11:29280561-29281375
chr17	32355153	32356075	chr17:32355153-32356075
chr16	29701504	29702026	chr16:29701504-29702026
chr18	8653040	8653989	chr18:8653040-8653989
chr8	25068495	25069351	chr8:25068495-25069351
chr2	22617452	22617988	chr2:22617452-22617988
chr12	44317062	44317533	chr12:44317062-44317533
chr13	30975988	30976500	chr13:30975988-30976500
chr7	17766719	17767208	chr7:17766719-17767208
chr13	43905601	43906213	chr13:43905601-43906213
chr23	38263689	38264520	chr23:38263689-38264520
chr23	19088060	19088695	chr23:19088060-19088695
chr1	29168217	29169051	chr1:29168217-29169051
chr7	35897789	35899174	chr7:35897789-35899174
chr14	32059784	32060412	chr14:32059784-32060412
chr16	877404	877998	chr16:877404-877998
chr25	4720317	4720707	chr25:4720317-4720707
chr19	25680959	25681751	chr19:25680959-25681751
chr15	15018270	15019138	chr15:15018270-15019138
chr19	2089422	2090130	chr19:2089422-2090130
chr15	25615160	25615809	chr15:25615160-25615809
chr10	15520343	15521147	chr10:15520343-15521147
chr2	30725249	30725683	chr2:30725249-30725683
chr13	39819698	39820241	chr13:39819698-39820241
chr20	25038933	25039475	chr20:25038933-25039475
chr23	41352491	41353037	chr23:41352491-41353037
chr17	3837321	3838201	chr17:3837321-3838201
chr6	55671723	55672256	chr6:55671723-55672256
chr4	2319320	2319866	chr4:2319320-2319866
chr23	7491108	7491568	chr23:7491108-7491568
chr24	3285237	3287195	chr24:3285237-3287195
chr14	21950002	21950495	chr14:21950002-21950495
chr6	52450311	52451152	chr6:52450311-52451152
chr14	21682003	21682597	chr14:21682003-21682597
chr2	13012090	13012538	chr2:13012090-13012538
chr22	19953142	19954414	chr22:19953142-19954414
chr6	46837899	46838889	chr6:46837899-46838889
chr6	45270455	45270985	chr6:45270455-45270985
chr6	58288559	58289144	chr6:58288559-58289144
chr2	4777224	4777986	chr2:4777224-4777986
chr10	19237677	19238809	chr10:19237677-19238809
chr12	30076110	30076795	chr12:30076110-30076795
chr13	32478723	32479157	chr13:32478723-32479157
chr10	2075092	2075822	chr10:2075092-2075822
chr19	48087649	48088251	chr19:48087649-48088251
chr4	7675784	7676607	chr4:7675784-7676607
chr3	12598510	12599106	chr3:12598510-12599106
chr6	36024984	36025660	chr6:36024984-36025660
chr19	36339202	36340393	chr19:36339202-36340393
chr24	16701949	16702298	chr24:16701949-16702298
chr18	25997407	25998170	chr18:25997407-25998170
chr7	63100691	63101257	chr7:63100691-63101257
chr16	14292538	14293037	chr16:14292538-14293037
chr20	37986097	37986714	chr20:37986097-37986714
chr21	12793040	12793844	chr21:12793040-12793844
chr20	11311441	11312551	chr20:11311441-11312551
chr15	31413667	31414916	chr15:31413667-31414916
chr14	18883212	18883684	chr14:18883212-18883684
chr18	40534805	40535436	chr18:40534805-40535436
chr2	20297924	20298451	chr2:20297924-20298451
chr5	12436030	12436990	chr5:12436030-12436990
chr10	14299877	14300566	chr10:14299877-14300566
chr8	26404226	26404871	chr8:26404226-26404871
chr13	16781814	16782433	chr13:16781814-16782433
chr23	33152978	33155163	chr23:33152978-33155163
chr18	16988659	16989332	chr18:16988659-16989332
chr20	15431135	15431552	chr20:15431135-15431552
chr21	7991218	7991683	chr21:7991218-7991683
chr13	29233088	29233885	chr13:29233088-29233885
chr21	16282939	16283417	chr21:16282939-16283417
chr19	45664024	45665163	chr19:45664024-45665163
chr13	4289233	4290011	chr13:4289233-4290011
chr12	6076198	6076755	chr12:6076198-6076755
chr5	6040747	6041622	chr5:6040747-6041622
chr24	29833563	29834172	chr24:29833563-29834172
chr6	42741941	42742573	chr6:42741941-42742573
chr9	45072586	45073281	chr9:45072586-45073281
chr19	34934785	34935327	chr19:34934785-34935327
chr18	8010590	8011497	chr18:8010590-8011497
chr5	47467511	47468197	chr5:47467511-47468197
chr17	23072692	23073306	chr17:23072692-23073306
chr13	16388147	16388758	chr13:16388147-16388758
chr15	214466	215948	chr15:214466-215948
chr8	5232202	5233046	chr8:5232202-5233046
chr19	23500689	23501261	chr19:23500689-23501261
chr8	35023209	35023884	chr8:35023209-35023884
chr6	49665760	49666455	chr6:49665760-49666455
chr14	43202832	43204027	chr14:43202832-43204027
chr13	18991102	18991969	chr13:18991102-18991969
chr11	30936555	30937301	chr11:30936555-30937301
chr25	6465817	6466574	chr25:6465817-6466574
chr12	31901847	31902323	chr12:31901847-31902323
chr21	1426886	1427469	chr21:1426886-1427469
chr7	48307182	48307790	chr7:48307182-48307790
chr15	33639744	33640230	chr15:33639744-33640230
chr4	7296924	7297656	chr4:7296924-7297656
chr20	48231385	48232186	chr20:48231385-48232186
chr19	29538191	29538714	chr19:29538191-29538714
chr3	28206121	28206596	chr3:28206121-28206596
chr24	3524185	3524888	chr24:3524185-3524888
chr17	49857007	49857718	chr17:49857007-49857718
chr18	7603165	7604403	chr18:7603165-7604403
chr6	19319463	19320207	chr6:19319463-19320207
chr10	4136356	4136946	chr10:4136356-4136946
chr20	45605547	45606624	chr20:45605547-45606624
chr14	45192204	45193711	chr14:45192204-45193711
chr3	19225919	19226755	chr3:19225919-19226755
chr1	50242403	50242968	chr1:50242403-50242968
chr14	39071047	39071883	chr14:39071047-39071883
chr21	8493063	8493628	chr21:8493063-8493628
chr16	8231137	8231628	chr16:8231137-8231628
chr6	44272917	44274503	chr6:44272917-44274503
chr16	16933172	16933717	chr16:16933172-16933717
chr18	18757355	18758255	chr18:18757355-18758255
chr6	4720874	4721411	chr6:4720874-4721411
chr21	730719	731414	chr21:730719-731414
chr2	3911097	3911976	chr2:3911097-3911976
chr18	12359378	12360019	chr18:12359378-12360019
chr17	17437534	17438585	chr17:17437534-17438585
chr24	32694650	32695340	chr24:32694650-32695340
chr8	39239176	39240374	chr8:39239176-39240374
chr9	1728043	1728708	chr9:1728043-1728708
chr7	68763040	68764167	chr7:68763040-68764167
chr16	37632287	37632949	chr16:37632287-37632949
chr14	44969999	44970454	chr14:44969999-44970454
chr20	28013038	28013586	chr20:28013038-28013586
chr12	34605511	34606165	chr12:34605511-34606165
chr23	8903536	8904657	chr23:8903536-8904657
chr7	45854576	45855074	chr7:45854576-45855074
chr8	7167848	7168259	chr8:7167848-7168259
chr7	11713033	11713509	chr7:11713033-11713509
chr4	26940165	26940566	chr4:26940165-26940566
chr20	15235691	15236319	chr20:15235691-15236319
chr3	12468041	12468840	chr3:12468041-12468840
chr18	9439374	9440145	chr18:9439374-9440145
chr15	23968469	23968984	chr15:23968469-23968984
chr8	9760401	9761595	chr8:9760401-9761595
chr24	28745912	28747376	chr24:28745912-28747376
chr5	58020155	58020673	chr5:58020155-58020673
chr11	22633319	22634081	chr11:22633319-22634081
chr9	33569915	33570445	chr9:33569915-33570445
chr4	7370389	7371036	chr4:7370389-7371036
chr3	47885561	47886424	chr3:47885561-47886424
chr12	35023153	35023735	chr12:35023153-35023735
chr15	40933956	40934568	chr15:40933956-40934568
chr2	9150767	9151379	chr2:9150767-9151379
chr14	45212319	45213673	chr14:45212319-45213673
chr17	42362382	42363021	chr17:42362382-42363021
chr17	17811586	17812349	chr17:17811586-17812349
chr16	52536424	52536835	chr16:52536424-52536835
chr24	13094465	13094982	chr24:13094465-13094982
chr16	15283402	15283912	chr16:15283402-15283912
chr21	9863627	9864085	chr21:9863627-9864085
chr13	49434984	49435642	chr13:49434984-49435642
chr1	268570	269221	chr1:268570-269221
chr14	42129308	42130337	chr14:42129308-42130337
chr6	49421969	49422483	chr6:49421969-49422483
chr11	12282995	12283403	chr11:12282995-12283403
chr7	68403215	68403831	chr7:68403215-68403831
chr18	38160849	38161438	chr18:38160849-38161438
chr17	17669697	17670296	chr17:17669697-17670296
chr2	40049699	40050118	chr2:40049699-40050118
chr25	8620564	8621436	chr25:8620564-8621436
chr19	39020972	39022008	chr19:39020972-39022008
chr16	12192822	12194585	chr16:12192822-12194585
chr7	58137147	58137732	chr7:58137147-58137732
chr12	49307085	49307845	chr12:49307085-49307845
chr19	45125596	45126361	chr19:45125596-45126361
chr1	53383025	53385741	chr1:53383025-53385741
chr23	35947892	35948558	chr23:35947892-35948558
chr8	231828	233124	chr8:231828-233124
chr19	29547330	29548466	chr19:29547330-29548466
chr25	22776173	22776987	chr25:22776173-22776987
chr20	32899313	32899810	chr20:32899313-32899810
chr7	10512371	10513293	chr7:10512371-10513293
chr11	28310478	28311074	chr11:28310478-28311074
chr7	47513663	47514235	chr7:47513663-47514235
chr1	47992676	47993462	chr1:47992676-47993462
chr9	44900085	44900688	chr9:44900085-44900688
chr12	26852781	26853632	chr12:26852781-26853632
chr8	902625	904718	chr8:902625-904718
chr2	35632293	35633052	chr2:35632293-35633052
chr2	17571772	17572482	chr2:17571772-17572482
chr7	64648493	64648997	chr7:64648493-64648997
chr18	29736576	29737015	chr18:29736576-29737015
chr21	8812276	8812865	chr21:8812276-8812865
chr5	51570222	51571031	chr5:51570222-51571031
chr6	41840890	41841398	chr6:41840890-41841398
chr18	44715240	44715837	chr18:44715240-44715837
chr25	11582214	11582934	chr25:11582214-11582934
chr17	21556137	21556928	chr17:21556137-21556928
chr2	39754495	39755195	chr2:39754495-39755195
chr24	17843209	17844219	chr24:17843209-17844219
chr7	72494010	72494513	chr7:72494010-72494513
chr7	45432635	45433560	chr7:45432635-45433560
chr6	59356526	59357801	chr6:59356526-59357801
chr18	44706295	44706948	chr18:44706295-44706948
chr11	23134295	23135216	chr11:23134295-23135216
chr15	45930183	45931056	chr15:45930183-45931056
chr21	6501977	6502538	chr21:6501977-6502538
chr18	16946722	16947292	chr18:16946722-16947292
chr16	305146	306041	chr16:305146-306041
chr13	32396191	32396803	chr13:32396191-32396803
chr7	17854147	17855304	chr7:17854147-17855304
chr25	630105	631311	chr25:630105-631311
chr15	5527355	5527841	chr15:5527355-5527841
chr18	40066878	40067370	chr18:40066878-40067370
chr20	16381648	16382514	chr20:16381648-16382514
chr5	71446407	71447349	chr5:71446407-71447349
chr16	53402381	53403217	chr16:53402381-53403217
chr14	47685781	47686218	chr14:47685781-47686218
chr10	17259549	17260072	chr10:17259549-17260072
chr15	35383737	35384427	chr15:35383737-35384427
chr12	48397531	48398116	chr12:48397531-48398116
chr9	7407069	7407729	chr9:7407069-7407729
chr10	27787794	27788845	chr10:27787794-27788845
chr7	30264253	30264813	chr7:30264253-30264813
chr14	6112184	6112749	chr14:6112184-6112749
chr14	46244302	46245446	chr14:46244302-46245446
chr14	3429047	3429939	chr14:3429047-3429939
chr10	11455440	11456161	chr10:11455440-11456161
chr1	47961609	47962514	chr1:47961609-47962514
chr5	32374628	32375534	chr5:32374628-32375534
chr3	47975692	47977435	chr3:47975692-47977435
chr20	45847053	45847559	chr20:45847053-45847559
chr2	40108097	40108855	chr2:40108097-40108855
chr21	2321797	2322368	chr21:2321797-2322368
chr19	37017513	37018074	chr19:37017513-37018074
chr15	37767496	37768284	chr15:37767496-37768284
chr25	20292541	20292954	chr25:20292541-20292954
chr3	17537435	17538411	chr3:17537435-17538411
chr6	26313402	26314229	chr6:26313402-26314229
chr13	4630146	4630670	chr13:4630146-4630670
chr1	44020957	44021684	chr1:44020957-44021684
chr16	32929205	32929935	chr16:32929205-32929935
chr8	1780551	1781168	chr8:1780551-1781168
chr23	29177852	29178452	chr23:29177852-29178452
chr11	42732608	42733333	chr11:42732608-42733333
chr13	46969409	46970011	chr13:46969409-46970011
chr14	30173604	30174583	chr14:30173604-30174583
chr15	31268266	31269023	chr15:31268266-31269023
chr5	58178050	58178743	chr5:58178050-58178743
chr23	30832138	30833128	chr23:30832138-30833128
chr3	58332148	58332881	chr3:58332148-58332881
chr13	51748651	51749127	chr13:51748651-51749127
chr7	60852231	60853092	chr7:60852231-60853092
chr23	1985472	1986448	chr23:1985472-1986448
chr25	1745133	1746304	chr25:1745133-1746304
chr16	52840214	52841466	chr16:52840214-52841466
chr19	42095484	42096373	chr19:42095484-42096373
chr13	48800797	48801328	chr13:48800797-48801328
chr8	25681276	25682904	chr8:25681276-25682904
chr21	35478516	35479193	chr21:35478516-35479193
chr7	46266133	46266860	chr7:46266133-46266860
chr11	5802341	5802978	chr11:5802341-5802978
chr7	8516416	8516992	chr7:8516416-8516992
chr23	19856566	19857282	chr23:19856566-19857282
chr24	20058730	20059310	chr24:20058730-20059310
chr5	17171433	17172272	chr5:17171433-17172272
chr17	18282011	18282793	chr17:18282011-18282793
chr20	39844973	39845765	chr20:39844973-39845765
chr7	29820199	29820991	chr7:29820199-29820991
chr11	44535018	44535694	chr11:44535018-44535694
chr9	46578039	46578718	chr9:46578039-46578718
chr15	3419061	3419625	chr15:3419061-3419625
chr6	9191310	9192053	chr6:9191310-9192053
chr6	41668308	41669115	chr6:41668308-41669115
chr8	55179407	55180243	chr8:55179407-55180243
chr20	53652768	53653224	chr20:53652768-53653224
chr7	44877706	44878984	chr7:44877706-44878984
chr2	14006818	14007539	chr2:14006818-14007539
chr1	35496446	35497195	chr1:35496446-35497195
chr21	25061110	25061572	chr21:25061110-25061572
chr20	20540924	20541900	chr20:20540924-20541900
chr19	1552455	1553098	chr19:1552455-1553098
chr12	24170333	24170827	chr12:24170333-24170827
chr16	48903940	48904717	chr16:48903940-48904717
chr14	6430774	6431638	chr14:6430774-6431638
chr16	49447796	49448554	chr16:49447796-49448554
chr25	33599319	33600140	chr25:33599319-33600140
chr2	28398544	28399027	chr2:28398544-28399027
chr7	73631057	73631640	chr7:73631057-73631640
chr21	35358896	35359365	chr21:35358896-35359365
chr7	9109269	9109646	chr7:9109269-9109646
chr10	11635778	11636341	chr10:11635778-11636341
chr14	31690431	31691434	chr14:31690431-31691434
chr15	31788451	31789141	chr15:31788451-31789141
chr9	11833765	11834391	chr9:11833765-11834391
chr13	47842407	47843238	chr13:47842407-47843238
chr7	53934187	53934806	chr7:53934187-53934806
chr8	9852297	9852877	chr8:9852297-9852877
chr8	13063668	13064657	chr8:13063668-13064657
chr22	32145640	32146161	chr22:32145640-32146161
chr15	22567277	22567792	chr15:22567277-22567792
chr5	5225121	5225605	chr5:5225121-5225605
chr16	50094781	50096313	chr16:50094781-50096313
chr5	5046560	5047098	chr5:5046560-5047098
chr24	31334467	31335074	chr24:31334467-31335074
chr13	47745413	47745966	chr13:47745413-47745966
chr16	2816592	2817115	chr16:2816592-2817115
chr1	29192173	29192666	chr1:29192173-29192666
chr24	7505879	7506422	chr24:7505879-7506422
chr4	17642568	17643035	chr4:17642568-17643035
chr18	16958076	16958939	chr18:16958076-16958939
chr6	18093283	18093819	chr6:18093283-18093819
chr21	22552707	22554255	chr21:22552707-22554255
chr16	38416751	38417595	chr16:38416751-38417595
chr15	39562237	39563083	chr15:39562237-39563083
chr12	38841657	38842160	chr12:38841657-38842160
chr12	45453184	45454417	chr12:45453184-45454417
chr7	11940341	11941267	chr7:11940341-11941267
chr19	3900647	3901464	chr19:3900647-3901464
chr10	14417917	14418566	chr10:14417917-14418566
chr16	46679616	46680403	chr16:46679616-46680403
chr20	14178080	14179114	chr20:14178080-14179114
chr25	32171512	32172172	chr25:32171512-32172172
chr21	12321033	12321932	chr21:12321033-12321932
chr18	49527715	49528300	chr18:49527715-49528300
chr9	42965744	42966560	chr9:42965744-42966560
chr13	44103182	44103910	chr13:44103182-44103910
chr1	6712491	6713016	chr1:6712491-6713016
chr10	1035242	1035881	chr10:1035242-1035881
chr1	23821954	23822720	chr1:23821954-23822720
chr17	51056231	51057041	chr17:51056231-51057041
chr5	18092550	18093191	chr5:18092550-18093191
chr8	52505742	52506311	chr8:52505742-52506311
chr9	8160669	8161257	chr9:8160669-8161257
chr11	45266331	45266926	chr11:45266331-45266926
chr20	35923778	35924554	chr20:35923778-35924554
chr14	46442780	46443465	chr14:46442780-46443465
chr5	30367484	30368214	chr5:30367484-30368214
chr17	15798520	15799002	chr17:15798520-15799002
chr6	1374224	1374798	chr6:1374224-1374798
chr19	47808978	47809441	chr19:47808978-47809441
chr5	50979650	50980287	chr5:50979650-50980287
chr23	1973776	1974261	chr23:1973776-1974261
chr5	70612281	70612982	chr5:70612281-70612982
chr5	67029619	67030225	chr5:67029619-67030225
chr5	51634303	51635020	chr5:51634303-51635020
chr1	30696653	30697174	chr1:30696653-30697174
chr2	39793589	39795641	chr2:39793589-39795641
chr5	58248041	58249083	chr5:58248041-58249083
chr19	17252941	17253997	chr19:17252941-17253997
chr13	44605622	44606660	chr13:44605622-44606660
chr4	19934495	19934847	chr4:19934495-19934847
chr1	52529879	52530670	chr1:52529879-52530670
chr20	37913092	37913716	chr20:37913092-37913716
chr10	40172260	40173016	chr10:40172260-40173016
chr24	13046340	13047308	chr24:13046340-13047308
chr2	57820411	57821129	chr2:57820411-57821129
chr17	36790715	36791548	chr17:36790715-36791548
chr23	23194025	23194534	chr23:23194025-23194534
chr17	32353502	32353901	chr17:32353502-32353901
chr21	22576768	22577285	chr21:22576768-22577285
chr6	37127329	37127881	chr6:37127329-37127881
chr8	41808472	41808908	chr8:41808472-41808908
chr2	17613857	17614611	chr2:17613857-17614611
chr13	43626278	43627112	chr13:43626278-43627112
chr16	1023903	1024466	chr16:1023903-1024466
chr10	24633666	24634137	chr10:24633666-24634137
chr5	75666970	75668017	chr5:75666970-75668017
chr1	39863728	39864232	chr1:39863728-39864232
chr15	45005785	45006561	chr15:45005785-45006561
chr6	53591816	53592680	chr6:53591816-53592680
chr19	22686828	22687453	chr19:22686828-22687453
chr14	39304286	39304990	chr14:39304286-39304990
chr20	22397765	22398232	chr20:22397765-22398232
chr14	46812834	46813543	chr14:46812834-46813543
chr14	30359691	30360669	chr14:30359691-30360669
chr7	22917692	22918600	chr7:22917692-22918600
chr1	10221522	10222285	chr1:10221522-10222285
chr23	2515253	2517165	chr23:2515253-2517165
chr8	45543987	45544474	chr8:45543987-45544474
chr1	29170754	29171790	chr1:29170754-29171790
chr11	40507299	40507727	chr11:40507299-40507727
chr18	44713537	44714164	chr18:44713537-44714164
chr21	10780063	10780625	chr21:10780063-10780625
chr6	46897940	46899059	chr6:46897940-46899059
chr1	46229352	46229947	chr1:46229352-46229947
chr10	34639526	34640104	chr10:34639526-34640104
chr16	39104185	39104726	chr16:39104185-39104726
chr14	21373147	21374232	chr14:21373147-21374232
chr10	13631897	13632566	chr10:13631897-13632566
chr24	11176480	11177085	chr24:11176480-11177085
chr3	47636382	47637086	chr3:47636382-47637086
chr22	27615350	27615900	chr22:27615350-27615900
chr19	5836840	5837308	chr19:5836840-5837308
chr10	35315507	35316079	chr10:35315507-35316079
chr7	37865113	37866601	chr7:37865113-37866601
chr19	46812583	46813392	chr19:46812583-46813392
chr5	57896327	57897237	chr5:57896327-57897237
chr6	57712198	57712817	chr6:57712198-57712817
chr10	37212985	37213665	chr10:37212985-37213665
chr16	42380251	42380999	chr16:42380251-42380999
chr15	31796722	31797463	chr15:31796722-31797463
chr19	48226689	48228773	chr19:48226689-48228773
chr13	30827940	30828551	chr13:30827940-30828551
chr13	50404076	50404734	chr13:50404076-50404734
chr13	53501900	53502511	chr13:53501900-53502511
chr6	55069387	55070167	chr6:55069387-55070167
chr17	34563861	34564420	chr17:34563861-34564420
chr20	37404452	37405684	chr20:37404452-37405684
chr22	27579489	27580045	chr22:27579489-27580045
chr3	46305912	46306473	chr3:46305912-46306473
chr17	39351273	39352830	chr17:39351273-39352830
chr3	30106971	30107614	chr3:30106971-30107614
chr6	59849619	59850040	chr6:59849619-59850040
chr12	18449755	18450209	chr12:18449755-18450209
chr14	32086545	32087154	chr14:32086545-32087154
chr24	1490204	1490672	chr24:1490204-1490672
chr5	21027445	21028339	chr5:21027445-21028339
chr6	54914577	54915251	chr6:54914577-54915251
chr17	1375148	1375566	chr17:1375148-1375566
chr5	22277146	22277500	chr5:22277146-22277500
chr8	5149468	5150151	chr8:5149468-5150151
chr2	19143585	19144501	chr2:19143585-19144501
chr16	52926323	52927215	chr16:52926323-52927215
chr1	42189815	42191092	chr1:42189815-42191092
chr6	48193663	48194532	chr6:48193663-48194532
chr15	46315759	46316805	chr15:46315759-46316805
chr3	10933369	10934114	chr3:10933369-10934114
chr3	16418666	16419129	chr3:16418666-16419129
chr7	65332779	65333581	chr7:65332779-65333581
chr15	13396692	13397175	chr15:13396692-13397175
chr21	8323087	8323598	chr21:8323087-8323598
chr11	7737335	7738174	chr11:7737335-7738174
chr6	18128630	18129088	chr6:18128630-18129088
chr5	68831530	68832060	chr5:68831530-68832060
chr9	23020637	23021309	chr9:23020637-23021309
chr13	20552327	20552905	chr13:20552327-20552905
chr19	21724338	21725155	chr19:21724338-21725155
chr19	35073641	35074843	chr19:35073641-35074843
chr17	38303428	38303959	chr17:38303428-38303959
chr3	44297438	44297986	chr3:44297438-44297986
chr12	44000220	44001097	chr12:44000220-44001097
chr20	45002352	45002990	chr20:45002352-45002990
chr21	23638654	23639398	chr21:23638654-23639398
chr14	44964147	44965317	chr14:44964147-44965317
chr19	42453784	42454240	chr19:42453784-42454240
chr24	33299967	33301012	chr24:33299967-33301012
chr11	17811010	17811770	chr11:17811010-17811770
chr21	36584321	36585026	chr21:36584321-36585026
chr15	34659510	34660377	chr15:34659510-34660377
chr1	35265784	35266937	chr1:35265784-35266937
chr17	35076838	35077743	chr17:35076838-35077743
chr3	14140883	14141617	chr3:14140883-14141617
chr13	43937264	43938502	chr13:43937264-43938502
chr14	5811695	5812285	chr14:5811695-5812285
chr14	3409403	3410053	chr14:3409403-3410053
chr9	38970184	38970725	chr9:38970184-38970725
chr15	4109842	4110542	chr15:4109842-4110542
chr18	23897897	23898478	chr18:23897897-23898478
chr19	6799160	6800114	chr19:6799160-6800114
chr25	3909586	3910271	chr25:3909586-3910271
chr7	22025896	22026316	chr7:22025896-22026316
chr17	16548960	16550004	chr17:16548960-16550004
chr6	42978564	42979367	chr6:42978564-42979367
chr25	23410602	23411059	chr25:23410602-23411059
chr9	54990435	54991154	chr9:54990435-54991154
chr14	51622554	51623152	chr14:51622554-51623152
chr23	29239218	29239841	chr23:29239218-29239841
chr20	11301951	11302616	chr20:11301951-11302616
chr15	34864563	34865522	chr15:34864563-34865522
chr17	26412593	26413157	chr17:26412593-26413157
chr6	51233212	51233709	chr6:51233212-51233709
chr13	21376832	21377731	chr13:21376832-21377731
chr6	33282268	33283229	chr6:33282268-33283229
chr13	4635086	4635747	chr13:4635086-4635747
chr5	28183817	28184393	chr5:28183817-28184393
chr6	29935786	29936338	chr6:29935786-29936338
chr5	68118680	68119124	chr5:68118680-68119124
chr23	1365137	1366410	chr23:1365137-1366410
chr6	1522731	1523790	chr6:1522731-1523790
chr14	15782893	15783410	chr14:15782893-15783410
chr8	16722797	16723447	chr8:16722797-16723447
chr8	1007242	1008352	chr8:1007242-1008352
chr9	55803528	55804162	chr9:55803528-55804162
chr18	40090187	40090614	chr18:40090187-40090614
chr19	34949100	34949868	chr19:34949100-34949868
chr13	39506740	39507651	chr13:39506740-39507651
chr14	42142708	42143637	chr14:42142708-42143637
chr17	51590898	51591309	chr17:51590898-51591309
chr15	15232443	15233198	chr15:15232443-15233198
chr20	32777987	32778462	chr20:32777987-32778462
chr2	30680352	30681051	chr2:30680352-30681051
chr11	42964185	42965759	chr11:42964185-42965759
chr15	21763485	21764041	chr15:21763485-21764041
chr21	23189365	23189835	chr21:23189365-23189835
chr9	1722322	1723433	chr9:1722322-1723433
chr17	49361720	49362318	chr17:49361720-49362318
chr12	21456174	21456663	chr12:21456174-21456663
chr21	12771627	12772634	chr21:12771627-12772634
chr17	43863803	43864357	chr17:43863803-43864357
chr10	44775917	44776836	chr10:44775917-44776836
chr21	12093471	12094093	chr21:12093471-12094093
chr6	57009164	57009673	chr6:57009164-57009673
chr18	20713328	20713875	chr18:20713328-20713875
chr15	38403335	38404218	chr15:38403335-38404218
chr16	46884532	46885148	chr16:46884532-46885148
chr8	16775078	16775578	chr8:16775078-16775578
chr15	5930457	5930877	chr15:5930457-5930877
chr1	39718857	39719477	chr1:39718857-39719477
chr5	60685290	60685761	chr5:60685290-60685761
chr15	43789131	43789798	chr15:43789131-43789798
chr1	2637936	2639026	chr1:2637936-2639026
chr8	22379148	22379961	chr8:22379148-22379961
chr14	18451447	18451990	chr14:18451447-18451990
chr1	39845857	39846499	chr1:39845857-39846499
chr17	3820038	3821608	chr17:3820038-3821608
chr24	29442197	29442954	chr24:29442197-29442954
chr5	30334467	30335123	chr5:30334467-30335123
chr5	9215297	9216308	chr5:9215297-9216308
chr8	54549710	54550341	chr8:54549710-54550341
chr9	44419193	44419933	chr9:44419193-44419933
chr13	40615577	40616078	chr13:40615577-40616078
chr10	22750931	22751488	chr10:22750931-22751488
chr17	35008905	35009402	chr17:35008905-35009402
chr13	34197885	34198442	chr13:34197885-34198442
chr9	2424733	2425533	chr9:2424733-2425533
chr1	1775866	1776643	chr1:1775866-1776643
chr1	23952792	23953459	chr1:23952792-23953459
chr19	22997103	22997662	chr19:22997103-22997662
chr18	40609677	40610172	chr18:40609677-40610172
chr1	30659793	30660438	chr1:30659793-30660438
chr10	39712448	39713429	chr10:39712448-39713429
chr16	27108411	27109104	chr16:27108411-27109104
chr6	24131796	24132412	chr6:24131796-24132412
chr6	55691829	55692744	chr6:55691829-55692744
chr18	20041143	20042343	chr18:20041143-20042343
chr6	26667046	26668057	chr6:26667046-26668057
chr5	7487123	7488396	chr5:7487123-7488396
chr18	11225124	11225643	chr18:11225124-11225643
chr7	76871121	76871819	chr7:76871121-76871819
chr3	45658626	45659359	chr3:45658626-45659359
chr20	4915588	4916297	chr20:4915588-4916297
chr9	42751126	42751689	chr9:42751126-42751689
chr14	27584585	27585512	chr14:27584585-27585512
chr18	32148945	32149834	chr18:32148945-32149834
chr9	19168884	19169474	chr9:19168884-19169474
chr2	31264113	31264959	chr2:31264113-31264959
chr7	17704585	17705348	chr7:17704585-17705348
chr21	7127142	7128050	chr21:7127142-7128050
chr18	11193674	11194255	chr18:11193674-11194255
chr4	15195625	15196110	chr4:15195625-15196110
chr1	31005828	31006759	chr1:31005828-31006759
chr10	27935114	27935775	chr10:27935114-27935775
chr10	11606677	11607190	chr10:11606677-11607190
chr8	48306768	48307154	chr8:48306768-48307154
chr16	42185376	42185916	chr16:42185376-42185916
chr2	42402008	42402781	chr2:42402008-42402781
chr2	44097311	44097810	chr2:44097311-44097810
chr20	40101112	40101878	chr20:40101112-40101878
chr20	21333933	21334666	chr20:21333933-21334666
chr17	10730307	10730780	chr17:10730307-10730780
chr16	30628933	30629491	chr16:30628933-30629491
chr17	13527934	13529260	chr17:13527934-13529260
chr12	12515618	12516036	chr12:12515618-12516036
chr25	27918067	27918660	chr25:27918067-27918660
chr25	9949273	9950023	chr25:9949273-9950023
chr6	2941975	2942376	chr6:2941975-2942376
chr23	10820421	10821067	chr23:10820421-10821067
chr25	25750490	25751005	chr25:25750490-25751005
chr10	12178226	12178888	chr10:12178226-12178888
chr2	56032625	56033157	chr2:56032625-56033157
chr17	3131755	3133290	chr17:3131755-3133290
chr7	17415918	17416874	chr7:17415918-17416874
chr17	42836931	42838042	chr17:42836931-42838042
chr7	19942057	19942717	chr7:19942057-19942717
chr25	32379100	32379559	chr25:32379100-32379559
chr23	17620758	17621667	chr23:17620758-17621667
chr24	23114941	23115829	chr24:23114941-23115829
chr19	29542511	29543300	chr19:29542511-29543300
chr8	22856971	22857470	chr8:22856971-22857470
chr13	32502858	32503408	chr13:32502858-32503408
chr13	47771422	47771845	chr13:47771422-47771845
chr8	21727684	21728145	chr8:21727684-21728145
chr1	12859815	12860301	chr1:12859815-12860301
chr17	17625575	17626096	chr17:17625575-17626096
chr12	38645883	38646444	chr12:38645883-38646444
chr21	19414049	19414699	chr21:19414049-19414699
chr13	9935180	9935854	chr13:9935180-9935854
chr21	8463999	8464877	chr21:8463999-8464877
chr12	26889461	26889857	chr12:26889461-26889857
chr5	29178284	29180182	chr5:29178284-29180182
chr18	13331866	13332370	chr18:13331866-13332370
chr18	37182147	37182717	chr18:37182147-37182717
chr7	17139501	17140170	chr7:17139501-17140170
chr12	6781956	6782652	chr12:6781956-6782652
chr1	33299349	33300139	chr1:33299349-33300139
chr8	28822296	28823757	chr8:28822296-28823757
chr25	24575624	24577101	chr25:24575624-24577101
chr15	1411088	1411634	chr15:1411088-1411634
chr7	74095050	74095465	chr7:74095050-74095465
chr1	4539657	4540127	chr1:4539657-4540127
chr7	66728269	66728776	chr7:66728269-66728776
chr17	47256491	47257157	chr17:47256491-47257157
chr23	33271119	33271920	chr23:33271119-33271920
chr5	71784878	71785423	chr5:71784878-71785423
chr9	6513431	6513897	chr9:6513431-6513897
chr14	17424847	17425865	chr14:17424847-17425865
chr16	41234793	41235668	chr16:41234793-41235668
chr25	15526201	15526635	chr25:15526201-15526635
chr6	33878991	33879647	chr6:33878991-33879647
chr5	21811813	21812252	chr5:21811813-21812252
chr10	32188057	32189068	chr10:32188057-32189068
chr10	23330404	23331130	chr10:23330404-23331130
chr10	10182140	10182891	chr10:10182140-10182891
chr7	76954891	76955555	chr7:76954891-76955555
chr15	33485119	33485781	chr15:33485119-33485781
chr13	43991806	43992539	chr13:43991806-43992539
chr23	1840194	1840949	chr23:1840194-1840949
chr20	47236743	47237872	chr20:47236743-47237872
chr20	28091845	28092372	chr20:28091845-28092372
chr23	38301450	38302558	chr23:38301450-38302558
chr6	2874389	2874941	chr6:2874389-2874941
chr17	41021904	41022389	chr17:41021904-41022389
chr3	46546060	46546622	chr3:46546060-46546622
chr2	35054820	35055274	chr2:35054820-35055274
chr4	61916032	61916713	chr4:61916032-61916713
chr21	41173110	41173878	chr21:41173110-41173878
chr5	30369427	30370112	chr5:30369427-30370112
chr5	72269978	72270589	chr5:72269978-72270589
chr1	1299298	1300033	chr1:1299298-1300033
chr8	39185175	39185616	chr8:39185175-39185616
chr8	34142878	34143421	chr8:34142878-34143421
chr15	2791248	2791871	chr15:2791248-2791871
chr13	13132879	13133518	chr13:13132879-13133518
chr17	16428886	16429714	chr17:16428886-16429714
chr25	34150227	34150788	chr25:34150227-34150788
chr6	51170958	51172037	chr6:51170958-51172037
chr25	33149399	33149999	chr25:33149399-33149999
chr14	27501565	27502148	chr14:27501565-27502148
chr8	16413542	16414127	chr8:16413542-16414127
chr9	8478394	8479282	chr9:8478394-8479282
chr22	3244054	3244631	chr22:3244054-3244631
chr12	44203978	44205078	chr12:44203978-44205078
chr19	37024830	37026468	chr19:37024830-37026468
chr24	3871248	3871680	chr24:3871248-3871680
chr17	52535499	52536006	chr17:52535499-52536006
chr11	22361178	22361627	chr11:22361178-22361627
chr12	25255087	25255678	chr12:25255087-25255678
chr5	19546690	19547892	chr5:19546690-19547892
chr15	26354201	26354762	chr15:26354201-26354762
chr15	23022604	23023024	chr15:23022604-23023024
chr20	21331429	21332356	chr20:21331429-21332356
chr25	211003	211443	chr25:211003-211443
chr6	33711792	33712767	chr6:33711792-33712767
chr20	19669497	19670124	chr20:19669497-19670124
chr20	29085354	29085794	chr20:29085354-29085794
chr24	15335300	15335865	chr24:15335300-15335865
chr5	46357075	46357853	chr5:46357075-46357853
chr13	41250025	41250642	chr13:41250025-41250642
chr7	26836050	26836567	chr7:26836050-26836567
chr20	21831064	21831731	chr20:21831064-21831731
chr20	48780169	48780611	chr20:48780169-48780611
chr8	11400349	11401098	chr8:11400349-11401098
chr3	57951867	57952637	chr3:57951867-57952637
chr25	28543965	28545781	chr25:28543965-28545781
chr10	41171711	41172509	chr10:41171711-41172509
chr11	43781061	43781770	chr11:43781061-43781770
chr23	44071601	44072192	chr23:44071601-44072192
chr13	49048537	49049271	chr13:49048537-49049271
chr5	56431238	56431921	chr5:56431238-56431921
chr5	52611147	52611847	chr5:52611147-52611847
chr3	30039589	30040297	chr3:30039589-30040297
chr7	48105191	48105794	chr7:48105191-48105794
chr19	27566412	27567092	chr19:27566412-27567092
chr6	3205002	3205761	chr6:3205002-3205761
chr2	29438725	29439177	chr2:29438725-29439177
chr13	37848092	37848826	chr13:37848092-37848826
chr20	13607898	13608573	chr20:13607898-13608573
chr7	50899318	50899996	chr7:50899318-50899996
chr22	13267562	13269014	chr22:13267562-13269014
chr16	29152076	29152695	chr16:29152076-29152695
chr3	37000545	37001304	chr3:37000545-37001304
chr5	46345770	46346620	chr5:46345770-46346620
chr11	27578840	27579330	chr11:27578840-27579330
chr25	34599669	34600441	chr25:34599669-34600441
chr24	25833452	25834288	chr24:25833452-25834288
chr13	18527157	18528236	chr13:18527157-18528236
chr21	14183461	14184267	chr21:14183461-14184267
chr2	51978670	51980072	chr2:51978670-51980072
chr9	39655144	39655856	chr9:39655144-39655856
chr14	19684022	19684691	chr14:19684022-19684691
chr13	45120588	45121487	chr13:45120588-45121487
chr20	43343876	43344479	chr20:43343876-43344479
chr10	39016632	39017197	chr10:39016632-39017197
chr14	32797479	32798793	chr14:32797479-32798793
chr12	6988330	6988894	chr12:6988330-6988894
chr15	38200803	38201320	chr15:38200803-38201320
chr23	36513431	36514658	chr23:36513431-36514658
chr8	13025226	13025776	chr8:13025226-13025776
chr3	58010067	58010565	chr3:58010067-58010565
chr9	26738332	26739350	chr9:26738332-26739350
chr7	68251171	68252031	chr7:68251171-68252031
chr17	13455022	13455647	chr17:13455022-13455647
chr17	39409611	39410195	chr17:39409611-39410195
chr1	52454558	52455292	chr1:52454558-52455292
chr3	56056154	56057372	chr3:56056154-56057372
chr5	17525698	17526245	chr5:17525698-17526245
chr2	38524929	38525430	chr2:38524929-38525430
chr22	36757829	36758510	chr22:36757829-36758510
chr2	26840296	26840824	chr2:26840296-26840824
chr17	17732000	17732678	chr17:17732000-17732678
chr6	55694931	55695351	chr6:55694931-55695351
chr23	7481560	7482115	chr23:7481560-7482115
chr8	34822685	34823201	chr8:34822685-34823201
chr5	1447394	1448685	chr5:1447394-1448685
chr14	30696978	30697509	chr14:30696978-30697509
chr21	15403548	15403964	chr21:15403548-15403964
chr12	20578393	20578903	chr12:20578393-20578903
chr13	5620183	5620829	chr13:5620183-5620829
chr3	55342101	55342651	chr3:55342101-55342651
chr13	13149083	13150081	chr13:13149083-13150081
chr10	28145468	28146060	chr10:28145468-28146060
chr16	38948624	38949336	chr16:38948624-38949336
chr8	54466151	54467188	chr8:54466151-54467188
chr1	38650937	38651642	chr1:38650937-38651642
chr20	47343764	47344384	chr20:47343764-47344384
chr3	12617871	12618356	chr3:12617871-12618356
chr2	55503284	55504493	chr2:55503284-55504493
chr14	45431210	45431939	chr14:45431210-45431939
chr14	46783104	46783928	chr14:46783104-46783928
chr8	52511812	52512288	chr8:52511812-52512288
chr1	54721167	54721817	chr1:54721167-54721817
chr7	25389684	25390181	chr7:25389684-25390181
chr7	38407571	38408236	chr7:38407571-38408236
chr17	17571598	17572150	chr17:17571598-17572150
chr14	8111375	8111795	chr14:8111375-8111795
chr10	13172863	13173679	chr10:13172863-13173679
chr1	23382963	23383512	chr1:23382963-23383512
chr9	20006682	20007134	chr9:20006682-20007134
chr2	55530326	55531010	chr2:55530326-55531010
chr25	33602739	33603292	chr25:33602739-33603292
chr6	21081348	21081819	chr6:21081348-21081819
chr25	16004587	16005669	chr25:16004587-16005669
chr18	25452689	25453359	chr18:25452689-25453359
chr19	16966649	16967455	chr19:16966649-16967455
chr17	27368242	27368741	chr17:27368242-27368741
chr1	54706447	54707617	chr1:54706447-54707617
chr9	14782478	14783906	chr9:14782478-14783906
chr10	37220583	37221128	chr10:37220583-37221128
chr5	66004578	66005115	chr5:66004578-66005115
chr13	196897	197708	chr13:196897-197708
chr6	43584286	43584940	chr6:43584286-43584940
chr22	20402537	20403136	chr22:20402537-20403136
chr17	7164245	7164803	chr17:7164245-7164803
chr3	4180435	4180889	chr3:4180435-4180889
chr7	74938043	74940500	chr7:74938043-74940500
chr18	45100267	45100760	chr18:45100267-45100760
chr5	71228081	71229661	chr5:71228081-71229661
chr17	36360885	36361691	chr17:36360885-36361691
chr7	58894402	58895789	chr7:58894402-58895789
chr17	46246356	46246808	chr17:46246356-46246808
chr12	38682733	38683303	chr12:38682733-38683303
chr6	36228440	36228986	chr6:36228440-36228986
chr25	33665774	33666256	chr25:33665774-33666256
chr5	47997488	47998030	chr5:47997488-47998030
chr7	22703858	22704579	chr7:22703858-22704579
chr24	3864029	3864592	chr24:3864029-3864592
chr13	9968328	9969171	chr13:9968328-9969171
chr7	75210221	75210739	chr7:75210221-75210739
chr6	55677564	55678106	chr6:55677564-55678106
chr14	40948485	40949339	chr14:40948485-40949339
chr21	40627587	40628112	chr21:40627587-40628112
chr17	10977675	10978272	chr17:10977675-10978272
chr12	16513421	16514222	chr12:16513421-16514222
chr23	34788309	34789631	chr23:34788309-34789631
chr12	49390681	49392338	chr12:49390681-49392338
chr8	16542527	16543564	chr8:16542527-16543564
chr23	4072606	4073962	chr23:4072606-4073962
chr22	27596386	27597280	chr22:27596386-27597280
chr10	13694241	13694699	chr10:13694241-13694699
chr19	22161173	22161925	chr19:22161173-22161925
chr25	470716	471305	chr25:470716-471305
chr2	17494372	17495016	chr2:17494372-17495016
chr15	1141951	1142342	chr15:1141951-1142342
chr8	17793151	17793963	chr8:17793151-17793963
chr16	42282681	42283286	chr16:42282681-42283286
chr3	55905815	55906257	chr3:55905815-55906257
chr5	5293522	5293978	chr5:5293522-5293978
chr18	17053380	17055014	chr18:17053380-17055014
chr12	15573162	15573960	chr12:15573162-15573960
chr2	58870438	58871172	chr2:58870438-58871172
chr13	48032311	48033163	chr13:48032311-48033163
chr25	14510204	14511056	chr25:14510204-14511056
chr19	42936102	42936996	chr19:42936102-42936996
chr3	17594402	17594852	chr3:17594402-17594852
chr6	4810287	4810861	chr6:4810287-4810861
chr11	29656258	29656916	chr11:29656258-29656916
chr19	28789060	28789915	chr19:28789060-28789915
chr13	23787205	23787657	chr13:23787205-23787657
chr18	35427987	35428672	chr18:35427987-35428672
chr7	37216293	37217149	chr7:37216293-37217149
chr18	11116412	11116893	chr18:11116412-11116893
chr7	26446563	26447204	chr7:26446563-26447204
chr25	9258621	9259206	chr25:9258621-9259206
chr9	23651910	23652452	chr9:23651910-23652452
chr9	42393289	42393821	chr9:42393289-42393821
chr18	9334920	9335969	chr18:9334920-9335969
chr18	13328808	13329646	chr18:13328808-13329646
chr8	52803314	52804058	chr8:52803314-52804058
chr17	33122147	33123000	chr17:33122147-33123000
chr2	12642114	12642658	chr2:12642114-12642658
chr18	20562777	20563111	chr18:20562777-20563111
chr3	41670073	41671068	chr3:41670073-41671068
chr18	20014472	20016818	chr18:20014472-20016818
chr25	35668087	35668981	chr25:35668087-35668981
chr6	26721598	26722316	chr6:26721598-26722316
chr18	49552192	49553196	chr18:49552192-49553196
chr14	15638541	15639078	chr14:15638541-15639078
chr2	20039849	20040288	chr2:20039849-20040288
chr16	8213646	8214641	chr16:8213646-8214641
chr7	62807166	62807739	chr7:62807166-62807739
chr11	897795	898480	chr11:897795-898480
chr8	29326314	29327057	chr8:29326314-29327057
chr11	38146754	38147557	chr11:38146754-38147557
chr12	14801538	14802218	chr12:14801538-14802218
chr7	29374303	29374704	chr7:29374303-29374704
chr22	23088319	23089088	chr22:23088319-23089088
chr20	25233867	25234615	chr20:25233867-25234615
chr21	7987892	7988374	chr21:7987892-7988374
chr17	46053427	46053966	chr17:46053427-46053966
chr11	14565085	14566215	chr11:14565085-14566215
chr19	34941518	34941969	chr19:34941518-34941969
chr15	6711587	6712114	chr15:6711587-6712114
chr18	15926623	15927142	chr18:15926623-15927142
chr12	33173919	33174464	chr12:33173919-33174464
chr23	30703098	30703945	chr23:30703098-30703945
chr18	23808585	23809756	chr18:23808585-23809756
chr8	43771230	43771688	chr8:43771230-43771688
chr8	31206246	31206730	chr8:31206246-31206730
chr6	44175447	44175924	chr6:44175447-44175924
chr9	15748558	15750492	chr9:15748558-15750492
chr7	65291355	65294222	chr7:65291355-65294222
chr13	13161015	13161949	chr13:13161015-13161949
chr5	9210379	9211969	chr5:9210379-9211969
chr6	38032817	38033256	chr6:38032817-38033256
chr3	7100005	7101240	chr3:7100005-7101240
chr14	30259516	30260078	chr14:30259516-30260078
chr18	17022057	17022896	chr18:17022057-17022896
chr20	39929265	39929831	chr20:39929265-39929831
chr16	57440289	57443423	chr16:57440289-57443423
chr18	23213465	23214306	chr18:23213465-23214306
chr2	17025764	17026182	chr2:17025764-17026182
chr11	16184026	16184732	chr11:16184026-16184732
chr10	33152062	33152671	chr10:33152062-33152671
chr24	42106251	42107003	chr24:42106251-42107003
chr5	63478981	63479832	chr5:63478981-63479832
chr18	29001586	29002298	chr18:29001586-29002298
chr13	9884318	9885231	chr13:9884318-9885231
chr19	21918391	21919062	chr19:21918391-21919062
chr14	41117672	41119060	chr14:41117672-41119060
chr20	15376930	15377477	chr20:15376930-15377477
chr11	40997372	40997897	chr11:40997372-40997897
chr4	26554346	26554807	chr4:26554346-26554807
chr19	17295281	17295747	chr19:17295281-17295747
chr11	9961393	9961872	chr11:9961393-9961872
chr18	19370586	19371237	chr18:19370586-19371237
chr19	47502957	47503556	chr19:47502957-47503556
chr1	26018763	26020052	chr1:26018763-26020052
chr21	12135694	12136166	chr21:12135694-12136166
chr5	75266449	75267031	chr5:75266449-75267031
chr25	1650238	1651244	chr25:1650238-1651244
chr12	6587936	6588580	chr12:6587936-6588580
chr9	1772927	1773411	chr9:1772927-1773411
chr25	16310896	16311484	chr25:16310896-16311484
chr6	55611936	55612785	chr6:55611936-55612785
chr11	28256936	28257548	chr11:28256936-28257548
chr18	14754938	14755484	chr18:14754938-14755484
chr7	2051493	2052854	chr7:2051493-2052854
chr21	16314897	16315347	chr21:16314897-16315347
chr16	56541717	56542304	chr16:56541717-56542304
chr4	22955052	22956925	chr4:22955052-22956925
chr2	45128219	45128620	chr2:45128219-45128620
chr16	32940913	32941454	chr16:32940913-32941454
chr20	30069416	30070059	chr20:30069416-30070059
chr9	42617931	42618604	chr9:42617931-42618604
chr5	17009658	17010194	chr5:17009658-17010194
chr9	35968530	35969453	chr9:35968530-35969453
chr18	6060524	6061241	chr18:6060524-6061241
chr5	17396808	17397320	chr5:17396808-17397320
chr20	52266482	52266873	chr20:52266482-52266873
chr17	49946943	49947375	chr17:49946943-49947375
chr2	33024605	33025131	chr2:33024605-33025131
chr21	22589684	22590197	chr21:22589684-22590197
chr11	28154856	28155785	chr11:28154856-28155785
chr16	30736281	30737250	chr16:30736281-30737250
chr24	31332447	31333791	chr24:31332447-31333791
chr18	15443439	15443997	chr18:15443439-15443997
chr21	2634521	2634908	chr21:2634521-2634908
chr8	38262315	38263012	chr8:38262315-38263012
chr1	12090114	12091273	chr1:12090114-12091273
chr24	40815816	40816835	chr24:40815816-40816835
chr9	11791410	11791824	chr9:11791410-11791824
chr8	50626747	50627252	chr8:50626747-50627252
chr16	35118624	35119707	chr16:35118624-35119707
chr8	36725907	36726303	chr8:36725907-36726303
chr5	6488876	6489678	chr5:6488876-6489678
chr10	22175188	22175666	chr10:22175188-22175666
chr16	420884	421492	chr16:420884-421492
chr14	14044596	14045164	chr14:14044596-14045164
chr9	36336997	36338065	chr9:36336997-36338065
chr20	8155738	8156575	chr20:8155738-8156575
chr9	33565248	33565711	chr9:33565248-33565711
chr15	36304220	36305032	chr15:36304220-36305032
chr16	21390517	21391475	chr16:21390517-21391475
chr5	50187066	50187980	chr5:50187066-50187980
chr10	41985049	41985951	chr10:41985049-41985951
chr7	54690008	54690888	chr7:54690008-54690888
chr13	26302569	26303734	chr13:26302569-26303734
chr3	29929040	29929593	chr3:29929040-29929593
chr21	33430708	33431728	chr21:33430708-33431728
chr24	42827502	42827931	chr24:42827502-42827931
chr17	34020214	34020876	chr17:34020214-34020876
chr21	19342769	19343726	chr21:19342769-19343726
chr5	14142706	14143264	chr5:14142706-14143264
chr8	15636549	15637542	chr8:15636549-15637542
chr2	38812103	38813144	chr2:38812103-38813144
chr21	14178169	14179522	chr21:14178169-14179522
chr5	56516171	56517465	chr5:56516171-56517465
chr7	22309687	22310539	chr7:22309687-22310539
chr11	30300784	30301554	chr11:30300784-30301554
chr7	50729420	50730666	chr7:50729420-50730666
chr16	48626378	48627469	chr16:48626378-48627469
chr21	23960934	23961808	chr21:23960934-23961808
chr9	11535638	11536497	chr9:11535638-11536497
chr16	5247958	5248518	chr16:5247958-5248518
chr16	38243951	38244478	chr16:38243951-38244478
chr1	35881167	35881897	chr1:35881167-35881897
chr3	28548875	28549425	chr3:28548875-28549425
chr7	35584755	35585296	chr7:35584755-35585296
chr12	22576579	22577155	chr12:22576579-22577155
chr3	38946947	38947616	chr3:38946947-38947616
chr15	6776642	6777269	chr15:6776642-6777269
chr4	23040073	23040618	chr4:23040073-23040618
chr2	42793692	42794325	chr2:42793692-42794325
chr16	43757497	43758138	chr16:43757497-43758138
chr4	27617075	27617502	chr4:27617075-27617502
chr4	11628378	11628893	chr4:11628378-11628893
chr8	54615337	54615703	chr8:54615337-54615703
chr7	30231163	30231693	chr7:30231163-30231693
chr14	12850604	12851652	chr14:12850604-12851652
chr13	19818422	19819038	chr13:19818422-19819038
chr14	48197594	48198950	chr14:48197594-48198950
chr14	37366914	37367556	chr14:37366914-37367556
chr20	7877725	7878313	chr20:7877725-7878313
chr18	10238852	10239242	chr18:10238852-10239242
chr24	41912567	41913379	chr24:41912567-41913379
chr14	41165889	41166683	chr14:41165889-41166683
chr5	69530977	69531557	chr5:69530977-69531557
chr10	44821244	44821785	chr10:44821244-44821785
chr24	25400370	25400952	chr24:25400370-25400952
chr16	121703	123277	chr16:121703-123277
chr6	21722776	21723862	chr6:21722776-21723862
chr14	2089904	2090798	chr14:2089904-2090798
chr17	18306728	18307328	chr17:18306728-18307328
chr6	7095843	7096277	chr6:7095843-7096277
chr21	7358632	7359627	chr21:7358632-7359627
chr5	18163902	18164779	chr5:18163902-18164779
chr5	20650720	20651174	chr5:20650720-20651174
chr17	8560597	8561301	chr17:8560597-8561301
chr22	982995	983546	chr22:982995-983546
chr13	38174214	38174745	chr13:38174214-38174745
chr9	52937957	52938951	chr9:52937957-52938951
chr2	19817830	19818319	chr2:19817830-19818319
chr17	26410970	26411607	chr17:26410970-26411607
chr11	30583793	30584398	chr11:30583793-30584398
chr7	28186407	28186785	chr7:28186407-28186785
chr24	41894939	41895857	chr24:41894939-41895857
chr10	38168906	38169377	chr10:38168906-38169377
chr19	30673791	30674356	chr19:30673791-30674356
chr13	50247554	50248166	chr13:50247554-50248166
chr24	12138568	12139182	chr24:12138568-12139182
chr15	13407	14693	chr15:13407-14693
chr24	30238442	30239294	chr24:30238442-30239294
chr18	593397	594230	chr18:593397-594230
chr21	44010422	44011275	chr21:44010422-44011275
chr19	25133005	25133678	chr19:25133005-25133678
chr12	22756338	22756808	chr12:22756338-22756808
chr8	17788800	17789527	chr8:17788800-17789527
chr11	45560652	45561109	chr11:45560652-45561109
chr9	45137249	45137845	chr9:45137249-45137845
chr10	24290037	24290507	chr10:24290037-24290507
chr3	10631721	10632702	chr3:10631721-10632702
chr17	3990470	3991164	chr17:3990470-3991164
chr13	18980719	18981789	chr13:18980719-18981789
chr10	31030434	31030959	chr10:31030434-31030959
chr2	30720974	30721639	chr2:30720974-30721639
chr22	35260639	35261260	chr22:35260639-35261260
chr5	65977621	65978312	chr5:65977621-65978312
chr8	34899627	34900514	chr8:34899627-34900514
chr11	40567139	40567792	chr11:40567139-40567792
chr6	30593775	30594259	chr6:30593775-30594259
chr21	35628545	35629418	chr21:35628545-35629418
chr10	32893076	32894188	chr10:32893076-32894188
chr19	32109598	32109984	chr19:32109598-32109984
chr15	20403477	20404299	chr15:20403477-20404299
chr15	40151089	40151913	chr15:40151089-40151913
chr9	3745970	3746472	chr9:3745970-3746472
chr13	21119570	21120459	chr13:21119570-21120459
chr15	38112719	38113681	chr15:38112719-38113681
chr19	43512177	43512769	chr19:43512177-43512769
chr11	34779544	34779967	chr11:34779544-34779967
chr4	812129	812721	chr4:812129-812721
chr17	51632	52323	chr17:51632-52323
chr13	13831664	13832494	chr13:13831664-13832494
chr1	15995325	15996534	chr1:15995325-15996534
chr15	39477558	39478311	chr15:39477558-39478311
chr5	9177902	9178446	chr5:9177902-9178446
chr8	52975227	52975933	chr8:52975227-52975933
chr13	36702706	36703191	chr13:36702706-36703191
chr13	442002	442393	chr13:442002-442393
chr14	38965799	38966751	chr14:38965799-38966751
chr13	30970369	30970888	chr13:30970369-30970888
chr10	10788679	10789186	chr10:10788679-10789186
chr11	30257761	30258374	chr11:30257761-30258374
chr11	32833224	32833802	chr11:32833224-32833802
chr6	33266332	33266888	chr6:33266332-33266888
chr10	4990909	4991636	chr10:4990909-4991636
chr23	2118709	2119662	chr23:2118709-2119662
chr20	52909665	52910175	chr20:52909665-52910175
chr5	52718066	52719341	chr5:52718066-52719341
chr1	15340934	15341771	chr1:15340934-15341771
chr18	46746705	46747362	chr18:46746705-46747362
chr23	2399755	2400392	chr23:2399755-2400392
chr23	6881884	6882421	chr23:6881884-6882421
chr18	255628	256219	chr18:255628-256219
chr22	41010822	41011491	chr22:41010822-41011491
chr14	47217723	47218138	chr14:47217723-47218138
chr15	1283508	1283933	chr15:1283508-1283933
chr5	69643467	69644689	chr5:69643467-69644689
chr21	11355907	11356791	chr21:11355907-11356791
chr13	7309080	7310215	chr13:7309080-7310215
chr9	37342336	37342922	chr9:37342336-37342922
chr2	22702766	22703444	chr2:22702766-22703444
chr10	16345163	16346846	chr10:16345163-16346846
chr2	59537607	59538899	chr2:59537607-59538899
chr3	12825338	12828349	chr3:12825338-12828349
chr25	5190791	5191542	chr25:5190791-5191542
chr13	5839236	5839777	chr13:5839236-5839777
chr17	35043468	35043923	chr17:35043468-35043923
chr7	76308732	76309429	chr7:76308732-76309429
chr19	39017935	39019365	chr19:39017935-39019365
chr18	20548487	20549368	chr18:20548487-20549368
chr14	38807920	38809012	chr14:38807920-38809012
chr17	32262969	32263614	chr17:32262969-32263614
chr19	36771790	36772349	chr19:36771790-36772349
chr6	13196289	13196645	chr6:13196289-13196645
chr23	19363656	19364090	chr23:19363656-19364090
chr20	24108976	24109448	chr20:24108976-24109448
chr12	40053812	40054241	chr12:40053812-40054241
chr14	15364694	15365108	chr14:15364694-15365108
chr10	15982871	15983350	chr10:15982871-15983350
chr5	17027085	17027616	chr5:17027085-17027616
chr16	41617863	41619503	chr16:41617863-41619503
chr7	74163607	74164339	chr7:74163607-74164339
chr21	15671892	15672567	chr21:15671892-15672567
chr25	9537640	9538182	chr25:9537640-9538182
chr2	25888967	25889657	chr2:25888967-25889657
chr5	68307048	68307526	chr5:68307048-68307526
chr13	9940026	9941190	chr13:9940026-9941190
chr8	5231001	5231914	chr8:5231001-5231914
chr16	26409803	26410782	chr16:26409803-26410782
chr19	502892	503844	chr19:502892-503844
chr23	41464306	41464829	chr23:41464306-41464829
chr21	29813245	29813785	chr21:29813245-29813785
chr5	74167251	74167733	chr5:74167251-74167733
chr14	5056225	5056864	chr14:5056225-5056864
chr18	47993931	47994708	chr18:47993931-47994708
chr6	44266408	44267357	chr6:44266408-44267357
chr12	1351862	1352366	chr12:1351862-1352366
chr24	20282925	20283445	chr24:20282925-20283445
chr24	4557631	4558229	chr24:4557631-4558229
chr18	22815164	22815921	chr18:22815164-22815921
chr15	10289483	10290063	chr15:10289483-10290063
chr10	3778958	3779654	chr10:3778958-3779654
chr17	16066374	16066970	chr17:16066374-16066970
chr3	6195153	6195736	chr3:6195153-6195736
chr6	48171176	48171717	chr6:48171176-48171717
chr2	16095903	16096956	chr2:16095903-16096956
chr23	44543897	44544377	chr23:44543897-44544377
chr18	46925069	46925684	chr18:46925069-46925684
chr13	4914130	4914669	chr13:4914130-4914669
chr11	42257555	42258668	chr11:42257555-42258668
chr17	17802305	17802824	chr17:17802305-17802824
chr8	3005293	3005750	chr8:3005293-3005750
chr18	27620310	27620939	chr18:27620310-27620939
chr23	39117311	39117848	chr23:39117311-39117848
chr13	30999852	31000309	chr13:30999852-31000309
chr3	15936616	15937481	chr3:15936616-15937481
chr2	32948046	32948815	chr2:32948046-32948815
chr2	17022140	17023031	chr2:17022140-17023031
chr20	54863285	54864401	chr20:54863285-54864401
chr3	20364617	20365785	chr3:20364617-20365785
chr13	26468786	26469422	chr13:26468786-26469422
chr6	50615169	50616046	chr6:50615169-50616046
chr7	66622039	66622624	chr7:66622039-66622624
chr14	4650676	4651303	chr14:4650676-4651303
chr1	50519648	50520147	chr1:50519648-50520147
chr2	4047013	4048097	chr2:4047013-4048097
chr15	32579957	32580397	chr15:32579957-32580397
chr23	33149335	33149993	chr23:33149335-33149993
chr24	30262258	30262793	chr24:30262258-30262793
chr18	7592713	7593622	chr18:7592713-7593622
chr16	6594670	6595381	chr16:6594670-6595381
chr5	3205176	3206651	chr5:3205176-3206651
chr14	35183192	35183673	chr14:35183192-35183673
chr22	33664342	33665010	chr22:33664342-33665010
chr7	47949235	47949997	chr7:47949235-47949997
chr20	53923403	53924656	chr20:53923403-53924656
chr7	15295635	15296703	chr7:15295635-15296703
chr24	9126015	9126653	chr24:9126015-9126653
chr6	57968336	57969060	chr6:57968336-57969060
chr16	35946268	35947625	chr16:35946268-35947625
chr8	36609346	36610001	chr8:36609346-36610001
chr11	40846047	40846640	chr11:40846047-40846640
chr21	41814656	41815161	chr21:41814656-41815161
chr12	45194788	45195299	chr12:45194788-45195299
chr2	34223989	34224566	chr2:34223989-34224566
chr6	18070826	18071614	chr6:18070826-18071614
chr22	15741307	15741881	chr22:15741307-15741881
chr9	36982325	36983100	chr9:36982325-36983100
chr18	33791527	33792070	chr18:33791527-33792070
chr8	38816933	38817499	chr8:38816933-38817499
chr1	1869149	1869998	chr1:1869149-1869998
chr17	723338	724281	chr17:723338-724281
chr15	15338036	15338753	chr15:15338036-15338753
chr1	54954889	54955798	chr1:54954889-54955798
chr15	29878639	29879145	chr15:29878639-29879145
chr17	38336854	38338042	chr17:38336854-38338042
chr5	18219885	18220297	chr5:18219885-18220297
chr13	837441	838088	chr13:837441-838088
chr10	46086446	46087237	chr10:46086446-46087237
chr14	25752034	25752968	chr14:25752034-25752968
chr21	37420988	37422723	chr21:37420988-37422723
chr15	19717763	19718298	chr15:19717763-19718298
chr5	542345	543016	chr5:542345-543016
chr9	10683862	10684621	chr9:10683862-10684621
chr20	21429647	21430163	chr20:21429647-21430163
chr15	46614722	46615480	chr15:46614722-46615480
chr16	33794363	33794963	chr16:33794363-33794963
chr23	2519353	2520725	chr23:2519353-2520725
chr5	8858185	8858895	chr5:8858185-8858895
chr5	6625525	6626434	chr5:6625525-6626434
chr20	15023823	15025551	chr20:15023823-15025551
chr18	37165854	37166320	chr18:37165854-37166320
chr20	42552853	42553366	chr20:42552853-42553366
chr8	35091327	35091789	chr8:35091327-35091789
chr25	33623883	33624356	chr25:33623883-33624356
chr15	39399016	39399731	chr15:39399016-39399731
chr13	43687305	43688037	chr13:43687305-43688037
chr12	24737292	24737738	chr12:24737292-24737738
chr9	57839893	57840884	chr9:57839893-57840884
chr13	9675034	9675442	chr13:9675034-9675442
chr5	50703380	50704012	chr5:50703380-50704012
chr10	13285697	13286099	chr10:13285697-13286099
chr16	22570800	22571919	chr16:22570800-22571919
chr25	37147680	37148133	chr25:37147680-37148133
chr24	20031435	20031895	chr24:20031435-20031895
chr17	42349377	42349876	chr17:42349377-42349876
chr18	13622997	13623389	chr18:13622997-13623389
chr10	33188890	33189339	chr10:33188890-33189339
chr24	6083941	6084383	chr24:6083941-6084383
chr3	50939391	50940048	chr3:50939391-50940048
chr3	47789396	47790257	chr3:47789396-47790257
chr24	43583212	43583889	chr24:43583212-43583889
chr1	49238847	49239294	chr1:49238847-49239294
chr22	16799960	16800503	chr22:16799960-16800503
chr12	36649344	36649858	chr12:36649344-36649858
chr16	18506232	18506663	chr16:18506232-18506663
chr9	19229008	19229686	chr9:19229008-19229686
chr9	21319017	21320179	chr9:21319017-21320179
chr2	28970033	28970860	chr2:28970033-28970860
chr17	42193834	42194682	chr17:42193834-42194682
chr16	55593883	55595548	chr16:55593883-55595548
chr1	2148861	2149344	chr1:2148861-2149344
chr24	4351233	4351850	chr24:4351233-4351850
chr4	14354233	14355263	chr4:14354233-14355263
chr12	38293773	38294311	chr12:38293773-38294311
chr11	42304218	42305009	chr11:42304218-42305009
chr20	39652559	39653022	chr20:39652559-39653022
chr2	24784928	24785384	chr2:24784928-24785384
chr5	318478	319469	chr5:318478-319469
chr23	31353182	31354005	chr23:31353182-31354005
chr9	53557855	53558421	chr9:53557855-53558421
chr5	2655642	2656443	chr5:2655642-2656443
chr5	41291906	41293091	chr5:41291906-41293091
chr23	39459673	39460276	chr23:39459673-39460276
chr9	30207260	30207701	chr9:30207260-30207701
chr19	39725367	39726051	chr19:39725367-39726051
chr20	22839923	22840382	chr20:22839923-22840382
chr12	34482660	34483165	chr12:34482660-34483165
chr15	10204703	10205207	chr15:10204703-10205207
chr20	28002500	28003009	chr20:28002500-28003009
chr7	16938029	16938229	chr7:16938029-16938229
chr10	27877446	27877896	chr10:27877446-27877896
chr9	57433904	57434360	chr9:57433904-57434360
chr13	21127476	21128262	chr13:21127476-21128262
chr2	4222001	4222772	chr2:4222001-4222772
chr5	26099594	26100428	chr5:26099594-26100428
chr2	10324326	10324885	chr2:10324326-10324885
chr22	14426250	14426752	chr22:14426250-14426752
chr21	363508	364170	chr21:363508-364170
chr7	75281483	75282067	chr7:75281483-75282067
chr20	31686677	31687496	chr20:31686677-31687496
chr21	3044646	3045214	chr21:3044646-3045214
chr5	52178571	52179062	chr5:52178571-52179062
chr18	42384979	42385479	chr18:42384979-42385479
chr20	4602322	4603755	chr20:4602322-4603755
chr4	7717544	7718309	chr4:7717544-7718309
chr6	20119347	20120419	chr6:20119347-20120419
chr17	42422681	42423294	chr17:42422681-42423294
chr12	49197694	49198587	chr12:49197694-49198587
chr9	14821670	14822177	chr9:14821670-14822177
chr23	2656043	2656605	chr23:2656043-2656605
chr9	29734161	29734626	chr9:29734161-29734626
chr12	7655530	7656386	chr12:7655530-7656386
chr9	2317431	2318132	chr9:2317431-2318132
chr8	28595946	28597177	chr8:28595946-28597177
chr2	56017554	56019474	chr2:56017554-56019474
chr8	36518735	36519213	chr8:36518735-36519213
chr14	321256	322211	chr14:321256-322211
chr10	24602076	24602634	chr10:24602076-24602634
chr3	59402227	59402581	chr3:59402227-59402581
chr7	16945528	16946016	chr7:16945528-16946016
chr15	5224022	5224511	chr15:5224022-5224511
chr14	8142194	8142663	chr14:8142194-8142663
chr6	36389166	36390026	chr6:36389166-36390026
chr9	27287395	27287971	chr9:27287395-27287971
chr12	40081004	40081526	chr12:40081004-40081526
chr18	49428666	49429515	chr18:49428666-49429515
chr20	41916675	41917106	chr20:41916675-41917106
chr12	45366559	45367141	chr12:45366559-45367141
chr17	699906	700441	chr17:699906-700441
chr19	3723269	3723847	chr19:3723269-3723847
chr16	19521501	19522747	chr16:19521501-19522747
chr23	32689990	32690595	chr23:32689990-32690595
chr19	33857278	33858072	chr19:33857278-33858072
chr9	36315759	36316425	chr9:36315759-36316425
chr5	50235195	50235604	chr5:50235195-50235604
chr25	13070455	13071116	chr25:13070455-13071116
chr2	52985598	52986241	chr2:52985598-52986241
chr13	35166369	35166862	chr13:35166369-35166862
chr22	12567219	12568792	chr22:12567219-12568792
chr16	1508066	1508787	chr16:1508066-1508787
chr5	36556625	36557150	chr5:36556625-36557150
chr12	23347454	23347970	chr12:23347454-23347970
chr13	32565979	32566596	chr13:32565979-32566596
chr13	30017078	30017711	chr13:30017078-30017711
chr20	20556694	20557997	chr20:20556694-20557997
chr16	23827501	23828262	chr16:23827501-23828262
chr6	4751663	4752250	chr6:4751663-4752250
chr3	59621732	59622202	chr3:59621732-59622202
chr24	4362974	4363505	chr24:4362974-4363505
chr8	34803958	34804942	chr8:34803958-34804942
chr10	29355908	29356572	chr10:29355908-29356572
chr11	27447475	27447930	chr11:27447475-27447930
chr19	2343711	2344030	chr19:2343711-2344030
chr5	47293983	47294593	chr5:47293983-47294593
chr19	41604092	41604739	chr19:41604092-41604739
chr5	45457528	45458012	chr5:45457528-45458012
chr9	27179089	27179591	chr9:27179089-27179591
chr13	49438837	49439403	chr13:49438837-49439403
chr5	16284213	16284971	chr5:16284213-16284971
chr7	61223584	61224146	chr7:61223584-61224146
chr7	52064580	52065162	chr7:52064580-52065162
chr5	57648202	57648579	chr5:57648202-57648579
chr3	10812725	10813632	chr3:10812725-10813632
chr18	36524710	36525339	chr18:36524710-36525339
chr23	4861446	4861948	chr23:4861446-4861948
chr17	32331581	32332153	chr17:32331581-32332153
chr3	50947641	50948156	chr3:50947641-50948156
chr19	47804429	47804887	chr19:47804429-47804887
chr16	5288847	5289640	chr16:5288847-5289640
chr7	38629354	38630189	chr7:38629354-38630189
chr2	30297225	30297774	chr2:30297225-30297774
chr2	42592705	42593960	chr2:42592705-42593960
chr15	31539569	31540090	chr15:31539569-31540090
chr7	14983349	14983951	chr7:14983349-14983951
chr11	30681534	30682079	chr11:30681534-30682079
chr6	43695235	43695989	chr6:43695235-43695989
chr17	18949045	18949772	chr17:18949045-18949772
chr10	16962844	16963223	chr10:16962844-16963223
chr14	22296187	22297251	chr14:22296187-22297251
chr3	58236607	58237232	chr3:58236607-58237232
chr10	43657142	43658009	chr10:43657142-43658009
chr1	5166746	5167416	chr1:5166746-5167416
chr16	22738006	22738539	chr16:22738006-22738539
chr20	36710690	36711469	chr20:36710690-36711469
chr1	10540095	10540566	chr1:10540095-10540566
chr1	48128638	48129136	chr1:48128638-48129136
chr20	53244966	53245558	chr20:53244966-53245558
chr24	37377000	37379299	chr24:37377000-37379299
chr25	28046951	28047439	chr25:28046951-28047439
chr7	13831258	13833309	chr7:13831258-13833309
chr7	4344016	4346791	chr7:4344016-4346791
chr1	36373330	36374212	chr1:36373330-36374212
chr21	9140165	9140557	chr21:9140165-9140557
chr21	16375877	16376372	chr21:16375877-16376372
chr7	16478269	16478609	chr7:16478269-16478609
chr17	49925951	49926572	chr17:49925951-49926572
chr12	50529128	50529700	chr12:50529128-50529700
chr4	9074037	9074428	chr4:9074037-9074428
chr2	39398653	39399047	chr2:39398653-39399047
chr23	2533772	2534374	chr23:2533772-2534374
chr9	43961380	43962211	chr9:43961380-43962211
chr6	47828157	47828861	chr6:47828157-47828861
chr6	41543937	41544544	chr6:41543937-41544544
chr8	39104200	39104940	chr8:39104200-39104940
chr22	35372794	35373202	chr22:35372794-35373202
chr12	38932476	38932942	chr12:38932476-38932942
chr9	36284263	36285022	chr9:36284263-36285022
chr13	45696132	45696978	chr13:45696132-45696978
chr2	34496761	34497288	chr2:34496761-34497288
chr18	17611441	17612090	chr18:17611441-17612090
chr10	24981139	24981510	chr10:24981139-24981510
chr16	58239297	58239806	chr16:58239297-58239806
chr5	14126386	14126736	chr5:14126386-14126736
chr5	51755807	51756332	chr5:51755807-51756332
chr5	33509726	33510652	chr5:33509726-33510652
chr3	16903327	16903798	chr3:16903327-16903798
chr13	41499981	41500495	chr13:41499981-41500495
chr9	7399695	7401033	chr9:7399695-7401033
chr20	15436711	15437314	chr20:15436711-15437314
chr16	58388835	58389239	chr16:58388835-58389239
chr15	27247397	27248256	chr15:27247397-27248256
chr19	3489976	3490427	chr19:3489976-3490427
chr17	50492845	50493444	chr17:50492845-50493444
chr10	4675499	4676207	chr10:4675499-4676207
chr25	7693889	7694727	chr25:7693889-7694727
chr18	5825097	5825534	chr18:5825097-5825534
chr20	49475771	49476233	chr20:49475771-49476233
chr6	34499753	34500163	chr6:34499753-34500163
chr21	15166799	15167321	chr21:15166799-15167321
chr21	5952863	5953372	chr21:5952863-5953372
chr11	44870640	44871050	chr11:44870640-44871050
chr15	1225123	1225560	chr15:1225123-1225560
chr2	28711754	28712435	chr2:28711754-28712435
chr2	33251796	33252417	chr2:33251796-33252417
chr1	913879	914630	chr1:913879-914630
chr18	40962609	40963519	chr18:40962609-40963519
chr16	1911739	1912626	chr16:1911739-1912626
chr2	6724260	6724970	chr2:6724260-6724970
chr13	46990470	46991189	chr13:46990470-46991189
chr6	53564194	53565401	chr6:53564194-53565401
chr9	46094994	46095578	chr9:46094994-46095578
chr25	14604080	14604471	chr25:14604080-14604471
chr14	15029188	15029671	chr14:15029188-15029671
chr3	12501741	12502420	chr3:12501741-12502420
chr20	5718909	5719417	chr20:5718909-5719417
chr14	27545177	27545882	chr14:27545177-27545882
chr15	9119141	9119681	chr15:9119141-9119681
chr18	33119207	33121220	chr18:33119207-33121220
chr17	27127424	27128314	chr17:27127424-27128314
chr5	36787568	36788389	chr5:36787568-36788389
chr20	31715260	31715922	chr20:31715260-31715922
chr5	403015	403734	chr5:403015-403734
chr8	40200767	40201726	chr8:40200767-40201726
chr3	45500437	45501284	chr3:45500437-45501284
chr3	62136146	62136697	chr3:62136146-62136697
chr25	38381471	38383515	chr25:38381471-38383515
chr9	4254379	4254865	chr9:4254379-4254865
chr7	56860325	56860820	chr7:56860325-56860820
chr23	27171521	27172194	chr23:27171521-27172194
chr21	5982621	5983755	chr21:5982621-5983755
chr24	4721521	4722100	chr24:4721521-4722100
chr9	37501566	37502386	chr9:37501566-37502386
chr6	48019594	48020048	chr6:48019594-48020048
chr23	1830783	1831328	chr23:1830783-1831328
chr3	21570139	21570675	chr3:21570139-21570675
chr21	213913	214817	chr21:213913-214817
chr20	78790	79457	chr20:78790-79457
chr2	38331864	38332669	chr2:38331864-38332669
chr17	42045471	42047316	chr17:42045471-42047316
chr7	19740264	19740884	chr7:19740264-19740884
chr7	72455090	72455547	chr7:72455090-72455547
chr2	15596620	15597620	chr2:15596620-15597620
chr18	8041621	8042165	chr18:8041621-8042165
chr6	43566541	43566938	chr6:43566541-43566938
chr19	49639272	49640141	chr19:49639272-49640141
chr12	13586591	13587073	chr12:13586591-13587073
chr1	35716053	35716507	chr1:35716053-35716507
chr1	10634639	10635378	chr1:10634639-10635378
chr18	2622309	2622829	chr18:2622309-2622829
chr16	3391466	3392195	chr16:3391466-3392195
chr5	138421	139613	chr5:138421-139613
chr9	57669916	57671240	chr9:57669916-57671240
chr6	19458776	19459588	chr6:19458776-19459588
chr5	23389715	23391351	chr5:23389715-23391351
chr7	60960251	60960737	chr7:60960251-60960737
chr22	33549549	33550248	chr22:33549549-33550248
chr9	36055585	36056083	chr9:36055585-36056083
chr1	48652898	48653373	chr1:48652898-48653373
chr24	25762860	25763386	chr24:25762860-25763386
chr1	39062788	39064243	chr1:39062788-39064243
chr14	44218509	44219689	chr14:44218509-44219689
chr7	26435006	26435573	chr7:26435006-26435573
chr17	34491022	34491745	chr17:34491022-34491745
chr21	23040387	23040835	chr21:23040387-23040835
chr23	13181096	13182219	chr23:13181096-13182219
chr10	44772361	44773246	chr10:44772361-44773246
chr7	13535451	13536090	chr7:13535451-13536090
chr7	29417434	29417898	chr7:29417434-29417898
chr2	46272167	46272878	chr2:46272167-46272878
chr5	48593535	48594563	chr5:48593535-48594563
chr22	23156664	23157166	chr22:23156664-23157166
chr1	43141315	43141961	chr1:43141315-43141961
chr3	42963723	42964729	chr3:42963723-42964729
chr7	30385204	30385733	chr7:30385204-30385733
chr6	2795450	2796064	chr6:2795450-2796064
chr7	49739145	49739614	chr7:49739145-49739614
chr7	16798412	16799481	chr7:16798412-16799481
chr4	27638802	27639408	chr4:27638802-27639408
chr9	47683550	47683986	chr9:47683550-47683986
chr20	53904578	53905075	chr20:53904578-53905075
chr19	35024746	35025597	chr19:35024746-35025597
chr8	51452039	51452657	chr8:51452039-51452657
chr3	17204666	17205466	chr3:17204666-17205466
chr14	37423154	37424174	chr14:37423154-37424174
chr5	50075274	50075825	chr5:50075274-50075825
chr9	43596454	43596901	chr9:43596454-43596901
chr10	8693480	8693889	chr10:8693480-8693889
chr5	32840710	32841259	chr5:32840710-32841259
chr18	32288164	32288906	chr18:32288164-32288906
chr17	10769846	10770346	chr17:10769846-10770346
chr5	23146343	23146841	chr5:23146343-23146841
chr9	16409092	16409910	chr9:16409092-16409910
chr7	45536	47454	chr7:45536-47454
chr15	14088865	14089683	chr15:14088865-14089683
chr25	27987449	27987842	chr25:27987449-27987842
chr17	2938209	2938967	chr17:2938209-2938967
chr24	10640342	10640915	chr24:10640342-10640915
chr16	277445	278364	chr16:277445-278364
chr13	30007254	30008420	chr13:30007254-30008420
chr10	44217836	44218287	chr10:44217836-44218287
chr3	35590638	35591358	chr3:35590638-35591358
chr13	17888084	17888513	chr13:17888084-17888513
chr1	54555339	54556029	chr1:54555339-54556029
chr7	11390289	11391098	chr7:11390289-11391098
chr17	49352885	49353502	chr17:49352885-49353502
chr15	33230202	33230838	chr15:33230202-33230838
chr7	44580664	44581364	chr7:44580664-44581364
chr20	47367846	47368815	chr20:47367846-47368815
chr6	53889700	53890201	chr6:53889700-53890201
[truncated: 1,838 more rows]

## Sheet: GFP- specific
chr7	51208880	51209522	chr7:51208880-51209522
chr23	27904668	27905799	chr23:27904668-27905799
chr24	14413104	14413899	chr24:14413104-14413899
chr4	11684634	11686075	chr4:11684634-11686075
chr15	27224632	27225663	chr15:27224632-27225663
chr1	54593827	54594924	chr1:54593827-54594924
chr5	19142379	19143797	chr5:19142379-19143797
chr17	24177829	24179580	chr17:24177829-24179580
chr6	7316045	7316966	chr6:7316045-7316966
chr22	36052501	36053603	chr22:36052501-36053603
chr2	21895280	21897070	chr2:21895280-21897070
chr7	44345719	44346835	chr7:44345719-44346835
chr5	42416790	42417447	chr5:42416790-42417447
chr8	14948914	14949562	chr8:14948914-14949562
chr12	23647569	23648937	chr12:23647569-23648937
chr14	33596869	33597581	chr14:33596869-33597581
chr2	31758829	31759502	chr2:31758829-31759502
chr7	41732870	41733843	chr7:41732870-41733843
chr5	25874261	25876168	chr5:25874261-25876168
chr6	36292566	36293534	chr6:36292566-36293534
chr4	61295648	61299990	chr4:61295648-61299990
chr24	4564760	4565493	chr24:4564760-4565493
chr7	51224629	51225770	chr7:51224629-51225770
chr7	34959042	34960285	chr7:34959042-34960285
chr12	28411355	28412224	chr12:28411355-28412224
chr24	8487421	8488024	chr24:8487421-8488024
chr2	41419374	41420006	chr2:41419374-41420006
chr1	21905310	21905903	chr1:21905310-21905903
chr6	31898260	31899447	chr6:31898260-31899447
chr4	61293703	61294869	chr4:61293703-61294869
chr5	67617081	67618394	chr5:67617081-67618394
chr14	27686828	27687958	chr14:27686828-27687958
chr14	27697361	27697990	chr14:27697361-27697990
chr12	23610233	23612727	chr12:23610233-23612727
chr14	27683779	27684724	chr14:27683779-27684724
chr24	24426496	24427134	chr24:24426496-24427134
chr7	32578163	32579187	chr7:32578163-32579187
chr14	38476826	38477591	chr14:38476826-38477591
chr4	16138910	16139991	chr4:16138910-16139991
chr4	6799908	6800829	chr4:6799908-6800829
chr8	33867575	33869486	chr8:33867575-33869486
chr18	14953219	14953949	chr18:14953219-14953949
chr12	46697772	46698632	chr12:46697772-46698632
chr24	5020662	5021778	chr24:5020662-5021778
chr7	66591400	66592148	chr7:66591400-66592148
chr25	15188317	15189279	chr25:15188317-15189279
chr23	17940386	17941318	chr23:17940386-17941318
chr14	27308776	27309381	chr14:27308776-27309381
chr1	12187517	12188217	chr1:12187517-12188217
chr16	42855227	42856043	chr16:42855227-42856043
chr7	59165732	59166462	chr7:59165732-59166462
chr21	23902792	23903947	chr21:23902792-23903947
chr11	5510540	5511510	chr11:5510540-5511510
chr14	18695036	18696028	chr14:18695036-18696028
chr14	44318084	44318695	chr14:44318084-44318695
chr22	25034369	25035278	chr22:25034369-25035278
chr13	3311697	3312597	chr13:3311697-3312597
chr13	29938722	29940313	chr13:29938722-29940313
chr21	13070340	13071023	chr21:13070340-13071023
chr5	57645553	57646056	chr5:57645553-57646056
chr2	37078280	37079077	chr2:37078280-37079077
chr20	25706616	25707655	chr20:25706616-25707655
chr21	22856549	22857341	chr21:22856549-22857341
chr25	14845952	14846680	chr25:14845952-14846680
chr16	51049170	51049708	chr16:51049170-51049708
chr9	12301317	12302742	chr9:12301317-12302742
chr11	7660260	7660894	chr11:7660260-7660894
chr11	43149430	43150253	chr11:43149430-43150253
chr18	48190002	48190733	chr18:48190002-48190733
chr4	61295086	61295575	chr4:61295086-61295575
chr15	35440622	35441144	chr15:35440622-35441144
chr23	21740887	21741465	chr23:21740887-21741465
chr12	32692262	32693475	chr12:32692262-32693475
chr5	25866360	25867705	chr5:25866360-25867705
chr6	52661887	52662744	chr6:52661887-52662744
chr7	35801031	35802089	chr7:35801031-35802089
chr22	40388428	40390511	chr22:40388428-40390511
chr19	33214368	33215229	chr19:33214368-33215229
chr12	44285016	44285999	chr12:44285016-44285999
chr2	41416035	41416626	chr2:41416035-41416626
chr14	32980929	32981818	chr14:32980929-32981818
chr10	22064003	22064660	chr10:22064003-22064660
chr6	45847798	45848613	chr6:45847798-45848613
chr8	15028047	15029283	chr8:15028047-15029283
chr25	35185885	35187060	chr25:35185885-35187060
chr18	19628946	19629713	chr18:19628946-19629713
chr25	20253332	20254183	chr25:20253332-20254183
chr7	39207350	39208686	chr7:39207350-39208686
chr5	25868755	25870711	chr5:25868755-25870711
chr21	12722909	12723529	chr21:12722909-12723529
chr24	28504316	28505774	chr24:28504316-28505774
chr18	11232794	11233622	chr18:11232794-11233622
chr5	42680491	42681702	chr5:42680491-42681702
chr2	27137534	27138229	chr2:27137534-27138229
chr13	30535972	30537182	chr13:30535972-30537182
chr25	10090239	10090938	chr25:10090239-10090938
chr7	12788401	12789275	chr7:12788401-12789275
chr13	17343703	17344682	chr13:17343703-17344682
chr20	33454638	33455304	chr20:33454638-33455304
chr15	18973250	18974872	chr15:18973250-18974872
chr4	11588637	11589309	chr4:11588637-11589309
chr13	54013026	54013781	chr13:54013026-54013781
chr12	24860103	24860668	chr12:24860103-24860668
chr24	20286115	20286807	chr24:20286115-20286807
chr7	54712091	54712863	chr7:54712091-54712863
chr14	41505673	41506582	chr14:41505673-41506582
chr6	36259439	36260686	chr6:36259439-36260686
chr22	36055120	36056144	chr22:36055120-36056144
chr6	17982971	17983670	chr6:17982971-17983670
chr15	4362936	4364414	chr15:4362936-4364414
chr14	33846864	33847711	chr14:33846864-33847711
chr14	18318894	18319541	chr14:18318894-18319541
chr6	21053019	21054603	chr6:21053019-21054603
chr20	20087602	20088672	chr20:20087602-20088672
chr12	26938725	26939639	chr12:26938725-26939639
chr17	24059477	24060075	chr17:24059477-24060075
chr15	10728010	10729087	chr15:10728010-10729087
chr23	23716098	23716664	chr23:23716098-23716664
chr5	67377646	67378231	chr5:67377646-67378231
chr13	31552575	31553556	chr13:31552575-31553556
chr17	46086766	46087503	chr17:46086766-46087503
chr18	24814113	24814591	chr18:24814113-24814591
chr18	40890989	40891559	chr18:40890989-40891559
chr3	55502428	55503866	chr3:55502428-55503866
chr12	28414134	28416282	chr12:28414134-28416282
chr3	25833755	25834265	chr3:25833755-25834265
chr10	1143445	1144113	chr10:1143445-1144113
chr23	23063658	23064417	chr23:23063658-23064417
chr7	44614070	44614659	chr7:44614070-44614659
chr21	37205337	37206190	chr21:37205337-37206190
chr24	29424812	29425367	chr24:29424812-29425367
chr17	23011982	23012848	chr17:23011982-23012848
chr11	28787774	28788419	chr11:28787774-28788419
chr14	37484493	37484989	chr14:37484493-37484989
chr5	29598571	29599285	chr5:29598571-29599285
chr13	29783285	29784020	chr13:29783285-29784020
chr2	30029661	30030457	chr2:30029661-30030457
chr10	23495018	23495928	chr10:23495018-23495928
chr20	5042006	5042615	chr20:5042006-5042615
chr15	2313450	2314107	chr15:2313450-2314107
chr24	8483323	8484147	chr24:8483323-8484147
chr23	23742639	23744286	chr23:23742639-23744286
chr5	46553282	46553798	chr5:46553282-46553798
chr19	40367020	40367722	chr19:40367020-40367722
chr17	1536732	1537451	chr17:1536732-1537451
chr9	50735324	50736830	chr9:50735324-50736830
chr10	3723115	3723646	chr10:3723115-3723646
chr8	34517017	34517738	chr8:34517017-34517738
chr15	13750166	13750681	chr15:13750166-13750681
chr1	29630662	29631264	chr1:29630662-29631264
chr6	55151963	55152510	chr6:55151963-55152510
chr4	7916237	7917003	chr4:7916237-7917003
chr16	34831957	34833040	chr16:34831957-34833040
chr19	42514205	42514842	chr19:42514205-42514842
chr5	51153802	51154941	chr5:51153802-51154941
chr6	12844194	12844720	chr6:12844194-12844720
chr17	29200937	29201492	chr17:29200937-29201492
chr3	58679697	58680883	chr3:58679697-58680883
chr17	13733174	13733915	chr17:13733174-13733915
chr8	16910296	16910917	chr8:16910296-16910917
chr23	17255513	17256387	chr23:17255513-17256387
chr24	9084723	9085406	chr24:9084723-9085406
chr12	6471967	6472673	chr12:6471967-6472673
chr1	28825382	28826522	chr1:28825382-28826522
chr14	32979176	32980258	chr14:32979176-32980258
chr10	10275996	10276787	chr10:10275996-10276787
chr19	26443623	26445086	chr19:26443623-26445086
chr7	22144835	22146028	chr7:22144835-22146028
chr8	20273698	20274723	chr8:20273698-20274723
chr20	8911587	8912189	chr20:8911587-8912189
chr3	35545309	35546008	chr3:35545309-35546008
chr23	13882262	13882901	chr23:13882262-13882901
chr17	17983226	17984697	chr17:17983226-17984697
chr19	47938190	47939061	chr19:47938190-47939061
chr9	15385353	15385957	chr9:15385353-15385957
chr23	23660398	23660898	chr23:23660398-23660898
chr4	16095438	16096794	chr4:16095438-16096794
chr6	45844477	45844970	chr6:45844477-45844970
chr8	16819160	16820131	chr8:16819160-16820131
chr13	5700071	5700632	chr13:5700071-5700632
chr20	42380786	42381470	chr20:42380786-42381470
chr6	31824215	31825261	chr6:31824215-31825261
chr24	6725767	6726366	chr24:6725767-6726366
chr15	28063957	28064883	chr15:28063957-28064883
chr7	16778191	16778697	chr7:16778191-16778697
chr19	26668303	26668974	chr19:26668303-26668974
chr4	20064974	20065751	chr4:20064974-20065751
chr12	9711940	9713054	chr12:9711940-9713054
chr9	15589016	15590034	chr9:15589016-15590034
chr9	2066588	2068138	chr9:2066588-2068138
chr13	24842422	24843503	chr13:24842422-24843503
chr22	35974083	35975287	chr22:35974083-35975287
chr21	35467159	35467738	chr21:35467159-35467738
chr7	21587786	21588185	chr7:21587786-21588185
chr23	15687031	15688193	chr23:15687031-15688193
chr5	66638921	66639953	chr5:66638921-66639953
chr13	5436452	5436978	chr13:5436452-5436978
chr23	3476714	3477376	chr23:3476714-3477376
chr8	54503437	54504108	chr8:54503437-54504108
chr3	25836412	25837056	chr3:25836412-25837056
chr14	5168200	5169129	chr14:5168200-5169129
chr9	14462620	14463156	chr9:14462620-14463156
chr20	31710957	31711502	chr20:31710957-31711502
chr5	68714916	68715490	chr5:68714916-68715490
chr16	8958928	8959584	chr16:8958928-8959584
chr15	36066868	36067613	chr15:36066868-36067613
chr22	32508852	32509603	chr22:32508852-32509603
chr9	28314868	28315447	chr9:28314868-28315447
chr13	37517371	37517871	chr13:37517371-37517871
chr6	36403139	36404061	chr6:36403139-36404061
chr17	9097175	9097917	chr17:9097175-9097917
chr11	19142992	19143871	chr11:19142992-19143871
chr14	38912358	38912888	chr14:38912358-38912888
chr11	32179319	32180714	chr11:32179319-32180714
chr2	7744938	7745671	chr2:7744938-7745671
chr7	65862943	65863820	chr7:65862943-65863820
chr18	41486955	41487808	chr18:41486955-41487808
chr2	1607258	1608033	chr2:1607258-1608033
chr25	24619160	24619846	chr25:24619160-24619846
chr18	32936049	32936973	chr18:32936049-32936973
chr16	43446092	43446768	chr16:43446092-43446768
chr16	8950082	8950956	chr16:8950082-8950956
chr3	33373468	33374663	chr3:33373468-33374663
chr15	18803339	18804842	chr15:18803339-18804842
chr11	43143679	43145514	chr11:43143679-43145514
chr1	4796835	4797479	chr1:4796835-4797479
chr1	39940877	39941743	chr1:39940877-39941743
chr4	14197589	14198376	chr4:14197589-14198376
chr17	10781309	10782163	chr17:10781309-10782163
chr13	14797344	14797922	chr13:14797344-14797922
chr7	70844845	70845671	chr7:70844845-70845671
chr3	29193066	29193843	chr3:29193066-29193843
chr6	31856197	31857040	chr6:31856197-31857040
chr7	12947799	12948586	chr7:12947799-12948586
chr21	17950201	17951337	chr21:17950201-17951337
chr18	23614343	23614954	chr18:23614343-23614954
chr11	25935432	25936838	chr11:25935432-25936838
chr15	7114331	7115121	chr15:7114331-7115121
chr4	16577820	16578502	chr4:16577820-16578502
chr4	16065980	16068033	chr4:16065980-16068033
chr22	19923735	19924834	chr22:19923735-19924834
chr14	32987844	32988429	chr14:32987844-32988429
chr8	4921295	4922085	chr8:4921295-4922085
chr8	56040183	56040891	chr8:56040183-56040891
chr22	18491803	18492368	chr22:18491803-18492368
chr4	21278511	21279175	chr4:21278511-21279175
chr6	16188330	16188841	chr6:16188330-16188841
chr19	26376631	26377754	chr19:26376631-26377754
chr3	41863165	41863864	chr3:41863165-41863864
chr5	26015528	26016344	chr5:26015528-26016344
chr11	16739440	16740777	chr11:16739440-16740777
chr16	50462529	50463226	chr16:50462529-50463226
chr6	36254460	36255246	chr6:36254460-36255246
chr19	39848424	39849150	chr19:39848424-39849150
chr22	17263556	17264199	chr22:17263556-17264199
chr15	15271403	15271957	chr15:15271403-15271957
chr4	17742719	17743604	chr4:17742719-17743604
chr17	34957230	34957883	chr17:34957230-34957883
chr10	13517969	13518622	chr10:13517969-13518622
chr12	39270116	39270965	chr12:39270116-39270965
chr14	27674482	27675023	chr14:27674482-27675023
chr1	16228316	16229120	chr1:16228316-16229120
chr13	37509684	37510508	chr13:37509684-37510508
chr13	5760189	5762172	chr13:5760189-5762172
chr4	16065007	16065544	chr4:16065007-16065544
chr21	11898277	11898856	chr21:11898277-11898856
chr17	36146185	36147361	chr17:36146185-36147361
chr24	14361406	14361913	chr24:14361406-14361913
chr21	14164234	14165095	chr21:14164234-14165095
chr21	20799256	20799938	chr21:20799256-20799938
chr11	14811288	14811917	chr11:14811288-14811917
chr9	22780265	22780933	chr9:22780265-22780933
chr2	25118835	25119641	chr2:25118835-25119641
chr7	44662848	44663489	chr7:44662848-44663489
chr25	14720384	14720964	chr25:14720384-14720964
chr2	10172261	10172825	chr2:10172261-10172825
chr23	39405896	39406452	chr23:39405896-39406452
chr6	31534476	31535583	chr6:31534476-31535583
chr19	12673204	12673658	chr19:12673204-12673658
chr16	21402863	21404528	chr16:21402863-21404528
chr6	39925853	39926536	chr6:39925853-39926536
chr2	30350197	30351431	chr2:30350197-30351431
chr2	26521541	26522017	chr2:26521541-26522017
chr1	42806160	42806691	chr1:42806160-42806691
chr16	26493967	26494579	chr16:26493967-26494579
chr4	16204307	16205046	chr4:16204307-16205046
chr6	31827819	31828943	chr6:31827819-31828943
chr1	16690203	16690798	chr1:16690203-16690798
chr5	51292934	51293576	chr5:51292934-51293576
chr20	33379650	33380438	chr20:33379650-33380438
chr19	2585103	2585872	chr19:2585103-2585872
chr1	4794059	4794797	chr1:4794059-4794797
chr3	38598425	38599002	chr3:38598425-38599002
chr9	24382070	24382518	chr9:24382070-24382518
chr24	21875204	21875890	chr24:21875204-21875890
chr15	19480606	19481228	chr15:19480606-19481228
chr17	37945178	37945708	chr17:37945178-37945708
chr20	21978647	21979258	chr20:21978647-21979258
chr22	24933326	24933983	chr22:24933326-24933983
chr14	32850615	32851720	chr14:32850615-32851720
chr11	22449604	22450348	chr11:22449604-22450348
chr7	31651913	31653026	chr7:31651913-31653026
chr25	6850975	6851833	chr25:6850975-6851833
chr17	36042236	36043316	chr17:36042236-36043316
chr2	35517954	35518372	chr2:35517954-35518372
chr1	12157403	12159679	chr1:12157403-12159679
chr9	26852702	26853409	chr9:26852702-26853409
chr10	22262370	22263050	chr10:22262370-22263050
chr6	6513283	6513842	chr6:6513283-6513842
chr9	33760615	33761892	chr9:33760615-33761892
chr6	44309531	44310352	chr6:44309531-44310352
chr1	4135873	4136372	chr1:4135873-4136372
chr5	45285012	45285904	chr5:45285012-45285904
chr9	57186688	57187210	chr9:57186688-57187210
chr25	20861227	20861985	chr25:20861227-20861985
chr18	17469137	17470072	chr18:17469137-17470072
chr13	28948828	28949449	chr13:28948828-28949449
chr3	40422365	40423533	chr3:40422365-40423533
chr6	12185829	12186571	chr6:12185829-12186571
chr7	54501782	54502331	chr7:54501782-54502331
chr12	27113471	27114653	chr12:27113471-27114653
chr24	25057386	25058152	chr24:25057386-25058152
chr7	55937934	55938439	chr7:55937934-55938439
chr12	38779298	38780118	chr12:38779298-38780118
chr17	749373	749985	chr17:749373-749985
chr12	22696301	22696884	chr12:22696301-22696884
chr23	33077448	33078260	chr23:33077448-33078260
chr3	29390123	29391164	chr3:29390123-29391164
chr7	43056931	43058090	chr7:43056931-43058090
chr4	22688566	22689153	chr4:22688566-22689153
chr3	26459446	26460296	chr3:26459446-26460296
chr3	35554355	35555360	chr3:35554355-35555360
chr22	35744868	35745848	chr22:35744868-35745848
chr12	29990247	29990981	chr12:29990247-29990981
chr7	53999153	54000702	chr7:53999153-54000702
chr13	34348066	34348551	chr13:34348066-34348551
chr6	36406278	36406933	chr6:36406278-36406933
chr22	24388988	24389951	chr22:24388988-24389951
chr18	9611716	9612202	chr18:9611716-9612202
chr25	15173127	15174053	chr25:15173127-15174053
chr8	21053183	21053707	chr8:21053183-21053707
chr18	22041235	22042111	chr18:22041235-22042111
chr15	28411938	28412588	chr15:28411938-28412588
chr11	40477107	40477840	chr11:40477107-40477840
chr22	18498608	18499489	chr22:18498608-18499489
chr5	52259071	52260077	chr5:52259071-52260077
chr21	19540766	19543560	chr21:19540766-19543560
chr5	51040944	51041620	chr5:51040944-51041620
chr25	23750513	23751327	chr25:23750513-23751327
chr20	21541668	21542564	chr20:21541668-21542564
chr13	29983835	29984355	chr13:29983835-29984355
chr13	30729634	30730785	chr13:30729634-30730785
chr7	63618888	63619434	chr7:63618888-63619434
chr9	26843889	26844735	chr9:26843889-26844735
chr8	48807375	48808113	chr8:48807375-48808113
chr9	55106508	55107745	chr9:55106508-55107745
chr7	35151301	35151906	chr7:35151301-35151906
chr5	20805650	20806422	chr5:20805650-20806422
chr14	33585018	33586507	chr14:33585018-33586507
chr21	30471274	30471777	chr21:30471274-30471777
chr20	12012492	12013479	chr20:12012492-12013479
chr11	38966809	38967802	chr11:38966809-38967802
chr3	11235829	11236750	chr3:11235829-11236750
chr12	46857621	46858390	chr12:46857621-46858390
chr11	33513547	33514146	chr11:33513547-33514146
chr21	28873548	28874425	chr21:28873548-28874425
chr7	47917215	47918231	chr7:47917215-47918231
chr9	29958378	29958915	chr9:29958378-29958915
chr11	19706071	19706770	chr11:19706071-19706770
chr19	28649102	28649923	chr19:28649102-28649923
chr17	8364209	8364946	chr17:8364209-8364946
chr9	53172460	53173145	chr9:53172460-53173145
chr20	21735832	21736381	chr20:21735832-21736381
chr22	20651653	20652249	chr22:20651653-20652249
chr23	31650036	31650847	chr23:31650036-31650847
chr16	8671318	8671868	chr16:8671318-8671868
chr17	1281896	1282359	chr17:1281896-1282359
chr25	14722184	14723438	chr25:14722184-14723438
chr1	36215208	36215922	chr1:36215208-36215922
chr5	67853828	67854495	chr5:67853828-67854495
chr10	22028218	22028828	chr10:22028218-22028828
chr2	28307288	28307940	chr2:28307288-28307940
chr18	42935300	42936312	chr18:42935300-42936312
chr15	19432268	19433141	chr15:19432268-19433141
chr20	8161633	8162415	chr20:8161633-8162415
chr23	27463974	27464560	chr23:27463974-27464560
chr19	9495437	9496292	chr19:9495437-9496292
chr24	35555242	35555904	chr24:35555242-35555904
chr12	7295256	7296006	chr12:7295256-7296006
chr20	33361022	33361966	chr20:33361022-33361966
chr14	32046826	32047686	chr14:32046826-32047686
chr3	24076759	24077413	chr3:24076759-24077413
chr12	4592725	4593273	chr12:4592725-4593273
chr13	30623071	30623505	chr13:30623071-30623505
chr13	46541988	46543059	chr13:46541988-46543059
chr1	18360713	18361353	chr1:18360713-18361353
chr10	10284893	10285658	chr10:10284893-10285658
chr22	18968051	18969254	chr22:18968051-18969254
chr11	2336237	2336820	chr11:2336237-2336820
chr3	6651429	6652335	chr3:6651429-6652335
chr7	36927384	36927922	chr7:36927384-36927922
chr23	21748401	21749295	chr23:21748401-21749295
chr1	19060175	19060980	chr1:19060175-19060980
chr1	37076516	37077350	chr1:37076516-37077350
chr7	22183303	22183918	chr7:22183303-22183918
chr3	40595549	40596347	chr3:40595549-40596347
chr3	25381075	25381910	chr3:25381075-25381910
chr19	26236133	26236751	chr19:26236133-26236751
chr5	42250974	42251626	chr5:42250974-42251626
chr25	37514293	37516039	chr25:37514293-37516039
chr7	35189597	35190357	chr7:35189597-35190357
chr21	22874525	22875431	chr21:22874525-22875431
chr4	16100777	16101615	chr4:16100777-16101615
chr1	49841031	49841952	chr1:49841031-49841952
chr24	25163729	25164286	chr24:25163729-25164286
chr13	17602974	17604171	chr13:17602974-17604171
chr5	42398489	42399653	chr5:42398489-42399653
chr24	20533490	20534394	chr24:20533490-20534394
chr1	46609295	46609785	chr1:46609295-46609785
chr19	29932507	29933023	chr19:29932507-29933023
chr18	38623304	38624453	chr18:38623304-38624453
chr20	27800161	27800771	chr20:27800161-27800771
chr9	26818179	26820225	chr9:26818179-26820225
chr13	7561019	7561785	chr13:7561019-7561785
chr2	30373171	30374617	chr2:30373171-30374617
chr18	23467563	23468723	chr18:23467563-23468723
chr11	16809295	16810561	chr11:16809295-16810561
chr21	19385544	19386281	chr21:19385544-19386281
chr24	2412653	2413415	chr24:2412653-2413415
chr7	54728040	54728726	chr7:54728040-54728726
chr9	12182912	12183649	chr9:12182912-12183649
chr3	55508279	55509071	chr3:55508279-55509071
chr18	24588416	24588904	chr18:24588416-24588904
chr1	45179368	45180012	chr1:45179368-45180012
chr11	19155755	19156685	chr11:19155755-19156685
chr3	41880333	41880954	chr3:41880333-41880954
chr12	32782306	32783021	chr12:32782306-32783021
chr17	29070374	29071371	chr17:29070374-29071371
chr18	37027756	37028624	chr18:37027756-37028624
chr14	5519745	5520350	chr14:5519745-5520350
chr15	17235285	17235910	chr15:17235285-17235910
chr19	22175301	22175746	chr19:22175301-22175746
chr7	39727813	39728483	chr7:39727813-39728483
chr4	14185863	14186388	chr4:14185863-14186388
chr21	9225136	9226120	chr21:9225136-9226120
chr9	14803982	14805192	chr9:14803982-14805192
chr8	8517075	8517863	chr8:8517075-8517863
chr4	16089040	16089585	chr4:16089040-16089585
chr5	12120362	12121283	chr5:12120362-12121283
chr6	33238072	33239395	chr6:33238072-33239395
chr3	36119216	36119635	chr3:36119216-36119635
chr13	5438756	5439606	chr13:5438756-5439606
chr4	18588640	18589209	chr4:18588640-18589209
chr13	10577819	10578646	chr13:10577819-10578646
chr10	1905618	1906400	chr10:1905618-1906400
chr16	7523693	7524337	chr16:7523693-7524337
chr9	29876494	29877074	chr9:29876494-29877074
chr3	48681939	48683305	chr3:48681939-48683305
chr8	31352697	31353683	chr8:31352697-31353683
chr6	42674170	42675410	chr6:42674170-42675410
chr24	6756470	6757232	chr24:6756470-6757232
chr5	46090164	46091317	chr5:46090164-46091317
chr23	23741900	23742492	chr23:23741900-23742492
chr5	25834183	25834725	chr5:25834183-25834725
chr25	17337905	17339013	chr25:17337905-17339013
chr25	18794082	18795187	chr25:18794082-18795187
chr25	11691409	11692022	chr25:11691409-11692022
chr17	36155295	36155824	chr17:36155295-36155824
chr15	17243928	17244434	chr15:17243928-17244434
chr21	22886059	22886722	chr21:22886059-22886722
chr21	10687802	10688905	chr21:10687802-10688905
chr19	40391406	40392132	chr19:40391406-40392132
chr1	16371955	16372503	chr1:16371955-16372503
chr12	27110040	27110796	chr12:27110040-27110796
chr23	27398355	27399251	chr23:27398355-27399251
chr4	11683666	11684387	chr4:11683666-11684387
chr9	23936242	23936948	chr9:23936242-23936948
chr6	14182373	14182838	chr6:14182373-14182838
chr15	40772713	40773231	chr15:40772713-40773231
chr19	29715024	29715785	chr19:29715024-29715785
chr15	28376304	28376900	chr15:28376304-28376900
chr21	22571711	22572409	chr21:22571711-22572409
chr4	9438550	9439104	chr4:9438550-9439104
chr21	22568046	22568588	chr21:22568046-22568588
chr17	38112087	38112822	chr17:38112087-38112822
chr20	48249284	48249767	chr20:48249284-48249767
chr2	39734698	39735773	chr2:39734698-39735773
chr8	29170333	29171226	chr8:29170333-29171226
chr20	36623060	36623699	chr20:36623060-36623699
chr16	35802625	35803135	chr16:35802625-35803135
chr7	17824406	17825038	chr7:17824406-17825038
chr17	37932959	37934208	chr17:37932959-37934208
chr7	54569434	54569944	chr7:54569434-54569944
chr21	16029856	16031483	chr21:16029856-16031483
chr10	28901259	28902580	chr10:28901259-28902580
chr4	25438488	25439036	chr4:25438488-25439036
chr9	33794210	33795312	chr9:33794210-33795312
chr22	17154275	17154797	chr22:17154275-17154797
chr14	38879257	38880177	chr14:38879257-38880177
chr2	37178616	37179583	chr2:37178616-37179583
chr20	30203431	30203890	chr20:30203431-30203890
chr17	1285858	1286339	chr17:1285858-1286339
chr14	33540021	33540785	chr14:33540021-33540785
chr16	2308501	2309001	chr16:2308501-2309001
chr19	35076696	35077788	chr19:35076696-35077788
chr12	29942527	29943160	chr12:29942527-29943160
chr13	11173164	11173673	chr13:11173164-11173673
chr12	36439027	36439967	chr12:36439027-36439967
chr11	22492805	22493950	chr11:22492805-22493950
chr3	24017100	24019703	chr3:24017100-24019703
chr17	13895611	13896080	chr17:13895611-13896080
chr17	33291456	33292438	chr17:33291456-33292438
chr6	11148161	11148970	chr6:11148161-11148970
chr6	14486392	14487206	chr6:14486392-14487206
chr20	698578	699217	chr20:698578-699217
chr10	10299189	10299795	chr10:10299189-10299795
chr8	48793734	48794400	chr8:48793734-48794400
chr5	47444657	47445425	chr5:47444657-47445425
chr22	24584321	24584894	chr22:24584321-24584894
chr18	22440302	22440964	chr18:22440302-22440964
chr23	7724245	7725073	chr23:7724245-7725073
chr8	45832384	45832979	chr8:45832384-45832979
chr15	15301993	15302562	chr15:15301993-15302562
chr16	31488724	31489317	chr16:31488724-31489317
chr14	53542364	53542710	chr14:53542364-53542710
chr15	10634327	10634982	chr15:10634327-10634982
chr11	25660344	25660929	chr11:25660344-25660929
chr3	24228958	24229463	chr3:24228958-24229463
chr1	32083360	32084091	chr1:32083360-32084091
chr11	24653706	24654197	chr11:24653706-24654197
chr11	43151708	43152408	chr11:43151708-43152408
chr24	2456573	2457553	chr24:2456573-2457553
chr5	39346847	39347508	chr5:39346847-39347508
chr16	34870201	34870678	chr16:34870201-34870678
chr13	29360861	29361493	chr13:29360861-29361493
chr3	40462278	40463318	chr3:40462278-40463318
chr21	17943453	17945100	chr21:17943453-17945100
chr3	41866510	41867163	chr3:41866510-41867163
chr4	4950097	4950595	chr4:4950097-4950595
chr7	69474868	69475478	chr7:69474868-69475478
chr20	30153232	30153696	chr20:30153232-30153696
chr21	23946795	23947382	chr21:23946795-23947382
chr1	39277718	39278510	chr1:39277718-39278510
chr21	22525826	22526847	chr21:22525826-22526847
chr3	44119638	44121030	chr3:44119638-44121030
chr21	17736021	17736561	chr21:17736021-17736561
chr3	37352666	37353235	chr3:37352666-37353235
chr23	21166171	21166821	chr23:21166171-21166821
chr14	15313028	15314306	chr14:15313028-15314306
chr15	38253663	38254347	chr15:38253663-38254347
chr2	7759273	7760341	chr2:7759273-7760341
chr11	22868045	22868596	chr11:22868045-22868596
chr21	37261767	37262287	chr21:37261767-37262287
chr18	24573755	24574267	chr18:24573755-24574267
chr16	57496550	57497163	chr16:57496550-57497163
chr3	43847523	43848201	chr3:43847523-43848201
chr2	28352059	28352932	chr2:28352059-28352932
chr13	10418407	10419159	chr13:10418407-10419159
chr19	3761536	3762177	chr19:3761536-3762177
chr14	20342033	20342777	chr14:20342033-20342777
chr13	24698543	24699238	chr13:24698543-24699238
chr5	69200933	69201623	chr5:69200933-69201623
chr5	59871319	59871790	chr5:59871319-59871790
chr8	24618204	24618971	chr8:24618204-24618971
chr18	14928562	14929149	chr18:14928562-14929149
chr6	31846824	31848177	chr6:31846824-31848177
chr3	42507581	42508152	chr3:42507581-42508152
chr23	21178683	21179525	chr23:21178683-21179525
chr19	41228378	41229226	chr19:41228378-41229226
chr17	38530291	38531132	chr17:38530291-38531132
chr14	44396036	44396811	chr14:44396036-44396811
chr13	34318853	34319966	chr13:34318853-34319966
chr9	13664227	13665366	chr9:13664227-13665366
chr10	26285179	26285860	chr10:26285179-26285860
chr15	28062509	28063253	chr15:28062509-28063253
chr2	14862032	14862991	chr2:14862032-14862991
chr24	28421448	28422024	chr24:28421448-28422024
chr13	40460136	40460936	chr13:40460136-40460936
chr17	35618438	35619872	chr17:35618438-35619872
chr8	24497262	24498072	chr8:24497262-24498072
chr13	14843354	14844604	chr13:14843354-14844604
chr3	43326402	43327001	chr3:43326402-43327001
chr17	21233783	21234277	chr17:21233783-21234277
chr8	722496	722959	chr8:722496-722959
chr9	38625900	38626749	chr9:38625900-38626749
chr20	32490626	32491546	chr20:32490626-32491546
chr12	38771227	38772105	chr12:38771227-38772105
chr16	55981426	55981960	chr16:55981426-55981960
chr7	53928287	53928790	chr7:53928287-53928790
chr9	32350377	32352155	chr9:32350377-32352155
chr9	54928273	54928887	chr9:54928273-54928887
chr7	56024074	56025026	chr7:56024074-56025026
chr21	14000037	14000542	chr21:14000037-14000542
chr2	50150176	50150787	chr2:50150176-50150787
chr11	40684797	40685684	chr11:40684797-40685684
chr25	17818810	17819267	chr25:17818810-17819267
chr7	41862856	41863667	chr7:41862856-41863667
chr10	13518947	13520474	chr10:13518947-13520474
chr19	19227387	19228368	chr19:19227387-19228368
chr5	19477146	19477907	chr5:19477146-19477907
chr19	12702833	12703526	chr19:12702833-12703526
chr23	20617052	20617589	chr23:20617052-20617589
chr10	5276429	5277142	chr10:5276429-5277142
chr13	43771519	43772215	chr13:43771519-43772215
chr10	32419599	32420521	chr10:32419599-32420521
chr12	40117577	40118112	chr12:40117577-40118112
chr16	31392053	31393009	chr16:31392053-31393009
chr17	33987423	33988424	chr17:33987423-33988424
chr22	18925866	18926456	chr22:18925866-18926456
chr24	24564192	24564714	chr24:24564192-24564714
chr9	42934766	42935677	chr9:42934766-42935677
chr9	32237731	32239813	chr9:32237731-32239813
chr18	19626129	19626588	chr18:19626129-19626588
chr23	28584895	28585651	chr23:28584895-28585651
chr15	15298573	15300733	chr15:15298573-15300733
chr5	36284364	36285031	chr5:36284364-36285031
chr4	24185418	24186189	chr4:24185418-24186189
chr16	8975312	8975830	chr16:8975312-8975830
chr15	10629416	10630025	chr15:10629416-10630025
chr9	47640051	47640771	chr9:47640051-47640771
chr5	46321569	46322390	chr5:46321569-46322390
chr19	3732425	3733559	chr19:3732425-3733559
chr3	46848552	46850497	chr3:46848552-46850497
chr21	16629647	16630555	chr21:16629647-16630555
chr17	25307135	25307881	chr17:25307135-25307881
chr5	46111144	46111844	chr5:46111144-46111844
chr12	38781523	38782506	chr12:38781523-38782506
chr18	19634495	19634950	chr18:19634495-19634950
chr8	45804323	45804894	chr8:45804323-45804894
chr1	42840432	42841211	chr1:42840432-42841211
chr7	32875386	32876110	chr7:32875386-32876110
chr9	10022390	10022851	chr9:10022390-10022851
chr7	36918658	36919595	chr7:36918658-36919595
chr8	20214950	20215708	chr8:20214950-20215708
chr24	9327595	9328660	chr24:9327595-9328660
chr6	31314237	31314874	chr6:31314237-31314874
chr5	29755901	29756415	chr5:29755901-29756415
chr16	43421091	43422365	chr16:43421091-43422365
chr5	32546610	32547062	chr5:32546610-32547062
chr14	18183517	18184092	chr14:18183517-18184092
chr20	12401611	12402285	chr20:12401611-12402285
chr13	5814357	5814869	chr13:5814357-5814869
chr5	51162922	51163788	chr5:51162922-51163788
chr2	28335049	28335738	chr2:28335049-28335738
chr15	28436164	28436919	chr15:28436164-28436919
chr20	20631809	20632644	chr20:20631809-20632644
chr6	45850145	45851329	chr6:45850145-45851329
chr15	23714998	23715493	chr15:23714998-23715493
chr17	11141797	11142438	chr17:11141797-11142438
chr14	24574133	24574888	chr14:24574133-24574888
chr11	9602393	9602952	chr11:9602393-9602952
chr17	38423975	38425032	chr17:38423975-38425032
chr13	44049576	44050127	chr13:44049576-44050127
chr9	33767930	33768577	chr9:33767930-33768577
chr14	18370965	18371865	chr14:18370965-18371865
chr10	30052910	30053648	chr10:30052910-30053648
chr9	31861687	31862343	chr9:31861687-31862343
chr13	1167177	1168065	chr13:1167177-1168065
chr7	22270897	22272403	chr7:22270897-22272403
chr17	29892757	29893380	chr17:29892757-29893380
chr6	21090629	21091602	chr6:21090629-21091602
chr15	18989509	18990160	chr15:18989509-18990160
chr11	26756750	26757494	chr11:26756750-26757494
chr14	7827406	7827871	chr14:7827406-7827871
chr2	4317794	4318638	chr2:4317794-4318638
chr15	27211710	27212249	chr15:27211710-27212249
chr16	23022981	23023703	chr16:23022981-23023703
chr17	21237040	21237908	chr17:21237040-21237908
chr7	55775721	55776253	chr7:55775721-55776253
chr11	19134135	19135236	chr11:19134135-19135236
chr13	26438766	26439337	chr13:26438766-26439337
chr2	25311615	25313743	chr2:25311615-25313743
chr16	56601468	56602073	chr16:56601468-56602073
chr17	33036064	33036701	chr17:33036064-33036701
chr16	39628856	39629601	chr16:39628856-39629601
chr19	28643170	28643910	chr19:28643170-28643910
chr9	42920421	42921133	chr9:42920421-42921133
chr16	31447937	31448676	chr16:31447937-31448676
chr2	25308339	25309038	chr2:25308339-25309038
chr15	3720454	3721222	chr15:3720454-3721222
chr6	33121318	33121846	chr6:33121318-33121846
chr11	38912987	38913769	chr11:38912987-38913769
chr11	32652884	32653485	chr11:32652884-32653485
chr11	31686787	31687400	chr11:31686787-31687400
chr1	5329014	5329594	chr1:5329014-5329594
chr1	41897593	41898968	chr1:41897593-41898968
chr11	27775832	27776343	chr11:27775832-27776343
chr22	14018503	14019003	chr22:14018503-14019003
chr7	16651206	16651633	chr7:16651206-16651633
chr23	7702069	7702501	chr23:7702069-7702501
chr9	27086501	27087308	chr9:27086501-27087308
chr24	38133736	38134303	chr24:38133736-38134303
chr4	16157201	16157902	chr4:16157201-16157902
chr9	52208514	52209347	chr9:52208514-52209347
chr6	43984752	43985551	chr6:43984752-43985551
chr16	37062327	37062812	chr16:37062327-37062812
chr24	4555581	4556149	chr24:4555581-4556149
chr14	34728675	34729455	chr14:34728675-34729455
chr15	20288149	20288839	chr15:20288149-20288839
chr23	5945923	5947095	chr23:5945923-5947095
chr17	24129682	24130280	chr17:24129682-24130280
chr2	3615146	3616311	chr2:3615146-3616311
chr9	32279001	32279926	chr9:32279001-32279926
chr10	19391477	19391956	chr10:19391477-19391956
chr6	31909542	31910094	chr6:31909542-31910094
chr9	10500259	10500718	chr9:10500259-10500718
chr2	3607680	3608714	chr2:3607680-3608714
chr5	25865455	25865860	chr5:25865455-25865860
chr20	26832787	26833380	chr20:26832787-26833380
chr9	3413222	3413896	chr9:3413222-3413896
chr11	19401815	19402347	chr11:19401815-19402347
chr8	21049186	21049770	chr8:21049186-21049770
chr7	13825604	13826161	chr7:13825604-13826161
chr6	37353744	37354496	chr6:37353744-37354496
chr6	31788812	31789295	chr6:31788812-31789295
chr14	31397608	31398030	chr14:31397608-31398030
chr13	22422920	22423825	chr13:22422920-22423825
chr23	21692266	21692757	chr23:21692266-21692757
chr5	49912966	49913731	chr5:49912966-49913731
chr1	43160106	43162288	chr1:43160106-43162288
chr10	40720430	40720919	chr10:40720430-40720919
chr23	38941691	38942226	chr23:38941691-38942226
chr22	657467	658080	chr22:657467-658080
chr13	4967383	4968037	chr13:4967383-4968037
chr13	17187983	17188690	chr13:17187983-17188690
chr11	43771310	43771851	chr11:43771310-43771851
chr6	28953681	28954101	chr6:28953681-28954101
chr7	35160552	35161023	chr7:35160552-35161023
chr2	35521607	35522424	chr2:35521607-35522424
chr6	26456332	26456928	chr6:26456332-26456928
chr12	27092760	27093584	chr12:27092760-27093584
chr1	54566659	54567426	chr1:54566659-54567426
chr16	42414228	42414772	chr16:42414228-42414772
chr24	17574990	17575807	chr24:17574990-17575807
chr9	32334606	32335182	chr9:32334606-32335182
chr4	27054983	27055781	chr4:27054983-27055781
chr5	42626121	42626634	chr5:42626121-42626634
chr24	14350240	14351047	chr24:14350240-14351047
chr24	65449	66286	chr24:65449-66286
chr7	27618465	27619557	chr7:27618465-27619557
chr1	4165858	4166687	chr1:4165858-4166687
chr14	32785337	32786147	chr14:32785337-32786147
chr24	2764526	2765630	chr24:2764526-2765630
chr2	27664491	27666095	chr2:27664491-27666095
chr21	16170620	16171107	chr21:16170620-16171107
chr23	2507576	2508222	chr23:2507576-2508222
chr18	34592571	34593807	chr18:34592571-34593807
chr23	23746036	23747063	chr23:23746036-23747063
chr6	43590841	43591883	chr6:43590841-43591883
chr7	17861516	17862081	chr7:17861516-17862081
chr13	18300657	18301099	chr13:18300657-18301099
chr3	40457896	40458658	chr3:40457896-40458658
chr1	42038250	42038730	chr1:42038250-42038730
chr12	49628686	49629277	chr12:49628686-49629277
chr23	27389132	27389884	chr23:27389132-27389884
chr1	39975255	39976614	chr1:39975255-39976614
chr23	39005085	39005794	chr23:39005085-39005794
chr4	15761028	15761584	chr4:15761028-15761584
chr7	36216743	36217663	chr7:36216743-36217663
chr9	3197702	3198435	chr9:3197702-3198435
chr16	14143113	14143809	chr16:14143113-14143809
chr8	29989649	29990317	chr8:29989649-29990317
chr12	29075023	29075794	chr12:29075023-29075794
chr6	27698480	27699094	chr6:27698480-27699094
chr18	9345967	9346808	chr18:9345967-9346808
chr7	37309457	37311129	chr7:37309457-37311129
chr11	44911093	44912279	chr11:44911093-44912279
chr7	50079883	50080490	chr7:50079883-50080490
chr2	48083424	48084216	chr2:48083424-48084216
chr16	25132883	25133686	chr16:25132883-25133686
chr12	26327636	26328092	chr12:26327636-26328092
chr13	16180004	16180482	chr13:16180004-16180482
chr15	15005977	15006638	chr15:15005977-15006638
chr7	41822977	41823519	chr7:41822977-41823519
chr7	73382482	73383070	chr7:73382482-73383070
chr11	30880236	30880964	chr11:30880236-30880964
chr14	44406457	44408609	chr14:44406457-44408609
chr3	25727130	25727648	chr3:25727130-25727648
chr20	24806470	24807502	chr20:24806470-24807502
chr4	20067703	20068590	chr4:20067703-20068590
chr3	61340684	61341424	chr3:61340684-61341424
chr6	52990986	52991542	chr6:52990986-52991542
chr24	4935302	4935774	chr24:4935302-4935774
chr9	24142251	24143198	chr9:24142251-24143198
chr5	62044724	62045393	chr5:62044724-62045393
chr21	9229162	9229708	chr21:9229162-9229708
chr8	1415062	1415498	chr8:1415062-1415498
chr6	31914789	31915416	chr6:31914789-31915416
chr2	54093527	54094064	chr2:54093527-54094064
chr5	6399725	6400322	chr5:6399725-6400322
chr7	30921720	30922138	chr7:30921720-30922138
chr23	3497755	3498565	chr23:3497755-3498565
chr17	8366434	8367188	chr17:8366434-8367188
chr3	54038750	54039577	chr3:54038750-54039577
chr23	6691819	6692744	chr23:6691819-6692744
chr11	43174441	43175154	chr11:43174441-43175154
chr21	28870398	28871082	chr21:28870398-28871082
chr17	18476194	18476742	chr17:18476194-18476742
chr10	37307839	37308368	chr10:37307839-37308368
chr18	19954191	19955108	chr18:19954191-19955108
chr2	28312289	28312943	chr2:28312289-28312943
chr5	37623738	37625240	chr5:37623738-37625240
chr13	39811573	39812146	chr13:39811573-39812146
chr7	43740531	43741037	chr7:43740531-43741037
chr10	2819714	2820063	chr10:2819714-2820063
chr15	10528832	10529450	chr15:10528832-10529450
chr23	28575838	28576454	chr23:28575838-28576454
chr14	5688260	5689054	chr14:5688260-5689054
chr17	48942819	48943833	chr17:48942819-48943833
chr10	21310562	21311123	chr10:21310562-21311123
chr3	19667364	19667861	chr3:19667364-19667861
chr24	21921196	21921639	chr24:21921196-21921639
chr13	29362148	29364366	chr13:29362148-29364366
chr21	21871852	21872539	chr21:21871852-21872539
chr14	41563677	41564219	chr14:41563677-41564219
chr11	39065772	39066280	chr11:39065772-39066280
chr5	70797786	70798474	chr5:70797786-70798474
chr12	32785565	32786190	chr12:32785565-32786190
chr18	42867092	42867687	chr18:42867092-42867687
chr6	23656957	23658911	chr6:23656957-23658911
chr21	30760736	30761254	chr21:30760736-30761254
chr12	8365411	8366036	chr12:8365411-8366036
chr25	15119142	15120180	chr25:15119142-15120180
chr18	17517293	17518522	chr18:17517293-17518522
chr7	66948961	66949538	chr7:66948961-66949538
chr15	37476582	37477826	chr15:37476582-37477826
chr7	64904848	64905400	chr7:64904848-64905400
chr18	22590764	22591346	chr18:22590764-22591346
chr8	10623429	10624031	chr8:10623429-10624031
chr12	29097673	29098380	chr12:29097673-29098380
chr24	33260026	33260609	chr24:33260026-33260609
chr2	12072873	12073405	chr2:12072873-12073405
chr24	39475873	39476840	chr24:39475873-39476840
chr14	41603111	41604570	chr14:41603111-41604570
chr1	40852315	40853348	chr1:40852315-40853348
chr5	68927367	68928087	chr5:68927367-68928087
chr7	55896235	55896850	chr7:55896235-55896850
chr13	33638832	33639575	chr13:33638832-33639575
chr19	40296028	40296513	chr19:40296028-40296513
chr25	18832954	18833592	chr25:18832954-18833592
chr6	28777987	28778978	chr6:28777987-28778978
chr13	54014544	54015237	chr13:54014544-54015237
chr2	25080337	25081115	chr2:25080337-25081115
chr22	35664638	35665615	chr22:35664638-35665615
chr5	62112907	62113372	chr5:62112907-62113372
chr20	17795862	17796896	chr20:17795862-17796896
chr23	32437328	32437915	chr23:32437328-32437915
chr18	17679735	17680285	chr18:17679735-17680285
chr16	34684792	34685532	chr16:34684792-34685532
chr10	22268145	22268845	chr10:22268145-22268845
chr20	30876591	30877466	chr20:30876591-30877466
chr3	6592294	6593312	chr3:6592294-6593312
chr7	51236016	51236841	chr7:51236016-51236841
chr24	14418433	14419129	chr24:14418433-14419129
chr23	3463674	3465583	chr23:3463674-3465583
chr23	11653132	11654084	chr23:11653132-11654084
chr20	9108802	9109331	chr20:9108802-9109331
chr5	41024570	41025670	chr5:41024570-41025670
chr4	14104507	14105070	chr4:14104507-14105070
chr18	48178853	48179621	chr18:48178853-48179621
chr14	33509002	33509921	chr14:33509002-33509921
chr9	32360157	32360928	chr9:32360157-32360928
chr9	13454002	13454882	chr9:13454002-13454882
chr11	20483706	20484758	chr11:20483706-20484758
chr15	35459184	35459814	chr15:35459184-35459814
chr8	10721593	10722075	chr8:10721593-10722075
chr15	35373492	35374311	chr15:35373492-35374311
chr1	12184849	12185274	chr1:12184849-12185274
chr9	47315340	47315820	chr9:47315340-47315820
chr14	27679401	27680073	chr14:27679401-27680073
chr20	16998994	16999765	chr20:16998994-16999765
chr22	13167287	13167823	chr22:13167287-13167823
chr7	29248253	29250021	chr7:29248253-29250021
chr7	38788353	38789457	chr7:38788353-38789457
chr12	32762382	32763393	chr12:32762382-32763393
chr21	35740855	35741300	chr21:35740855-35741300
chr3	56514586	56515353	chr3:56514586-56515353
chr10	38379192	38379890	chr10:38379192-38379890
chr23	23669742	23670749	chr23:23669742-23670749
chr3	34360887	34361243	chr3:34360887-34361243
chr16	31468247	31468971	chr16:31468247-31468971
chr23	29899328	29900152	chr23:29899328-29900152
chr12	26334778	26335320	chr12:26334778-26335320
chr10	26964873	26965401	chr10:26964873-26965401
chr22	11331717	11332809	chr22:11331717-11332809
chr14	26903418	26904154	chr14:26903418-26904154
chr8	42258641	42259467	chr8:42258641-42259467
chr18	23174237	23174913	chr18:23174237-23174913
chr10	28882874	28884999	chr10:28882874-28884999
chr6	52967718	52968422	chr6:52967718-52968422
chr11	8464236	8464752	chr11:8464236-8464752
chr21	4322732	4323399	chr21:4322732-4323399
chr6	31316326	31317045	chr6:31316326-31317045
chr23	6033543	6034170	chr23:6033543-6034170
chr15	30558516	30559213	chr15:30558516-30559213
chr17	44369714	44370540	chr17:44369714-44370540
chr13	13364856	13366207	chr13:13364856-13366207
chr19	47872117	47872934	chr19:47872117-47872934
chr5	17503990	17504578	chr5:17503990-17504578
chr23	23106217	23107245	chr23:23106217-23107245
chr18	14959370	14960864	chr18:14959370-14960864
chr18	23732010	23732736	chr18:23732010-23732736
chr14	27656176	27656713	chr14:27656176-27656713
chr8	53132378	53132966	chr8:53132378-53132966
chr8	48796631	48797027	chr8:48796631-48797027
chr4	1467645	1468256	chr4:1467645-1468256
chr9	26848110	26849366	chr9:26848110-26849366
chr11	27763210	27763616	chr11:27763210-27763616
chr2	31851490	31852119	chr2:31851490-31852119
chr14	27663160	27663880	chr14:27663160-27663880
chr20	24074628	24075130	chr20:24074628-24075130
chr3	46881903	46882389	chr3:46881903-46882389
chr23	33867616	33869030	chr23:33867616-33869030
chr14	27720079	27720643	chr14:27720079-27720643
chr1	25846901	25848705	chr1:25846901-25848705
chr7	42789421	42789912	chr7:42789421-42789912
chr5	47154716	47155642	chr5:47154716-47155642
chr22	10785224	10786069	chr22:10785224-10786069
chr14	22517957	22518512	chr14:22517957-22518512
chr8	31291081	31291804	chr8:31291081-31291804
chr7	19798340	19799257	chr7:19798340-19799257
chr4	5214229	5215083	chr4:5214229-5215083
chr22	16820670	16821120	chr22:16820670-16821120
chr19	17202246	17202757	chr19:17202246-17202757
chr19	25980165	25980691	chr19:25980165-25980691
chr3	22031419	22031930	chr3:22031419-22031930
chr16	9524058	9524831	chr16:9524058-9524831
chr4	4750904	4751498	chr4:4750904-4751498
chr11	744577	745134	chr11:744577-745134
chr7	16759140	16759863	chr7:16759140-16759863
chr9	24449885	24450254	chr9:24449885-24450254
chr4	10202160	10202630	chr4:10202160-10202630
chr3	17920235	17920941	chr3:17920235-17920941
chr14	33565117	33565702	chr14:33565117-33565702
chr15	15300965	15301777	chr15:15300965-15301777
chr23	35778888	35779524	chr23:35778888-35779524
chr14	7093887	7094559	chr14:7093887-7094559
chr23	28277104	28277635	chr23:28277104-28277635
chr18	43528608	43529238	chr18:43528608-43529238
chr23	22405383	22405860	chr23:22405383-22405860
chr7	60651109	60651637	chr7:60651109-60651637
chr21	24285615	24286021	chr21:24285615-24286021
chr6	25399117	25400001	chr6:25399117-25400001
chr17	30605137	30605952	chr17:30605137-30605952
chr14	14088821	14090101	chr14:14088821-14090101
chr23	10157376	10157994	chr23:10157376-10157994
chr23	28573973	28574470	chr23:28573973-28574470
chr20	38978891	38979484	chr20:38978891-38979484
chr16	35729865	35730765	chr16:35729865-35730765
chr7	64629692	64630256	chr7:64629692-64630256
chr5	68744399	68745115	chr5:68744399-68745115
chr5	40747654	40748161	chr5:40747654-40748161
chr10	45381490	45382116	chr10:45381490-45382116
chr2	15720114	15720880	chr2:15720114-15720880
chr20	30849646	30850487	chr20:30849646-30850487
chr9	2594815	2595621	chr9:2594815-2595621
chr25	18820199	18821037	chr25:18820199-18821037
chr13	5725654	5726394	chr13:5725654-5726394
chr1	18417900	18418698	chr1:18417900-18418698
chr20	30447268	30448134	chr20:30447268-30448134
chr8	52903883	52904355	chr8:52903883-52904355
chr22	19885551	19886388	chr22:19885551-19886388
chr6	25849380	25849981	chr6:25849380-25849981
chr14	40000347	40000855	chr14:40000347-40000855
chr23	15338419	15339056	chr23:15338419-15339056
chr22	16494132	16494620	chr22:16494132-16494620
chr2	27590147	27590805	chr2:27590147-27590805
chr23	29323422	29323971	chr23:29323422-29323971
chr7	36108049	36108527	chr7:36108049-36108527
chr15	14578310	14578723	chr15:14578310-14578723
chr11	6494584	6495988	chr11:6494584-6495988
chr17	49234104	49234917	chr17:49234104-49234917
chr3	33284855	33285562	chr3:33284855-33285562
chr3	41937511	41938433	chr3:41937511-41938433
chr17	44105734	44106713	chr17:44105734-44106713
chr15	26669782	26670705	chr15:26669782-26670705
chr5	65818651	65819037	chr5:65818651-65819037
chr8	43843909	43844361	chr8:43843909-43844361
chr12	9288411	9289091	chr12:9288411-9289091
chr19	32656355	32656857	chr19:32656355-32656857
chr17	10776209	10776940	chr17:10776209-10776940
chr13	26495201	26496723	chr13:26495201-26496723
chr17	31043071	31043879	chr17:31043071-31043879
chr24	17718754	17719211	chr24:17718754-17719211
chr6	44296041	44296620	chr6:44296041-44296620
chr20	33449052	33449760	chr20:33449052-33449760
chr10	23501315	23501957	chr10:23501315-23501957
chr18	18101795	18102264	chr18:18101795-18102264
chr5	51836866	51837666	chr5:51836866-51837666
chr12	6447227	6447931	chr12:6447227-6447931
chr14	45533547	45534539	chr14:45533547-45534539
chr9	26832113	26832701	chr9:26832113-26832701
chr24	31468325	31469106	chr24:31468325-31469106
chr2	56074344	56074836	chr2:56074344-56074836
chr19	38699047	38699712	chr19:38699047-38699712
chr20	42364444	42364863	chr20:42364444-42364863
chr2	57855879	57856440	chr2:57855879-57856440
chr17	16306883	16307402	chr17:16306883-16307402
chr11	38928905	38930013	chr11:38928905-38930013
chr19	30853314	30854069	chr19:30853314-30854069
chr21	36552508	36553635	chr21:36552508-36553635
chr22	20998820	20999301	chr22:20998820-20999301
chr19	19201533	19202083	chr19:19201533-19202083
chr7	57535651	57536347	chr7:57535651-57536347
chr16	52499304	52499922	chr16:52499304-52499922
chr2	33713895	33715306	chr2:33713895-33715306
chr18	20052225	20054808	chr18:20052225-20054808
chr15	26672241	26673125	chr15:26672241-26673125
chr11	24664485	24665148	chr11:24664485-24665148
chr6	38210197	38210886	chr6:38210197-38210886
chr2	47589897	47590519	chr2:47589897-47590519
chr24	14420223	14420890	chr24:14420223-14420890
chr14	17929897	17930612	chr14:17929897-17930612
chr10	31553286	31554020	chr10:31553286-31554020
chr14	15842381	15843229	chr14:15842381-15843229
chr22	40397952	40398714	chr22:40397952-40398714
chr15	7103197	7104028	chr15:7103197-7104028
chr1	12180840	12181511	chr1:12180840-12181511
chr17	29083228	29084769	chr17:29083228-29084769
chr15	24549203	24549869	chr15:24549203-24549869
chr10	23725248	23725857	chr10:23725248-23725857
chr5	41335787	41336687	chr5:41335787-41336687
chr24	4582091	4582776	chr24:4582091-4582776
chr3	54199172	54199801	chr3:54199172-54199801
chr2	10164507	10165346	chr2:10164507-10165346
chr18	23631726	23632115	chr18:23631726-23632115
chr8	50730552	50730983	chr8:50730552-50730983
chr13	31483247	31483592	chr13:31483247-31483592
chr18	41466207	41467989	chr18:41466207-41467989
chr10	32537795	32538340	chr10:32537795-32538340
chr21	11302117	11302648	chr21:11302117-11302648
chr13	5786779	5787550	chr13:5786779-5787550
chr16	26350486	26351715	chr16:26350486-26351715
chr18	32370515	32371952	chr18:32370515-32371952
chr1	30998286	30998940	chr1:30998286-30998940
chr23	21189552	21190073	chr23:21189552-21190073
chr20	28771209	28771764	chr20:28771209-28771764
chr6	43042049	43042551	chr6:43042049-43042551
chr9	38195644	38196167	chr9:38195644-38196167
chr7	27622846	27624345	chr7:27622846-27624345
chr8	15683953	15684431	chr8:15683953-15684431
chr14	32990672	32991893	chr14:32990672-32991893
chr19	1923148	1923675	chr19:1923148-1923675
chr5	27060496	27060956	chr5:27060496-27060956
chr23	27385468	27386906	chr23:27385468-27386906
chr11	19486867	19487408	chr11:19486867-19487408
chr1	24294871	24295622	chr1:24294871-24295622
chr19	35094374	35095056	chr19:35094374-35095056
chr6	37541067	37541785	chr6:37541067-37541785
chr2	39811304	39812042	chr2:39811304-39812042
chr5	74164751	74165248	chr5:74164751-74165248
chr9	13649693	13650813	chr9:13649693-13650813
chr12	31802310	31802814	chr12:31802310-31802814
chr6	14406134	14406946	chr6:14406134-14406946
chr7	47955313	47956852	chr7:47955313-47956852
chr5	34244730	34246016	chr5:34244730-34246016
chr3	23984798	23985706	chr3:23984798-23985706
chr24	34811699	34812435	chr24:34811699-34812435
chr15	21189012	21189524	chr15:21189012-21189524
chr9	22640043	22640824	chr9:22640043-22640824
chr16	41360612	41361319	chr16:41360612-41361319
chr3	45847059	45847908	chr3:45847059-45847908
chr16	31169358	31169725	chr16:31169358-31169725
chr2	27935945	27936370	chr2:27935945-27936370
chr19	18443583	18444038	chr19:18443583-18444038
chr13	17206568	17207082	chr13:17206568-17207082
chr5	42247932	42248516	chr5:42247932-42248516
chr18	9196682	9197151	chr18:9196682-9197151
chr5	51245404	51246347	chr5:51245404-51246347
chr11	23178635	23179325	chr11:23178635-23179325
chr7	43662114	43662745	chr7:43662114-43662745
chr18	19969962	19971194	chr18:19969962-19971194
chr14	49686520	49687276	chr14:49686520-49687276
chr7	48318981	48320445	chr7:48318981-48320445
chr17	17480246	17480778	chr17:17480246-17480778
chr12	36665727	36666420	chr12:36665727-36666420
chr9	10036363	10037135	chr9:10036363-10037135
chr18	47031549	47031970	chr18:47031549-47031970
chr15	28058732	28059450	chr15:28058732-28059450
chr24	23764654	23765335	chr24:23764654-23765335
chr18	35495313	35495961	chr18:35495313-35495961
chr23	24440213	24440952	chr23:24440213-24440952
chr1	59931141	59932177	chr1:59931141-59932177
chr13	46531352	46531995	chr13:46531352-46531995
chr18	16547947	16548864	chr18:16547947-16548864
chr2	32809874	32810400	chr2:32809874-32810400
chr11	32987725	32988754	chr11:32987725-32988754
chr24	25060884	25061470	chr24:25060884-25061470
chr3	48959223	48960014	chr3:48959223-48960014
chr19	26521131	26522201	chr19:26521131-26522201
chr15	15302640	15303085	chr15:15302640-15303085
chr14	40739727	40741088	chr14:40739727-40741088
chr3	46855631	46856941	chr3:46855631-46856941
chr12	32772109	32772926	chr12:32772109-32772926
chr23	33526243	33526979	chr23:33526243-33526979
chr22	14319199	14319871	chr22:14319199-14319871
chr7	21388650	21389736	chr7:21388650-21389736
chr15	14075356	14075940	chr15:14075356-14075940
chr1	5027987	5028493	chr1:5027987-5028493
chr14	27647213	27648451	chr14:27647213-27648451
chr1	22794475	22795057	chr1:22794475-22795057
chr7	55914859	55915772	chr7:55914859-55915772
chr11	4304012	4304609	chr11:4304012-4304609
chr2	32791288	32792332	chr2:32791288-32792332
chr4	27599604	27600218	chr4:27599604-27600218
chr11	26977245	26977765	chr11:26977245-26977765
chr7	50927639	50928108	chr7:50927639-50928108
chr5	53541125	53541982	chr5:53541125-53541982
chr8	16867324	16868189	chr8:16867324-16868189
chr9	27113122	27114315	chr9:27113122-27114315
chr24	8510888	8511633	chr24:8510888-8511633
chr23	23680843	23681735	chr23:23680843-23681735
chr3	7755825	7756655	chr3:7755825-7756655
chr18	32593089	32594120	chr18:32593089-32594120
chr22	19888647	19889389	chr22:19888647-19889389
chr17	32315491	32316062	chr17:32315491-32316062
chr23	23119747	23120659	chr23:23119747-23120659
chr12	27546929	27547535	chr12:27546929-27547535
chr16	17366087	17366730	chr16:17366087-17366730
chr7	37566425	37567013	chr7:37566425-37567013
chr11	43118983	43119384	chr11:43118983-43119384
chr17	18453428	18453932	chr17:18453428-18453932
chr19	22201741	22202268	chr19:22201741-22202268
chr7	29920390	29920959	chr7:29920390-29920959
chr20	18835938	18836397	chr20:18835938-18836397
chr6	33554609	33555148	chr6:33554609-33555148
chr24	38117720	38118122	chr24:38117720-38118122
chr7	53105804	53106485	chr7:53105804-53106485
chr21	17946874	17947930	chr21:17946874-17947930
chr24	25161026	25161897	chr24:25161026-25161897
chr2	23330275	23330976	chr2:23330275-23330976
chr7	52551575	52552058	chr7:52551575-52552058
chr11	8640105	8640978	chr11:8640105-8640978
chr7	53936715	53937597	chr7:53936715-53937597
chr7	9354815	9355419	chr7:9354815-9355419
chr7	63210572	63211120	chr7:63210572-63211120
chr20	30286344	30286799	chr20:30286344-30286799
chr17	47975604	47976122	chr17:47975604-47976122
chr9	12138200	12138691	chr9:12138200-12138691
chr19	43842571	43843113	chr19:43842571-43843113
chr15	26722159	26723017	chr15:26722159-26723017
chr3	40372110	40372907	chr3:40372110-40372907
chr6	57697081	57697925	chr6:57697081-57697925
chr19	35420841	35421393	chr19:35420841-35421393
chr8	54934144	54935183	chr8:54934144-54935183
chr5	49784447	49786767	chr5:49784447-49786767
chr9	16089829	16090711	chr9:16089829-16090711
chr23	5506099	5506542	chr23:5506099-5506542
chr16	25104936	25105544	chr16:25104936-25105544
chr1	16599171	16599600	chr1:16599171-16599600
chr7	48277872	48278433	chr7:48277872-48278433
chr20	36376201	36376625	chr20:36376201-36376625
chr2	32411228	32411848	chr2:32411228-32411848
chr1	14119063	14119914	chr1:14119063-14119914
chr5	17866732	17867230	chr5:17866732-17867230
chr1	49851477	49851963	chr1:49851477-49851963
chr1	30715888	30716482	chr1:30715888-30716482
chr13	2849057	2849799	chr13:2849057-2849799
chr17	19965836	19966360	chr17:19965836-19966360
chr23	23864182	23864718	chr23:23864182-23864718
chr4	14971575	14972128	chr4:14971575-14972128
chr9	38787962	38788442	chr9:38787962-38788442
chr23	36145958	36147785	chr23:36145958-36147785
chr15	14511240	14512057	chr15:14511240-14512057
chr7	39007241	39007852	chr7:39007241-39007852
chr2	15267380	15268326	chr2:15267380-15268326
chr1	4426485	4427404	chr1:4426485-4427404
chr23	30610632	30611241	chr23:30610632-30611241
chr18	20820833	20821434	chr18:20820833-20821434
chr12	28452323	28452804	chr12:28452323-28452804
chr1	40306548	40307460	chr1:40306548-40307460
chr13	28691010	28692226	chr13:28691010-28692226
chr8	20329673	20330467	chr8:20329673-20330467
chr6	22906008	22906623	chr6:22906008-22906623
chr6	31590622	31591123	chr6:31590622-31591123
chr10	29228775	29229546	chr10:29228775-29229546
chr7	42514891	42515775	chr7:42514891-42515775
chr23	21744796	21745596	chr23:21744796-21745596
chr24	36365324	36365789	chr24:36365324-36365789
chr5	36286819	36287219	chr5:36286819-36287219
chr23	27890120	27890943	chr23:27890120-27890943
chr5	21391066	21391955	chr5:21391066-21391955
chr14	27644455	27644959	chr14:27644455-27644959
chr5	25909646	25910277	chr5:25909646-25910277
chr18	23767793	23768833	chr18:23767793-23768833
chr1	44050104	44050546	chr1:44050104-44050546
chr4	6550755	6551112	chr4:6550755-6551112
chr8	3149141	3149675	chr8:3149141-3149675
chr22	17194102	17194741	chr22:17194102-17194741
chr19	12776388	12776885	chr19:12776388-12776885
chr8	32714139	32714672	chr8:32714139-32714672
chr25	16717850	16718694	chr25:16717850-16718694
chr23	2373497	2374370	chr23:2373497-2374370
chr12	9210048	9210697	chr12:9210048-9210697
chr4	14176614	14177071	chr4:14176614-14177071
chr20	20441586	20442171	chr20:20441586-20442171
chr17	30388272	30388912	chr17:30388272-30388912
chr5	26499587	26500228	chr5:26499587-26500228
chr24	2763135	2763846	chr24:2763135-2763846
chr20	21475275	21476032	chr20:21475275-21476032
chr25	30556132	30556571	chr25:30556132-30556571
chr12	9669030	9669767	chr12:9669030-9669767
chr2	25051920	25052500	chr2:25051920-25052500
chr3	28519568	28520552	chr3:28519568-28520552
chr24	17708816	17709446	chr24:17708816-17709446
chr17	21052988	21053680	chr17:21052988-21053680
chr15	29113119	29113586	chr15:29113119-29113586
chr8	34198959	34199903	chr8:34198959-34199903
chr7	64440596	64441030	chr7:64440596-64441030
chr10	32346350	32347561	chr10:32346350-32347561
chr7	29393846	29394421	chr7:29393846-29394421
chr14	33522082	33522886	chr14:33522082-33522886
chr7	69340162	69341052	chr7:69340162-69341052
chr1	52071075	52071998	chr1:52071075-52071998
chr7	27629790	27630834	chr7:27629790-27630834
chr17	38434443	38434960	chr17:38434443-38434960
chr17	7442755	7443638	chr17:7442755-7443638
chr9	27105090	27105683	chr9:27105090-27105683
chr7	19708602	19709199	chr7:19708602-19709199
chr5	57682222	57682985	chr5:57682222-57682985
chr7	52502945	52503790	chr7:52502945-52503790
chr21	16628716	16629236	chr21:16628716-16629236
chr24	23602892	23603408	chr24:23602892-23603408
chr6	27653953	27654497	chr6:27653953-27654497
chr3	36176223	36177755	chr3:36176223-36177755
chr19	9588856	9590100	chr19:9588856-9590100
chr13	17243300	17244395	chr13:17243300-17244395
chr1	22836506	22838287	chr1:22836506-22838287
chr20	4505394	4506070	chr20:4505394-4506070
chr14	38926849	38927647	chr14:38926849-38927647
chr2	15380997	15381418	chr2:15380997-15381418
chr16	49380282	49380867	chr16:49380282-49380867
chr5	16049684	16050698	chr5:16049684-16050698
chr10	16923792	16924207	chr10:16923792-16924207
chr16	27373353	27373826	chr16:27373353-27373826
chr16	41183932	41184407	chr16:41183932-41184407
chr15	17238784	17239340	chr15:17238784-17239340
chr7	26014160	26014905	chr7:26014160-26014905
chr14	27688358	27688880	chr14:27688358-27688880
chr2	33744640	33745421	chr2:33744640-33745421
chr14	32931053	32932803	chr14:32931053-32932803
chr23	17935099	17935639	chr23:17935099-17935639
chr16	21368348	21369107	chr16:21368348-21369107
chr13	44190931	44191410	chr13:44190931-44191410
chr12	33369149	33369795	chr12:33369149-33369795
chr19	19094207	19094836	chr19:19094207-19094836
chr11	36390887	36391703	chr11:36390887-36391703
chr7	56442526	56443250	chr7:56442526-56443250
chr11	25664940	25665714	chr11:25664940-25665714
chr22	10384197	10385149	chr22:10384197-10385149
chr3	24447077	24447783	chr3:24447077-24447783
chr1	50326214	50326925	chr1:50326214-50326925
chr24	24541062	24541699	chr24:24541062-24541699
chr17	10935156	10935790	chr17:10935156-10935790
chr23	26750550	26751032	chr23:26750550-26751032
chr17	38479322	38480010	chr17:38479322-38480010
chr8	34059738	34060171	chr8:34059738-34060171
chr5	36911155	36912155	chr5:36911155-36912155
chr4	56549209	56549681	chr4:56549209-56549681
chr20	30827065	30827664	chr20:30827065-30827664
chr2	47557149	47558066	chr2:47557149-47558066
chr19	36217277	36218356	chr19:36217277-36218356
chr17	24348115	24348853	chr17:24348115-24348853
chr7	10319751	10320272	chr7:10319751-10320272
chr25	20822468	20823014	chr25:20822468-20823014
chr1	5006654	5007210	chr1:5006654-5007210
chr15	22769957	22771282	chr15:22769957-22771282
chr5	34587783	34588649	chr5:34587783-34588649
chr17	25289917	25290575	chr17:25289917-25290575
chr22	38815940	38816701	chr22:38815940-38816701
chr15	18796982	18797932	chr15:18796982-18797932
chr17	33333553	33334219	chr17:33333553-33334219
chr19	30125810	30126351	chr19:30125810-30126351
chr4	13614243	13614840	chr4:13614243-13614840
chr5	49920129	49920653	chr5:49920129-49920653
chr6	13258128	13258796	chr6:13258128-13258796
chr14	33511118	33512156	chr14:33511118-33512156
chr1	12830144	12830716	chr1:12830144-12830716
chr25	14768970	14770531	chr25:14768970-14770531
chr5	21489141	21490129	chr5:21489141-21490129
chr13	18623440	18623905	chr13:18623440-18623905
chr7	69220592	69221051	chr7:69220592-69221051
chr19	30876152	30877765	chr19:30876152-30877765
chr24	34818489	34819502	chr24:34818489-34819502
chr22	18496109	18496647	chr22:18496109-18496647
chr13	40036268	40036994	chr13:40036268-40036994
chr25	7787521	7788443	chr25:7787521-7788443
chr17	30628607	30629280	chr17:30628607-30629280
chr15	9535435	9536031	chr15:9535435-9536031
chr11	25957351	25958071	chr11:25957351-25958071
chr5	41217358	41217955	chr5:41217358-41217955
chr9	38258750	38259559	chr9:38258750-38259559
chr10	43990107	43990727	chr10:43990107-43990727
chr18	35698905	35699403	chr18:35698905-35699403
chr1	12292682	12293431	chr1:12292682-12293431
chr13	28777949	28779286	chr13:28777949-28779286
chr4	16113488	16115002	chr4:16113488-16115002
chr6	15919628	15920191	chr6:15919628-15920191
chr5	41656539	41657115	chr5:41656539-41657115
chr6	20927427	20928311	chr6:20927427-20928311
chr15	26598968	26599691	chr15:26598968-26599691
chr21	22477669	22478422	chr21:22477669-22478422
chr6	31818610	31819207	chr6:31818610-31819207
chr14	29167523	29168148	chr14:29167523-29168148
chr5	42900240	42900907	chr5:42900240-42900907
chr11	16343281	16344126	chr11:16343281-16344126
chr16	41314276	41315016	chr16:41314276-41315016
chr11	43137742	43138763	chr11:43137742-43138763
chr18	22404169	22405205	chr18:22404169-22405205
chr17	23924960	23925336	chr17:23924960-23925336
chr9	2137646	2138336	chr9:2137646-2138336
chr14	33818090	33819026	chr14:33818090-33819026
chr7	53102413	53103361	chr7:53102413-53103361
chr3	23974598	23975534	chr3:23974598-23975534
chr17	40474709	40475226	chr17:40474709-40475226
chr5	50482242	50483278	chr5:50482242-50483278
chr20	48846983	48847705	chr20:48846983-48847705
chr16	21400478	21402684	chr16:21400478-21402684
chr25	18795304	18795893	chr25:18795304-18795893
chr19	15050022	15050837	chr19:15050022-15050837
chr17	17910880	17911524	chr17:17910880-17911524
chr13	17429345	17429923	chr13:17429345-17429923
chr9	4155197	4155863	chr9:4155197-4155863
chr12	26457907	26458565	chr12:26457907-26458565
chr22	33028658	33029315	chr22:33028658-33029315
chr4	14610175	14610795	chr4:14610175-14610795
chr9	29244214	29244688	chr9:29244214-29244688
chr11	24643946	24644617	chr11:24643946-24644617
chr2	44347218	44347829	chr2:44347218-44347829
chr20	33369593	33370410	chr20:33369593-33370410
chr13	17325831	17327055	chr13:17325831-17327055
chr6	6905504	6905995	chr6:6905504-6905995
chr16	981943	983276	chr16:981943-983276
chr24	43737626	43738284	chr24:43737626-43738284
chr8	1418106	1418571	chr8:1418106-1418571
chr23	23058345	23059520	chr23:23058345-23059520
chr8	31365942	31366406	chr8:31365942-31366406
chr10	9799159	9799705	chr10:9799159-9799705
chr14	40692077	40693059	chr14:40692077-40693059
chr23	31036165	31037195	chr23:31036165-31037195
chr8	39456754	39457172	chr8:39456754-39457172
chr9	46408777	46409395	chr9:46408777-46409395
chr6	772600	773344	chr6:772600-773344
chr23	3138139	3138910	chr23:3138139-3138910
chr6	56120239	56120764	chr6:56120239-56120764
chr17	16564659	16565260	chr17:16564659-16565260
chr17	9403463	9404375	chr17:9403463-9404375
chr2	7024782	7025330	chr2:7024782-7025330
chr12	23619752	23620178	chr12:23619752-23620178
chr7	37339245	37340935	chr7:37339245-37340935
chr19	30666408	30667037	chr19:30666408-30667037
chr3	24001566	24002367	chr3:24001566-24002367
chr18	40817210	40817771	chr18:40817210-40817771
chr8	30021590	30022741	chr8:30021590-30022741
chr8	54008896	54009547	chr8:54008896-54009547
chr15	24930365	24931022	chr15:24930365-24931022
chr8	53126590	53127227	chr8:53126590-53127227
chr22	40349947	40350764	chr22:40349947-40350764
chr6	37363069	37363547	chr6:37363069-37363547
chr16	49313844	49314587	chr16:49313844-49314587
chr4	10362128	10362802	chr4:10362128-10362802
chr6	16009155	16009706	chr6:16009155-16009706
chr11	5495158	5495624	chr11:5495158-5495624
chr12	9032676	9033156	chr12:9032676-9033156
chr16	15583443	15583990	chr16:15583443-15583990
chr6	50434908	50435520	chr6:50434908-50435520
chr7	75333081	75333698	chr7:75333081-75333698
chr9	22798306	22799015	chr9:22798306-22799015
chr17	29392872	29393301	chr17:29392872-29393301
chr4	18442243	18442890	chr4:18442243-18442890
chr17	33195336	33196006	chr17:33195336-33196006
chr7	22267355	22267974	chr7:22267355-22267974
chr5	26010162	26011330	chr5:26010162-26011330
chr13	1108231	1108915	chr13:1108231-1108915
chr9	46743306	46743889	chr9:46743306-46743889
chr11	22723978	22724556	chr11:22723978-22724556
chr17	42148998	42149803	chr17:42148998-42149803
chr17	7966050	7966740	chr17:7966050-7966740
chr9	44961364	44961819	chr9:44961364-44961819
chr5	37908605	37909679	chr5:37908605-37909679
chr1	18413565	18414628	chr1:18413565-18414628
chr17	10954923	10955359	chr17:10954923-10955359
chr6	56266413	56266943	chr6:56266413-56266943
chr18	19911416	19911939	chr18:19911416-19911939
chr7	45304610	45305249	chr7:45304610-45305249
chr10	19077082	19077565	chr10:19077082-19077565
chr5	17441153	17442503	chr5:17441153-17442503
chr1	12241673	12242673	chr1:12241673-12242673
chr13	7282822	7283701	chr13:7282822-7283701
chr1	3793076	3793537	chr1:3793076-3793537
chr23	23148739	23149184	chr23:23148739-23149184
chr7	27950191	27950891	chr7:27950191-27950891
chr5	37933450	37935304	chr5:37933450-37935304
chr19	29922529	29923139	chr19:29922529-29923139
chr9	49424120	49424731	chr9:49424120-49424731
chr15	15453198	15453729	chr15:15453198-15453729
chr20	3600812	3601533	chr20:3600812-3601533
chr21	36524451	36525217	chr21:36524451-36525217
chr8	30023997	30024577	chr8:30023997-30024577
chr25	29133356	29134208	chr25:29133356-29134208
chr7	38785687	38786461	chr7:38785687-38786461
chr17	23137217	23138390	chr17:23137217-23138390
chr15	31141526	31142263	chr15:31141526-31142263
chr9	55669574	55670143	chr9:55669574-55670143
chr7	66570933	66571776	chr7:66570933-66571776
chr1	23709700	23710224	chr1:23709700-23710224
chr8	48368210	48368604	chr8:48368210-48368604
chr5	61782255	61782837	chr5:61782255-61782837
chr11	22403544	22404160	chr11:22403544-22404160
chr7	28451235	28451756	chr7:28451235-28451756
chr4	9698999	9699471	chr4:9698999-9699471
chr22	33008366	33008955	chr22:33008366-33008955
chr12	42317021	42317864	chr12:42317021-42317864
chr21	22524601	22525301	chr21:22524601-22525301
chr17	34101891	34102569	chr17:34101891-34102569
chr11	5216576	5217067	chr11:5216576-5217067
chr3	61591284	61591832	chr3:61591284-61591832
chr22	16042043	16042711	chr22:16042043-16042711
chr3	48166138	48166680	chr3:48166138-48166680
chr20	41252923	41253605	chr20:41252923-41253605
chr1	20597787	20598432	chr1:20597787-20598432
chr25	18790610	18791381	chr25:18790610-18791381
chr19	46058046	46058702	chr19:46058046-46058702
chr5	65276787	65277384	chr5:65276787-65277384
chr11	21049029	21049604	chr11:21049029-21049604
chr15	8218304	8218818	chr15:8218304-8218818
chr14	27258348	27259213	chr14:27258348-27259213
chr7	17837330	17838040	chr7:17837330-17838040
chr19	28380713	28381255	chr19:28380713-28381255
chr16	35808117	35808668	chr16:35808117-35808668
chr2	11545906	11547013	chr2:11545906-11547013
chr3	28432265	28432890	chr3:28432265-28432890
chr13	12933712	12934364	chr13:12933712-12934364
chr9	13654240	13655634	chr9:13654240-13655634
chr15	14107063	14107748	chr15:14107063-14107748
chr25	10888986	10889332	chr25:10888986-10889332
chr23	24668074	24668684	chr23:24668074-24668684
chr24	14416183	14416926	chr24:14416183-14416926
chr17	27305744	27306147	chr17:27305744-27306147
chr2	27515129	27515823	chr2:27515129-27515823
chr11	23871084	23871670	chr11:23871084-23871670
chr12	38121834	38122277	chr12:38121834-38122277
chr3	35517352	35518065	chr3:35517352-35518065
chr8	8567813	8568263	chr8:8567813-8568263
chr18	24027565	24028055	chr18:24027565-24028055
chr7	12782742	12783576	chr7:12782742-12783576
chr22	36177738	36178298	chr22:36177738-36178298
chr23	24687353	24688000	chr23:24687353-24688000
chr20	10301229	10303218	chr20:10301229-10303218
chr20	42382859	42383924	chr20:42382859-42383924
chr19	8996554	8997278	chr19:8996554-8997278
chr5	49778052	49779169	chr5:49778052-49779169
chr11	20440094	20440603	chr11:20440094-20440603
chr15	18977088	18978184	chr15:18977088-18978184
chr12	8945916	8946417	chr12:8945916-8946417
chr20	8183110	8183933	chr20:8183110-8183933
chr3	38737967	38738954	chr3:38737967-38738954
chr14	32891631	32893096	chr14:32891631-32893096
chr10	43639848	43640412	chr10:43639848-43640412
chr25	8772379	8772768	chr25:8772379-8772768
chr21	12344037	12344812	chr21:12344037-12344812
chr12	32780303	32781023	chr12:32780303-32781023
chr16	7452050	7453083	chr16:7452050-7453083
chr16	7299755	7300377	chr16:7299755-7300377
chr17	24175604	24175986	chr17:24175604-24175986
chr9	35553821	35554437	chr9:35553821-35554437
chr3	47597981	47598589	chr3:47597981-47598589
chr8	4844170	4844801	chr8:4844170-4844801
chr25	37512662	37513588	chr25:37512662-37513588
chr7	65819556	65820196	chr7:65819556-65820196
chr7	12045545	12046288	chr7:12045545-12046288
chr7	75761606	75761984	chr7:75761606-75761984
chr14	48077964	48078533	chr14:48077964-48078533
chr20	30277422	30278008	chr20:30277422-30278008
chr14	26413423	26413878	chr14:26413423-26413878
chr3	38549299	38549838	chr3:38549299-38549838
chr23	9108777	9109731	chr23:9108777-9109731
chr22	18568637	18569209	chr22:18568637-18569209
chr15	26552143	26552848	chr15:26552143-26552848
chr25	20820561	20821905	chr25:20820561-20821905
chr7	30089613	30090409	chr7:30089613-30090409
chr19	30846769	30847396	chr19:30846769-30847396
chr23	36160606	36162530	chr23:36160606-36162530
chr5	22098402	22099095	chr5:22098402-22099095
chr15	19474478	19475017	chr15:19474478-19475017
chr17	29955548	29956355	chr17:29955548-29956355
chr15	18843418	18844041	chr15:18843418-18844041
chr5	54890351	54891332	chr5:54890351-54891332
chr5	46106954	46107723	chr5:46106954-46107723
chr11	22459639	22460220	chr11:22459639-22460220
chr17	21481266	21481759	chr17:21481266-21481759
chr12	9314172	9314664	chr12:9314172-9314664
chr14	5326449	5326978	chr14:5326449-5326978
chr22	10445142	10446016	chr22:10445142-10446016
chr11	19393419	19394036	chr11:19393419-19394036
chr3	30309219	30309989	chr3:30309219-30309989
chr15	19473993	19474402	chr15:19473993-19474402
chr13	1179013	1180564	chr13:1179013-1180564
chr1	51668654	51669218	chr1:51668654-51669218
chr11	22735631	22736560	chr11:22735631-22736560
chr18	19457442	19458038	chr18:19457442-19458038
chr15	28075844	28076615	chr15:28075844-28076615
chr5	36434801	36435789	chr5:36434801-36435789
chr17	43761170	43761966	chr17:43761170-43761966
chr4	22938407	22939137	chr4:22938407-22939137
chr1	28784432	28784993	chr1:28784432-28784993
chr23	6634482	6635033	chr23:6634482-6635033
chr21	36659377	36660135	chr21:36659377-36660135
chr15	9052995	9054047	chr15:9052995-9054047
chr4	16587718	16588287	chr4:16587718-16588287
chr13	34309503	34310427	chr13:34309503-34310427
chr9	49420713	49421174	chr9:49420713-49421174
chr19	4960683	4961135	chr19:4960683-4961135
chr7	29929201	29929731	chr7:29929201-29929731
chr16	45999246	45999947	chr16:45999246-45999947
chr2	6462728	6463204	chr2:6462728-6463204
chr12	36280659	36281548	chr12:36280659-36281548
chr5	27340467	27341258	chr5:27340467-27341258
chr24	29710222	29711067	chr24:29710222-29711067
chr3	54248369	54248904	chr3:54248369-54248904
chr2	12698525	12699158	chr2:12698525-12699158
chr16	34544376	34544863	chr16:34544376-34544863
chr15	28103480	28104564	chr15:28103480-28104564
chr8	51571882	51572644	chr8:51571882-51572644
chr21	23920413	23921312	chr21:23920413-23921312
chr19	9509509	9510332	chr19:9509509-9510332
chr12	28366809	28367688	chr12:28366809-28367688
chr14	26897278	26897738	chr14:26897278-26897738
chr19	878415	879038	chr19:878415-879038
chr4	16090787	16091293	chr4:16090787-16091293
chr13	17525101	17526528	chr13:17525101-17526528
chr19	17715031	17715419	chr19:17715031-17715419
chr7	66567676	66568388	chr7:66567676-66568388
chr11	43145842	43146418	chr11:43145842-43146418
chr12	38262415	38262836	chr12:38262415-38262836
chr11	19132057	19133001	chr11:19132057-19133001
chr14	25847213	25847602	chr14:25847213-25847602
chr5	74902013	74902622	chr5:74902013-74902622
chr23	7744441	7745071	chr23:7744441-7745071
chr7	51216069	51216782	chr7:51216069-51216782
chr9	38196345	38196815	chr9:38196345-38196815
chr7	17859866	17860353	chr7:17859866-17860353
chr20	36588274	36588955	chr20:36588274-36588955
chr16	42535281	42535964	chr16:42535281-42535964
chr8	34833581	34834314	chr8:34833581-34834314
chr7	47641299	47642658	chr7:47641299-47642658
chr11	147618	148783	chr11:147618-148783
chr10	12559422	12560016	chr10:12559422-12560016
chr5	74906003	74906563	chr5:74906003-74906563
chr21	17989698	17990579	chr21:17989698-17990579
chr8	30464097	30464918	chr8:30464097-30464918
chr3	50010859	50011483	chr3:50010859-50011483
chr3	15725598	15726161	chr3:15725598-15726161
chr19	40346886	40347760	chr19:40346886-40347760
chr9	15554153	15554765	chr9:15554153-15554765
chr8	41576927	41577915	chr8:41576927-41577915
chr13	14839970	14840447	chr13:14839970-14840447
chr11	22531767	22532409	chr11:22531767-22532409
chr5	46306864	46307373	chr5:46306864-46307373
chr22	18869625	18870776	chr22:18869625-18870776
chr20	23010564	23011862	chr20:23010564-23011862
chr9	29412558	29413396	chr9:29412558-29413396
chr19	31462988	31463581	chr19:31462988-31463581
chr14	33549492	33550243	chr14:33549492-33550243
chr7	54572180	54572676	chr7:54572180-54572676
chr16	54700317	54700988	chr16:54700317-54700988
chr6	16057406	16057985	chr6:16057406-16057985
chr18	23820146	23820685	chr18:23820146-23820685
chr7	50119076	50119660	chr7:50119076-50119660
chr2	28279519	28280821	chr2:28279519-28280821
chr1	21526361	21527097	chr1:21526361-21527097
chr17	7402036	7402574	chr17:7402036-7402574
chr24	28551359	28552351	chr24:28551359-28552351
chr20	37900156	37901158	chr20:37900156-37901158
chr3	48170563	48170983	chr3:48170563-48170983
chr7	66546439	66547134	chr7:66546439-66547134
chr2	3650757	3651260	chr2:3650757-3651260
chr15	35515450	35516674	chr15:35515450-35516674
chr13	30577337	30578361	chr13:30577337-30578361
chr4	1454524	1455198	chr4:1454524-1455198
chr19	32553657	32554808	chr19:32553657-32554808
chr13	13090754	13091355	chr13:13090754-13091355
chr16	15055515	15056016	chr16:15055515-15056016
chr15	3456942	3457614	chr15:3456942-3457614
chr7	50375940	50376568	chr7:50375940-50376568
chr20	37515776	37516253	chr20:37515776-37516253
chr2	25579349	25579863	chr2:25579349-25579863
chr18	31319336	31320127	chr18:31319336-31320127
chr5	38210546	38212679	chr5:38210546-38212679
chr9	21365303	21365801	chr9:21365303-21365801
chr2	28852084	28852765	chr2:28852084-28852765
chr20	48889163	48890209	chr20:48889163-48890209
chr21	26014412	26015371	chr21:26014412-26015371
chr6	964181	964837	chr6:964181-964837
chr13	46521529	46522073	chr13:46521529-46522073
chr5	68396373	68397025	chr5:68396373-68397025
chr20	30805725	30806306	chr20:30805725-30806306
chr15	45826479	45827845	chr15:45826479-45827845
chr14	531011	531719	chr14:531011-531719
chr18	32266749	32267232	chr18:32266749-32267232
chr1	41560135	41560676	chr1:41560135-41560676
chr13	5742884	5743305	chr13:5742884-5743305
chr13	13811544	13812592	chr13:13811544-13812592
chr23	23517701	23518129	chr23:23517701-23518129
chr13	30211087	30211865	chr13:30211087-30211865
chr1	28831260	28831867	chr1:28831260-28831867
chr12	36727222	36728031	chr12:36727222-36728031
chr12	36739719	36740608	chr12:36739719-36740608
chr15	15293508	15294053	chr15:15293508-15294053
chr16	49290529	49291075	chr16:49290529-49291075
chr20	34624689	34625146	chr20:34624689-34625146
chr1	40235111	40235663	chr1:40235111-40235663
chr17	7027586	7028031	chr17:7027586-7028031
chr14	44249453	44250470	chr14:44249453-44250470
chr5	21188582	21188990	chr5:21188582-21188990
chr8	26620815	26621431	chr8:26620815-26621431
chr10	29508671	29509411	chr10:29508671-29509411
chr6	45852921	45853454	chr6:45852921-45853454
chr4	27623281	27624090	chr4:27623281-27624090
chr23	15223194	15223723	chr23:15223194-15223723
chr14	19629236	19629613	chr14:19629236-19629613
chr7	28445763	28447164	chr7:28445763-28447164
chr23	2348452	2349363	chr23:2348452-2349363
chr7	30807829	30808471	chr7:30807829-30808471
chr7	34927461	34928436	chr7:34927461-34928436
chr4	11598193	11599973	chr4:11598193-11599973
chr1	5942692	5943376	chr1:5942692-5943376
chr11	20368359	20368941	chr11:20368359-20368941
chr1	12190145	12191789	chr1:12190145-12191789
chr2	52604028	52604393	chr2:52604028-52604393
chr1	7561376	7561799	chr1:7561376-7561799
chr9	32235887	32237091	chr9:32235887-32237091
chr18	48813353	48814119	chr18:48813353-48814119

## Sheet: shared
chr17	18315187	18315597	chr17:18315187-18315597
chr7	41973588	41973953	chr7:41973588-41973953
chr4	15545015	15545466	chr4:15545015-15545466
chr24	13912776	13913224	chr24:13912776-13913224
chr10	26730382	26730852	chr10:26730382-26730852
chr4	18862965	18863335	chr4:18862965-18863335
chr12	45602475	45602803	chr12:45602475-45602803
chr15	34033020	34033395	chr15:34033020-34033395
chr3	33420200	33420617	chr3:33420200-33420617
chr3	38735075	38735584	chr3:38735075-38735584
chr9	38425553	38425982	chr9:38425553-38425982
chr5	5477748	5478105	chr5:5477748-5478105
chr12	45587503	45587910	chr12:45587503-45587910
chr9	47642496	47642879	chr9:47642496-47642879
chr16	27366948	27367334	chr16:27366948-27367334
chr12	28245128	28245582	chr12:28245128-28245582
chr3	5222209	5222453	chr3:5222209-5222453
chr18	26979402	26979824	chr18:26979402-26979824
chr14	30863232	30863552	chr14:30863232-30863552
chr16	50430723	50431133	chr16:50430723-50431133
chr9	37777425	37777852	chr9:37777425-37777852
chr2	4123302	4123813	chr2:4123302-4123813
chr23	21765762	21766198	chr23:21765762-21766198
chr3	39265662	39266015	chr3:39265662-39266015
chr20	43762023	43762228	chr20:43762023-43762228
chr12	1726441	1726905	chr12:1726441-1726905
chr12	42662252	42662758	chr12:42662252-42662758
chr22	17178687	17179121	chr22:17178687-17179121
chr7	17713872	17714274	chr7:17713872-17714274
chr23	2543829	2544175	chr23:2543829-2544175
chr3	622931	623313	chr3:622931-623313
chr16	7960444	7960792	chr16:7960444-7960792
chr20	23473565	23473946	chr20:23473565-23473946
chr21	25718188	25718582	chr21:25718188-25718582
chr17	33488487	33488905	chr17:33488487-33488905
chr17	37438508	37438873	chr17:37438508-37438873
chr18	15963096	15963502	chr18:15963096-15963502
chr18	8698652	8699054	chr18:8698652-8699054
chr23	29250966	29251241	chr23:29250966-29251241
chr7	44492829	44493224	chr7:44492829-44493224
chr9	25125592	25125983	chr9:25125592-25125983
chr9	14048198	14048566	chr9:14048198-14048566
chr7	16939388	16939736	chr7:16939388-16939736
chr11	26285017	26285461	chr11:26285017-26285461
chr23	26943831	26944246	chr23:26943831-26944246
chr21	10668386	10668963	chr21:10668386-10668963
chr25	29340292	29340589	chr25:29340292-29340589
chr25	23111214	23111714	chr25:23111214-23111714
chr20	28765434	28765818	chr20:28765434-28765818
chr25	23303332	23303733	chr25:23303332-23303733
chr11	46362856	46363184	chr11:46362856-46363184
chr3	833038	833259	chr3:833038-833259
chr8	22663329	22663637	chr8:22663329-22663637
chr3	55985578	55985937	chr3:55985578-55985937
chr4	244427	244855	chr4:244427-244855
chr21	2582938	2583317	chr21:2582938-2583317
chr13	49415776	49416108	chr13:49415776-49416108
chr24	5973511	5974063	chr24:5973511-5974063
chr2	48981859	48982301	chr2:48981859-48982301
chr1	10276135	10276531	chr1:10276135-10276531
chr13	44632700	44633014	chr13:44632700-44633014
chr1	18129339	18129789	chr1:18129339-18129789
chr4	14189664	14190120	chr4:14189664-14190120
chr2	39613892	39614295	chr2:39613892-39614295
chr25	9912880	9913262	chr25:9912880-9913262
chr25	33717968	33718296	chr25:33717968-33718296
chr17	41646281	41646784	chr17:41646281-41646784
chr17	36365619	36365951	chr17:36365619-36365951
chr25	14746880	14747358	chr25:14746880-14747358
chr17	34788934	34789315	chr17:34788934-34789315
chr25	32191402	32191855	chr25:32191402-32191855
chr20	30077834	30078289	chr20:30077834-30078289
chr24	9768309	9768779	chr24:9768309-9768779
chr23	31227467	31227849	chr23:31227467-31227849
chr22	27273944	27274352	chr22:27273944-27274352
chr2	44449806	44450206	chr2:44449806-44450206
chr17	13715279	13715712	chr17:13715279-13715712
chr9	55295213	55295669	chr9:55295213-55295669
chr22	35138747	35139200	chr22:35138747-35139200
chr11	10048183	10048478	chr11:10048183-10048478
chr6	13863196	13863623	chr6:13863196-13863623
chr24	7970835	7971181	chr24:7970835-7971181
chr19	2588497	2588873	chr19:2588497-2588873
chr5	40717328	40717689	chr5:40717328-40717689
chr1	37539578	37539790	chr1:37539578-37539790
chr11	8275623	8275990	chr11:8275623-8275990
chr22	19229798	19230261	chr22:19229798-19230261
chr3	24993413	24993752	chr3:24993413-24993752
chr13	22060233	22060747	chr13:22060233-22060747
chr5	36280394	36280789	chr5:36280394-36280789
chr14	32981908	32982428	chr14:32981908-32982428
chr15	46686740	46687241	chr15:46686740-46687241
chr12	28399616	28400146	chr12:28399616-28400146
chr11	25129247	25129612	chr11:25129247-25129612
chr22	22992356	22992751	chr22:22992356-22992751
chr20	8083903	8084216	chr20:8083903-8084216
chr12	29646933	29647412	chr12:29646933-29647412
chr1	36975491	36975883	chr1:36975491-36975883
chr18	16555208	16555558	chr18:16555208-16555558
chr8	24615433	24615920	chr8:24615433-24615920
chr8	46774270	46774712	chr8:46774270-46774712
chr9	54695770	54696219	chr9:54695770-54696219
chr11	10048734	10049000	chr11:10048734-10049000
chr20	31588964	31589334	chr20:31588964-31589334
chr7	65288495	65288941	chr7:65288495-65288941
chr5	41051319	41051693	chr5:41051319-41051693
chr5	42163606	42164072	chr5:42163606-42164072
chr22	33562717	33563101	chr22:33562717-33563101
chr2	34080497	34080837	chr2:34080497-34080837
chr11	22608882	22609186	chr11:22608882-22609186
chr14	31558272	31558881	chr14:31558272-31558881
chr3	10319171	10319500	chr3:10319171-10319500
chr14	21376658	21376998	chr14:21376658-21376998
chr23	28215829	28216249	chr23:28215829-28216249
chr21	43851564	43851888	chr21:43851564-43851888
chr21	18385945	18386361	chr21:18385945-18386361
chr17	19667130	19667537	chr17:19667130-19667537
chr19	3275321	3275701	chr19:3275321-3275701
chr5	50536450	50536811	chr5:50536450-50536811
chr1	9729309	9729599	chr1:9729309-9729599
chr6	33475373	33475810	chr6:33475373-33475810
chr4	48339531	48339835	chr4:48339531-48339835
chr24	37082265	37082651	chr24:37082265-37082651
chr13	21798419	21798858	chr13:21798419-21798858
chr9	50232572	50232898	chr9:50232572-50232898
chr8	37392935	37393332	chr8:37392935-37393332
chr17	22314615	22314956	chr17:22314615-22314956
chr15	17023001	17023388	chr15:17023001-17023388
chr19	22195182	22195627	chr19:22195182-22195627
chr14	44996800	44997180	chr14:44996800-44997180
chr10	29493151	29493630	chr10:29493151-29493630
chr4	25462388	25462818	chr4:25462388-25462818
chr23	20202940	20203549	chr23:20202940-20203549
chr9	10550284	10550613	chr9:10550284-10550613
chr3	931912	932311	chr3:931912-932311
chr14	32964937	32965545	chr14:32964937-32965545
chr16	39639378	39639693	chr16:39639378-39639693
chr21	29575006	29575354	chr21:29575006-29575354
chr13	30639107	30639527	chr13:30639107-30639527
chr4	22913724	22914100	chr4:22913724-22914100
chr14	31688041	31688365	chr14:31688041-31688365
chr18	41272559	41273018	chr18:41272559-41273018
chr24	23488068	23488527	chr24:23488068-23488527
chr14	30365919	30366483	chr14:30365919-30366483
chr24	5063805	5064236	chr24:5063805-5064236
chr14	26222609	26222933	chr14:26222609-26222933
chr4	9441569	9442041	chr4:9441569-9442041
chr6	47970162	47970526	chr6:47970162-47970526
chr25	16583886	16584206	chr25:16583886-16584206
chr4	11687018	11687588	chr4:11687018-11687588
chr12	16582228	16582679	chr12:16582228-16582679
chr20	42546560	42546894	chr20:42546560-42546894
chr13	35424089	35424735	chr13:35424089-35424735
chr3	17981243	17981733	chr3:17981243-17981733
chr3	58180830	58181240	chr3:58180830-58181240
chr6	44025617	44025981	chr6:44025617-44025981
chr20	44878720	44879076	chr20:44878720-44879076
chr5	19903782	19904238	chr5:19903782-19904238
chr13	49814940	49815279	chr13:49814940-49815279
chr2	13929931	13930511	chr2:13929931-13930511
chr4	26570620	26570905	chr4:26570620-26570905
chr17	22639970	22640363	chr17:22639970-22640363
chr18	22399964	22400381	chr18:22399964-22400381
chr6	47250704	47251131	chr6:47250704-47251131
chr8	55536108	55536513	chr8:55536108-55536513
chr7	76312273	76312617	chr7:76312273-76312617
chr7	42819455	42819896	chr7:42819455-42819896
chr6	39009074	39009526	chr6:39009074-39009526
chr18	38635755	38636146	chr18:38635755-38636146
chr19	32395044	32395350	chr19:32395044-32395350
chr18	16995451	16995818	chr18:16995451-16995818
chr24	27186799	27187174	chr24:27186799-27187174
chr15	40592157	40592448	chr15:40592157-40592448
chr14	33667811	33668165	chr14:33667811-33668165
chr25	23070040	23070373	chr25:23070040-23070373
chr24	36557312	36557694	chr24:36557312-36557694
chr6	7292196	7292470	chr6:7292196-7292470
chr12	35882198	35882592	chr12:35882198-35882592
chr10	38939719	38940313	chr10:38939719-38940313
chr25	17194194	17194614	chr25:17194194-17194614
chr6	35248553	35248930	chr6:35248553-35248930
chr13	25357142	25357574	chr13:25357142-25357574
chr16	31980817	31981115	chr16:31980817-31981115
chr5	22555142	22555748	chr5:22555142-22555748
chr23	15164347	15164745	chr23:15164347-15164745
chr9	16657875	16658139	chr9:16657875-16658139
chr16	12208855	12209245	chr16:12208855-12209245
chr3	30834437	30834723	chr3:30834437-30834723
chr1	14735409	14735852	chr1:14735409-14735852
chr1	36412537	36412900	chr1:36412537-36412900
chr20	29069238	29069697	chr20:29069238-29069697
chr22	21202376	21202807	chr22:21202376-21202807
chr16	31491920	31492363	chr16:31491920-31492363
chr14	9613293	9613736	chr14:9613293-9613736
chr22	12152885	12153306	chr22:12152885-12153306
chr7	7825321	7825706	chr7:7825321-7825706
chr20	34969106	34969387	chr20:34969106-34969387
chr23	19367473	19367834	chr23:19367473-19367834
chr14	40987812	40988122	chr14:40987812-40988122
chr24	43195621	43195979	chr24:43195621-43195979
chr13	17279840	17280274	chr13:17279840-17280274
chr25	15925448	15925907	chr25:15925448-15925907
chr12	8951911	8952314	chr12:8951911-8952314
chr17	9692929	9693300	chr17:9692929-9693300
chr5	31906268	31906650	chr5:31906268-31906650
chr24	10340880	10341168	chr24:10340880-10341168
chr14	14626574	14626903	chr14:14626574-14626903
chr7	11626603	11626885	chr7:11626603-11626885
chr17	53588886	53589301	chr17:53588886-53589301
chr5	18704090	18704499	chr5:18704090-18704499
chr12	36353818	36354187	chr12:36353818-36354187
chr19	31775912	31776255	chr19:31775912-31776255
chr17	44981538	44981945	chr17:44981538-44981945
chr13	30772301	30772708	chr13:30772301-30772708
chr15	8437457	8437853	chr15:8437457-8437853
chr23	7903473	7904024	chr23:7903473-7904024
chr10	19708677	19709011	chr10:19708677-19709011
chr23	21765268	21765558	chr23:21765268-21765558
chr8	30451021	30451353	chr8:30451021-30451353
chr4	16082387	16082854	chr4:16082387-16082854
chr12	29737605	29737920	chr12:29737605-29737920
chr23	8003000	8003489	chr23:8003000-8003489
chr1	15718309	15719018	chr1:15718309-15719018
chr1	29221443	29222145	chr1:29221443-29222145
chr23	12524819	12525223	chr23:12524819-12525223
chr22	18922254	18922653	chr22:18922254-18922653
chr9	39149196	39149656	chr9:39149196-39149656
chr7	35091610	35091952	chr7:35091610-35091952
chr6	55195388	55195765	chr6:55195388-55195765
chr14	53001692	53002280	chr14:53001692-53002280
chr13	3095917	3096317	chr13:3095917-3096317
chr5	10659316	10659680	chr5:10659316-10659680
chr4	13662671	13663270	chr4:13662671-13663270
chr9	27192119	27192572	chr9:27192119-27192572
chr16	30930188	30930492	chr16:30930188-30930492
chr9	13681916	13682183	chr9:13681916-13682183
chr19	19415240	19415512	chr19:19415240-19415512
chr21	10162906	10163375	chr21:10162906-10163375
chr7	21789200	21789566	chr7:21789200-21789566
chr13	12102227	12102615	chr13:12102227-12102615
chr7	56059048	56059469	chr7:56059048-56059469
chr7	63032386	63032713	chr7:63032386-63032713
chr20	48938232	48938610	chr20:48938232-48938610
chr18	19681658	19682031	chr18:19681658-19682031
chr18	12114885	12115300	chr18:12114885-12115300
chr8	22627561	22627942	chr8:22627561-22627942
chr7	40594534	40594942	chr7:40594534-40594942
chr10	11388638	11389025	chr10:11388638-11389025
chr14	14743372	14743757	chr14:14743372-14743757
chr7	35196197	35196595	chr7:35196197-35196595
chr7	57910772	57911158	chr7:57910772-57911158
chr4	58254439	58254901	chr4:58254439-58254901
chr12	9751649	9752060	chr12:9751649-9752060
chr16	27096285	27096671	chr16:27096285-27096671
chr12	12543297	12543569	chr12:12543297-12543569
chr17	40945659	40945962	chr17:40945659-40945962
chr24	1610129	1610512	chr24:1610129-1610512
chr10	35830213	35830594	chr10:35830213-35830594
chr2	54302995	54303307	chr2:54302995-54303307
chr24	26099763	26100192	chr24:26099763-26100192
chr17	39292725	39293153	chr17:39292725-39293153
chr9	31198641	31198997	chr9:31198641-31198997
chr22	32198109	32198439	chr22:32198109-32198439
chr2	32639171	32639535	chr2:32639171-32639535
chr22	40738048	40738376	chr22:40738048-40738376
chr2	5611364	5611754	chr2:5611364-5611754
chr12	32680979	32681694	chr12:32680979-32681694
chr13	5751996	5752403	chr13:5751996-5752403
chr15	42149737	42150084	chr15:42149737-42150084
chr4	23691848	23692222	chr4:23691848-23692222
chr1	22798033	22798553	chr1:22798033-22798553
chr17	28881895	28882253	chr17:28881895-28882253
chr7	21270511	21270839	chr7:21270511-21270839
chr24	14403249	14403702	chr24:14403249-14403702
chr20	19628728	19629131	chr20:19628728-19629131
chr14	26044257	26044753	chr14:26044257-26044753
chr7	35028661	35029003	chr7:35028661-35029003
chr9	39181565	39181972	chr9:39181565-39181972
chr25	15897829	15898131	chr25:15897829-15898131
chr23	15135874	15136500	chr23:15135874-15136500
chr5	7564878	7565335	chr5:7564878-7565335
chr14	13242956	13243482	chr14:13242956-13243482
chr15	22705746	22706119	chr15:22705746-22706119
chr4	10460762	10461041	chr4:10460762-10461041
chr8	31391327	31391769	chr8:31391327-31391769
chr8	55524983	55525333	chr8:55524983-55525333
chr25	23543238	23543588	chr25:23543238-23543588
chr19	42520768	42521121	chr19:42520768-42521121
chr14	39041352	39041649	chr14:39041352-39041649
chr4	5423550	5423849	chr4:5423550-5423849
chr6	20628250	20628680	chr6:20628250-20628680
chr19	44179374	44179746	chr19:44179374-44179746
chr12	47841265	47841697	chr12:47841265-47841697
chr19	14915722	14916226	chr19:14915722-14916226
chr19	47104684	47105145	chr19:47104684-47105145
chr7	48388041	48388411	chr7:48388041-48388411
chr13	36318071	36318455	chr13:36318071-36318455
chr12	39298522	39298896	chr12:39298522-39298896
chr23	46281849	46282218	chr23:46281849-46282218
chr7	72670272	72670611	chr7:72670272-72670611
chr17	39993028	39993523	chr17:39993028-39993523
chr4	1006616	1007333	chr4:1006616-1007333
chr4	7819632	7820114	chr4:7819632-7820114
chr7	29261946	29262271	chr7:29261946-29262271
chr4	14382	14753	chr4:14382-14753
chr7	1705725	1706215	chr7:1705725-1706215
chr24	33547492	33547965	chr24:33547492-33547965
chr4	13596768	13597109	chr4:13596768-13597109
chr21	20520474	20520821	chr21:20520474-20520821
chr20	40326102	40326391	chr20:40326102-40326391
chr7	23993381	23993722	chr7:23993381-23993722
chr19	11294238	11294633	chr19:11294238-11294633
chr23	23585605	23585958	chr23:23585605-23585958
chr10	17565675	17565994	chr10:17565675-17565994
chr14	25290924	25291308	chr14:25290924-25291308
chr19	16187200	16187615	chr19:16187200-16187615
chr20	38126512	38126971	chr20:38126512-38126971
chr21	13447968	13448456	chr21:13447968-13448456
chr13	18578928	18579424	chr13:18578928-18579424
chr7	65411054	65411534	chr7:65411054-65411534
chr11	46362170	46362591	chr11:46362170-46362591
chr9	24407614	24408031	chr9:24407614-24408031
chr25	26493930	26494325	chr25:26493930-26494325
chr5	64034741	64035051	chr5:64034741-64035051
chr21	29286354	29286671	chr21:29286354-29286671
chr7	57432724	57433256	chr7:57432724-57433256
chr23	36154133	36155295	chr23:36154133-36155295
chr8	42054642	42055086	chr8:42054642-42055086
chr18	8913898	8914307	chr18:8913898-8914307
chr20	54157897	54160648	chr20:54157897-54160648
chr3	63166739	63168152	chr3:63166739-63168152
chr5	6036253	6036843	chr5:6036253-6036843
chr7	26473314	26473983	chr7:26473314-26473983
chr8	31198254	31198839	chr8:31198254-31198839
chr20	15027396	15028148	chr20:15027396-15028148
chr14	41500539	41501235	chr14:41500539-41501235
chr24	5080988	5082057	chr24:5080988-5082057
chr12	36705523	36706818	chr12:36705523-36706818
chr19	22230336	22230654	chr19:22230336-22230654
chr24	23870158	23870497	chr24:23870158-23870497
chr9	29248794	29249326	chr9:29248794-29249326
chr23	23656030	23656492	chr23:23656030-23656492
chr19	35858412	35860123	chr19:35858412-35860123
chr18	43546710	43547795	chr18:43546710-43547795
chr17	12104550	12105223	chr17:12104550-12105223
chr19	24393258	24393735	chr19:24393258-24393735
chr15	9045507	9046240	chr15:9045507-9046240
chr14	23656686	23657075	chr14:23656686-23657075
chr25	29924563	29925056	chr25:29924563-29925056
chr21	22567022	22567513	chr21:22567022-22567513
chr15	1130388	1130771	chr15:1130388-1130771
chr17	24047387	24048218	chr17:24047387-24048218
chr7	34348395	34349846	chr7:34348395-34349846
chr8	43544479	43544995	chr8:43544479-43544995
chr18	15970886	15971374	chr18:15970886-15971374
chr8	20401749	20402438	chr8:20401749-20402438
chr6	50408769	50409401	chr6:50408769-50409401
chr18	30586113	30586911	chr18:30586113-30586911
chr25	16455063	16455474	chr25:16455063-16455474
chr3	44939142	44939760	chr3:44939142-44939760
chr20	24041406	24041826	chr20:24041406-24041826
chr1	56726875	56727643	chr1:56726875-56727643
chr9	23053051	23053506	chr9:23053051-23053506
chr18	20159361	20160305	chr18:20159361-20160305
chr6	22612233	22612515	chr6:22612233-22612515
chr5	7480333	7481219	chr5:7480333-7481219
chr23	28433148	28433615	chr23:28433148-28433615
chr12	7169632	7170021	chr12:7169632-7170021
chr14	41145494	41145855	chr14:41145494-41145855
chr3	36098211	36098655	chr3:36098211-36098655
chr5	3944554	3945484	chr5:3944554-3945484
chr3	54179418	54180173	chr3:54179418-54180173
chr23	6572200	6573334	chr23:6572200-6573334
chr2	26904530	26905066	chr2:26904530-26905066
chr13	46976796	46977584	chr13:46976796-46977584
chr21	9860910	9861248	chr21:9860910-9861248
chr6	575345	576684	chr6:575345-576684
chr10	41294306	41295233	chr10:41294306-41295233
chr8	7986548	7987182	chr8:7986548-7987182
chr12	11553746	11554376	chr12:11553746-11554376
chr17	53389816	53391276	chr17:53389816-53391276
chr9	42474133	42475089	chr9:42474133-42475089
chr2	10803860	10804781	chr2:10803860-10804781
chr7	24458970	24459477	chr7:24458970-24459477
chr20	24157357	24157724	chr20:24157357-24157724
chr25	18852238	18853003	chr25:18852238-18853003
chr3	12089373	12089781	chr3:12089373-12089781
chr6	685526	686485	chr6:685526-686485
chr18	14903455	14903996	chr18:14903455-14903996
chr15	30008572	30009294	chr15:30008572-30009294
chr7	57655365	57655890	chr7:57655365-57655890
chr25	13061696	13062684	chr25:13061696-13062684
chr2	17496713	17497159	chr2:17496713-17497159
chr17	37858060	37859076	chr17:37858060-37859076
chr18	30745768	30746488	chr18:30745768-30746488
chr18	44006760	44007214	chr18:44006760-44007214
chr8	52543097	52543525	chr8:52543097-52543525
chr2	32819574	32819972	chr2:32819574-32819972
chr20	26750182	26750798	chr20:26750182-26750798
chr9	11655601	11656423	chr9:11655601-11656423
chr7	22440744	22442208	chr7:22440744-22442208
chr9	49984247	49985425	chr9:49984247-49985425
chr3	33398651	33399421	chr3:33398651-33399421
chr13	15095184	15096828	chr13:15095184-15096828
chr5	51556146	51556654	chr5:51556146-51556654
chr8	31197817	31198075	chr8:31197817-31198075
chr9	49678328	49678626	chr9:49678328-49678626
chr22	38419322	38419723	chr22:38419322-38419723
chr24	1287279	1287855	chr24:1287279-1287855
chr2	52764110	52764547	chr2:52764110-52764547
chr15	23824913	23825508	chr15:23824913-23825508
chr9	2660925	2661507	chr9:2660925-2661507
chr19	28609921	28610548	chr19:28609921-28610548
chr20	53299035	53299625	chr20:53299035-53299625
chr23	29693700	29694144	chr23:29693700-29694144
chr7	12899956	12901311	chr7:12899956-12901311
chr13	12198684	12199066	chr13:12198684-12199066
chr19	37020450	37020981	chr19:37020450-37020981
chr24	23916812	23917952	chr24:23916812-23917952
chr2	7812245	7813369	chr2:7812245-7813369
chr3	13715494	13716615	chr3:13715494-13716615
chr6	1851609	1852338	chr6:1851609-1852338
chr3	15933839	15934421	chr3:15933839-15934421
chr5	21393512	21394077	chr5:21393512-21394077
chr20	38147788	38148295	chr20:38147788-38148295
chr12	41547846	41548815	chr12:41547846-41548815
chr25	12088056	12088424	chr25:12088056-12088424
chr3	42461776	42462144	chr3:42461776-42462144
chr14	8133884	8134484	chr14:8133884-8134484
chr7	10275974	10276595	chr7:10275974-10276595
chr22	8455842	8456165	chr22:8455842-8456165
chr17	51160554	51161608	chr17:51160554-51161608
chr25	11573153	11573626	chr25:11573153-11573626
chr18	16953951	16954676	chr18:16953951-16954676
chr9	27059780	27061082	chr9:27059780-27061082
chr11	20477128	20478474	chr11:20477128-20478474
chr2	35101429	35101935	chr2:35101429-35101935
chr2	15283886	15284821	chr2:15283886-15284821
chr15	33714262	33714960	chr15:33714262-33714960
chr24	2307712	2309158	chr24:2307712-2309158
chr10	39409306	39409983	chr10:39409306-39409983
chr21	20339053	20339751	chr21:20339053-20339751
chr5	31225403	31226161	chr5:31225403-31226161
chr24	25059497	25060072	chr24:25059497-25060072
chr10	39987196	39988899	chr10:39987196-39988899
chr5	63528180	63528603	chr5:63528180-63528603
chr5	51726273	51727328	chr5:51726273-51727328
chr6	288567	288993	chr6:288567-288993
chr8	55212682	55213175	chr8:55212682-55213175
chr15	15275986	15276706	chr15:15275986-15276706
chr20	30032780	30033449	chr20:30032780-30033449
chr24	19336310	19337394	chr24:19336310-19337394
chr7	59951565	59952122	chr7:59951565-59952122
chr1	23939262	23939797	chr1:23939262-23939797
chr16	37657507	37658243	chr16:37657507-37658243
chr10	22971193	22971704	chr10:22971193-22971704
chr8	5054158	5054583	chr8:5054158-5054583
chr17	17210465	17210948	chr17:17210465-17210948
chr1	25230371	25231499	chr1:25230371-25231499
chr15	37507300	37507723	chr15:37507300-37507723
chr8	8710822	8711434	chr8:8710822-8711434
chr20	46885675	46886101	chr20:46885675-46886101
chr2	16178981	16179832	chr2:16178981-16179832
chr11	247799	248118	chr11:247799-248118
chr18	23639722	23640425	chr18:23639722-23640425
chr24	9558878	9559344	chr24:9558878-9559344
chr7	33648407	33649590	chr7:33648407-33649590
chr15	26364829	26366028	chr15:26364829-26366028
chr17	5025932	5026643	chr17:5025932-5026643
chr4	18467597	18469445	chr4:18467597-18469445
chr21	23244492	23245030	chr21:23244492-23245030
chr16	57493976	57494505	chr16:57493976-57494505
chr20	1893475	1894370	chr20:1893475-1894370
chr6	58817644	58819918	chr6:58817644-58819918
chr3	14403361	14403910	chr3:14403361-14403910
chr20	15440225	15440726	chr20:15440225-15440726
chr7	17419592	17420276	chr7:17419592-17420276
chr2	26672051	26672469	chr2:26672051-26672469
chr3	10639128	10640261	chr3:10639128-10640261
chr4	54904841	54905257	chr4:54904841-54905257
chr1	19619179	19619714	chr1:19619179-19619714
chr3	28750113	28750834	chr3:28750113-28750834
chr8	17713670	17714031	chr8:17713670-17714031
chr3	22224741	22225141	chr3:22224741-22225141
chr24	20542577	20543183	chr24:20542577-20543183
chr21	1582125	1582983	chr21:1582125-1582983
chr9	14646317	14646616	chr9:14646317-14646616
chr2	33690517	33692299	chr2:33690517-33692299
chr19	9528609	9529027	chr19:9528609-9529027
chr5	19509494	19510279	chr5:19509494-19510279
chr13	35158697	35159423	chr13:35158697-35159423
chr18	14976576	14977317	chr18:14976576-14977317
chr5	15713714	15714208	chr5:15713714-15714208
chr6	43806815	43807209	chr6:43806815-43807209
chr24	4061908	4062335	chr24:4061908-4062335
chr14	48315958	48316614	chr14:48315958-48316614
chr8	53811795	53812558	chr8:53811795-53812558
chr21	29961743	29962096	chr21:29961743-29962096
chr18	31913150	31913527	chr18:31913150-31913527
chr13	28729125	28730429	chr13:28729125-28730429
chr18	8327467	8327892	chr18:8327467-8327892
chr17	5460492	5460966	chr17:5460492-5460966
chr16	34136491	34136914	chr16:34136491-34136914
chr9	37868772	37869205	chr9:37868772-37869205
chr11	7638276	7638974	chr11:7638276-7638974
chr1	52219365	52219601	chr1:52219365-52219601
chr18	49487783	49488235	chr18:49487783-49488235
chr7	55917459	55917828	chr7:55917459-55917828
chr25	23709950	23710682	chr25:23709950-23710682
chr17	40226170	40226740	chr17:40226170-40226740
chr18	45499709	45500148	chr18:45499709-45500148
chr2	36334096	36334568	chr2:36334096-36334568
chr8	31414976	31415543	chr8:31414976-31415543
chr9	44354695	44355775	chr9:44354695-44355775
chr7	43392236	43392693	chr7:43392236-43392693
chr15	4279404	4281051	chr15:4279404-4281051
chr9	33620909	33621647	chr9:33620909-33621647
chr5	665894	666477	chr5:665894-666477
chr16	9959269	9959666	chr16:9959269-9959666
chr7	37577595	37578024	chr7:37577595-37578024
chr13	2881843	2882355	chr13:2881843-2882355
chr5	17822145	17822732	chr5:17822145-17822732
chr5	31469299	31470655	chr5:31469299-31470655
chr13	38351352	38352468	chr13:38351352-38352468
chr14	4737257	4738029	chr14:4737257-4738029
chr7	44668515	44669211	chr7:44668515-44669211
chr10	12231337	12232472	chr10:12231337-12232472
chr7	19381237	19382421	chr7:19381237-19382421
chr13	28683023	28683789	chr13:28683023-28683789
chr18	25470415	25470757	chr18:25470415-25470757
chr21	28814436	28815219	chr21:28814436-28815219
chr8	13449133	13449823	chr8:13449133-13449823
chr25	11464206	11464826	chr25:11464206-11464826
chr21	22914620	22915064	chr21:22914620-22915064
chr25	10794420	10794956	chr25:10794420-10794956
chr7	50283608	50283953	chr7:50283608-50283953
chr5	3518038	3519872	chr5:3518038-3519872
chr5	18088506	18088851	chr5:18088506-18088851
chr9	52494187	52495717	chr9:52494187-52495717
chr11	25878882	25879473	chr11:25878882-25879473
chr7	59311058	59311818	chr7:59311058-59311818
chr23	44431704	44432281	chr23:44431704-44432281
chr17	14711122	14711717	chr17:14711122-14711717
chr6	21400324	21401303	chr6:21400324-21401303
chr16	4845699	4846295	chr16:4845699-4846295
chr14	27302696	27303808	chr14:27302696-27303808
chr19	44731217	44731536	chr19:44731217-44731536
chr5	9303611	9304604	chr5:9303611-9304604
chr24	2464513	2465081	chr24:2464513-2465081
chr22	12226314	12226624	chr22:12226314-12226624
chr4	4128382	4129085	chr4:4128382-4129085
chr1	35219524	35219998	chr1:35219524-35219998
chr3	8645822	8646241	chr3:8645822-8646241
chr24	8576793	8577948	chr24:8576793-8577948
chr19	26436491	26437167	chr19:26436491-26437167
chr5	52020344	52020929	chr5:52020344-52020929
chr11	42502230	42503314	chr11:42502230-42503314
chr14	24132373	24132824	chr14:24132373-24132824
chr17	65137	65769	chr17:65137-65769
chr19	50032689	50033773	chr19:50032689-50033773
chr11	43712597	43713249	chr11:43712597-43713249
chr5	17098815	17099202	chr5:17098815-17099202
chr24	3806937	3807695	chr24:3806937-3807695
chr5	57746811	57747484	chr5:57746811-57747484
chr23	19490941	19491389	chr23:19490941-19491389
chr15	37528118	37528753	chr15:37528118-37528753
chr20	25193774	25194574	chr20:25193774-25194574
chr7	50067527	50068072	chr7:50067527-50068072
chr17	34157133	34157963	chr17:34157133-34157963
chr9	15636988	15638102	chr9:15636988-15638102
chr22	27602108	27604221	chr22:27602108-27604221
chr23	23733728	23734586	chr23:23733728-23734586
chr1	2692481	2693072	chr1:2692481-2693072
chr5	21195054	21195960	chr5:21195054-21195960
chr13	2826764	2828560	chr13:2826764-2828560
chr10	28157813	28158347	chr10:28157813-28158347
chr7	43292487	43293173	chr7:43292487-43293173
chr1	25881545	25882751	chr1:25881545-25882751
chr14	49581290	49581822	chr14:49581290-49581822
chr10	14937242	14937599	chr10:14937242-14937599
chr8	2370483	2371976	chr8:2370483-2371976
chr9	48113316	48113716	chr9:48113316-48113716
chr14	33775703	33776030	chr14:33775703-33776030
chr9	27167456	27167764	chr9:27167456-27167764
chr4	9367709	9368035	chr4:9367709-9368035
chr3	10303236	10304212	chr3:10303236-10304212
chr3	58639656	58640353	chr3:58639656-58640353
chr8	24200422	24201176	chr8:24200422-24201176
chr13	25165514	25166150	chr13:25165514-25166150
chr2	43745655	43746280	chr2:43745655-43746280
chr6	43958078	43958561	chr6:43958078-43958561
chr16	55187042	55188098	chr16:55187042-55188098
chr2	29440164	29440543	chr2:29440164-29440543
chr9	43708373	43709273	chr9:43708373-43709273
chr14	33198404	33198850	chr14:33198404-33198850
chr2	28673754	28674144	chr2:28673754-28674144
chr9	26420433	26420900	chr9:26420433-26420900
chr7	8518065	8518609	chr7:8518065-8518609
chr6	27643958	27644456	chr6:27643958-27644456
chr21	33525259	33525760	chr21:33525259-33525760
chr8	30825677	30826171	chr8:30825677-30826171
chr8	29426776	29427329	chr8:29426776-29427329
chr3	7293754	7294680	chr3:7293754-7294680
chr14	34604860	34605651	chr14:34604860-34605651
chr21	23405684	23406039	chr21:23405684-23406039
chr23	15043561	15043928	chr23:15043561-15043928
chr12	44170274	44171922	chr12:44170274-44171922
chr1	28423070	28423314	chr1:28423070-28423314
chr20	38882799	38883589	chr20:38882799-38883589
chr22	38703513	38704102	chr22:38703513-38704102
chr7	64645072	64645896	chr7:64645072-64645896
chr17	255770	257245	chr17:255770-257245
chr19	29628115	29628764	chr19:29628115-29628764
chr7	25914872	25916134	chr7:25914872-25916134
chr6	26229756	26230500	chr6:26229756-26230500
chr21	17903896	17904293	chr21:17903896-17904293
chr7	54725283	54725612	chr7:54725283-54725612
chr21	22851385	22851936	chr21:22851385-22851936
chr2	31891987	31892329	chr2:31891987-31892329
chr6	18067031	18067430	chr6:18067031-18067430
chr8	45051618	45052182	chr8:45051618-45052182
chr23	34442317	34443105	chr23:34442317-34443105
chr1	39918067	39918528	chr1:39918067-39918528
chr9	32485180	32485541	chr9:32485180-32485541
chr9	16129566	16130744	chr9:16129566-16130744
chr11	33300542	33300997	chr11:33300542-33300997
chr18	24923207	24923692	chr18:24923207-24923692
chr8	27647618	27648404	chr8:27647618-27648404
chr5	8581904	8582533	chr5:8581904-8582533
chr23	15203665	15204428	chr23:15203665-15204428
chr7	33798959	33799386	chr7:33798959-33799386
chr24	9188181	9188646	chr24:9188181-9188646
chr21	15986291	15986925	chr21:15986291-15986925
chr12	36792707	36793245	chr12:36792707-36793245
chr10	16327760	16328282	chr10:16327760-16328282
chr11	24675153	24675670	chr11:24675153-24675670
chr11	41587518	41588465	chr11:41587518-41588465
chr17	32518471	32518917	chr17:32518471-32518917
chr1	2833385	2834055	chr1:2833385-2834055
chr9	13067700	13068180	chr9:13067700-13068180
chr4	26617015	26617584	chr4:26617015-26617584
chr20	21747024	21747667	chr20:21747024-21747667
chr5	23634708	23635782	chr5:23634708-23635782
chr22	32767607	32767933	chr22:32767607-32767933
chr7	1012571	1013250	chr7:1012571-1013250
chr5	7888385	7888867	chr5:7888385-7888867
chr6	3469243	3469615	chr6:3469243-3469615
chr6	56112920	56114144	chr6:56112920-56114144
chr12	9780876	9781483	chr12:9780876-9781483
chr23	24202465	24202870	chr23:24202465-24202870
chr9	16100523	16101009	chr9:16100523-16101009
chr19	26386314	26387771	chr19:26386314-26387771
chr24	20531305	20531745	chr24:20531305-20531745
chr23	24624972	24625592	chr23:24624972-24625592
chr2	40074073	40075053	chr2:40074073-40075053
chr7	49125031	49125825	chr7:49125031-49125825
chr2	50547802	50549137	chr2:50547802-50549137
chr5	19100521	19101703	chr5:19100521-19101703
chr18	8100535	8101012	chr18:8100535-8101012
chr1	4807085	4807716	chr1:4807085-4807716
chr13	5849768	5850228	chr13:5849768-5850228
chr19	23495128	23495971	chr19:23495128-23495971
chr11	38902678	38903145	chr11:38902678-38903145
chr17	34124342	34125232	chr17:34124342-34125232
chr7	22620622	22621220	chr7:22620622-22621220
chr23	24140513	24141190	chr23:24140513-24141190
chr18	45999128	45999744	chr18:45999128-45999744
chr7	37307353	37307971	chr7:37307353-37307971
chr23	29307974	29309243	chr23:29307974-29309243
chr4	15985714	15985991	chr4:15985714-15985991
chr16	55394380	55395577	chr16:55394380-55395577
chr13	18490837	18491944	chr13:18490837-18491944
chr24	22813899	22814342	chr24:22813899-22814342
chr15	38705191	38706360	chr15:38705191-38706360
chr6	52712742	52713074	chr6:52712742-52713074
chr15	13025406	13026544	chr15:13025406-13026544
chr3	46357365	46357931	chr3:46357365-46357931
chr15	25199638	25200041	chr15:25199638-25200041
chr4	12283189	12284013	chr4:12283189-12284013
chr8	9452332	9453171	chr8:9452332-9453171
chr14	18363833	18364250	chr14:18363833-18364250
chr4	701708	702283	chr4:701708-702283
chr5	41215235	41215842	chr5:41215235-41215842
chr24	30399324	30399978	chr24:30399324-30399978
chr5	62819449	62819948	chr5:62819449-62819948
chr25	649028	649541	chr25:649028-649541
chr7	44486307	44486686	chr7:44486307-44486686
chr15	16519964	16520561	chr15:16519964-16520561
chr17	32591300	32591811	chr17:32591300-32591811
chr5	42129486	42129964	chr5:42129486-42129964
chr5	14941199	14942004	chr5:14941199-14942004
chr5	4061683	4062864	chr5:4061683-4062864
chr5	39252901	39254245	chr5:39252901-39254245
chr14	36366571	36367318	chr14:36366571-36367318
chr23	33779357	33779737	chr23:33779357-33779737
chr9	46294118	46295395	chr9:46294118-46295395
chr10	17003078	17003475	chr10:17003078-17003475
chr5	32358568	32358896	chr5:32358568-32358896
chr15	4210010	4210529	chr15:4210010-4210529
chr20	37949748	37950233	chr20:37949748-37950233
chr13	35632223	35632614	chr13:35632223-35632614
chr11	2760643	2761122	chr11:2760643-2761122
chr8	14962331	14962954	chr8:14962331-14962954
chr17	11717851	11718188	chr17:11717851-11718188
chr5	24058129	24058585	chr5:24058129-24058585
chr25	8047728	8048781	chr25:8047728-8048781
chr19	15343443	15344148	chr19:15343443-15344148
chr9	28090614	28091055	chr9:28090614-28091055
chr1	43129872	43130346	chr1:43129872-43130346
chr11	43163801	43164276	chr11:43163801-43164276
chr20	22666406	22667613	chr20:22666406-22667613
chr2	25113870	25114202	chr2:25113870-25114202
chr5	40761313	40761820	chr5:40761313-40761820
chr7	41368488	41369432	chr7:41368488-41369432
chr3	22938422	22938869	chr3:22938422-22938869
chr6	53705407	53706168	chr6:53705407-53706168
chr1	8066238	8066675	chr1:8066238-8066675
chr2	43907870	43908612	chr2:43907870-43908612
chr12	8784491	8784888	chr12:8784491-8784888
chr15	24007562	24008543	chr15:24007562-24008543
chr6	2074819	2076107	chr6:2074819-2076107
chr2	27647259	27649042	chr2:27647259-27649042
chr9	43236426	43236761	chr9:43236426-43236761
chr20	24923220	24923882	chr20:24923220-24923882
chr2	17235772	17236096	chr2:17235772-17236096
chr3	30067505	30068312	chr3:30067505-30068312
chr9	13685282	13685787	chr9:13685282-13685787
chr23	38368387	38368901	chr23:38368387-38368901
chr20	37650214	37650821	chr20:37650214-37650821
chr14	14025589	14026012	chr14:14025589-14026012
chr4	3228900	3230081	chr4:3228900-3230081
chr4	6123693	6124197	chr4:6123693-6124197
chr13	48914530	48915108	chr13:48914530-48915108
chr7	55848016	55848555	chr7:55848016-55848555
chr7	22109817	22110492	chr7:22109817-22110492
chr24	41335266	41335949	chr24:41335266-41335949
chr19	29118009	29118422	chr19:29118009-29118422
chr14	50873999	50874857	chr14:50873999-50874857
chr13	14772180	14772523	chr13:14772180-14772523
chr2	54533056	54533590	chr2:54533056-54533590
chr20	39704223	39705278	chr20:39704223-39705278
chr16	45312400	45313142	chr16:45312400-45313142
chr5	57198116	57198562	chr5:57198116-57198562
chr3	47942788	47943347	chr3:47942788-47943347
chr19	17344370	17345135	chr19:17344370-17345135
chr18	19717149	19717605	chr18:19717149-19717605
chr20	46580458	46580908	chr20:46580458-46580908
chr3	18186916	18187491	chr3:18186916-18187491
chr3	63200409	63201022	chr3:63200409-63201022
chr20	16745915	16746294	chr20:16745915-16746294
chr5	26514411	26514809	chr5:26514411-26514809
chr23	38169586	38170109	chr23:38169586-38170109
chr15	27587100	27587572	chr15:27587100-27587572
chr14	32082306	32082996	chr14:32082306-32082996
chr14	21079356	21079565	chr14:21079356-21079565
chr22	27559788	27560811	chr22:27559788-27560811
chr3	52962320	52962603	chr3:52962320-52962603
chr23	37868426	37868987	chr23:37868426-37868987
chr7	8107964	8108352	chr7:8107964-8108352
chr14	36496238	36496869	chr14:36496238-36496869
chr5	68751649	68752336	chr5:68751649-68752336
chr17	31659032	31659551	chr17:31659032-31659551
chr11	3820555	3821295	chr11:3820555-3821295
chr5	29864608	29865144	chr5:29864608-29865144
chr5	58285813	58286350	chr5:58285813-58286350
chr23	38986847	38987335	chr23:38986847-38987335
chr24	10669052	10669882	chr24:10669052-10669882
chr11	10157896	10158300	chr11:10157896-10158300
chr12	40275615	40276068	chr12:40275615-40276068
chr12	401716	402382	chr12:401716-402382
chr24	29826676	29827183	chr24:29826676-29827183
chr9	10947795	10948280	chr9:10947795-10948280
chr3	29620001	29620994	chr3:29620001-29620994
chr9	38228066	38228634	chr9:38228066-38228634
chr11	38447837	38448382	chr11:38447837-38448382
chr11	37569687	37570162	chr11:37569687-37570162
chr23	25912144	25912627	chr23:25912144-25912627
chr17	18561496	18562619	chr17:18561496-18562619
chr10	26665187	26665644	chr10:26665187-26665644
chr23	36162994	36164362	chr23:36162994-36164362
chr7	75588330	75588838	chr7:75588330-75588838
chr21	34834675	34835042	chr21:34834675-34835042
chr6	51276474	51276895	chr6:51276474-51276895
chr24	11230922	11231860	chr24:11230922-11231860
chr24	14191694	14192141	chr24:14191694-14192141
chr13	4731000	4731488	chr13:4731000-4731488
chr20	30338838	30339433	chr20:30338838-30339433
chr25	17619858	17620447	chr25:17619858-17620447
chr8	34220077	34220567	chr8:34220077-34220567
chr19	148891	149470	chr19:148891-149470
chr5	36678659	36679150	chr5:36678659-36679150
chr12	44117678	44118405	chr12:44117678-44118405
chr7	22824856	22825433	chr7:22824856-22825433
chr12	15190479	15191191	chr12:15190479-15191191
chr5	33694607	33694920	chr5:33694607-33694920
chr16	51201794	51202305	chr16:51201794-51202305
chr23	23714885	23715486	chr23:23714885-23715486
chr13	46527395	46528138	chr13:46527395-46528138
chr2	5764760	5765509	chr2:5764760-5765509
chr7	30920938	30921288	chr7:30920938-30921288
chr20	21537739	21538452	chr20:21537739-21538452
chr10	41559950	41560463	chr10:41559950-41560463
chr16	34031893	34032844	chr16:34031893-34032844
chr5	3912855	3913175	chr5:3912855-3913175
chr7	70598912	70599927	chr7:70598912-70599927
chr20	45184597	45185021	chr20:45184597-45185021
chr20	34420054	34420389	chr20:34420054-34420389
chr24	36550129	36550794	chr24:36550129-36550794
chr6	52927036	52927889	chr6:52927036-52927889
chr25	4481048	4481758	chr25:4481048-4481758
chr1	28789385	28790092	chr1:28789385-28790092
chr22	10350371	10350915	chr22:10350371-10350915
chr17	25848544	25849130	chr17:25848544-25849130
chr15	22315501	22315958	chr15:22315501-22315958
chr24	28737979	28738376	chr24:28737979-28738376
chr4	59103098	59104480	chr4:59103098-59104480
chr13	53367054	53367669	chr13:53367054-53367669
chr15	4177871	4179363	chr15:4177871-4179363
chr23	12017016	12017828	chr23:12017016-12017828
chr18	990656	991633	chr18:990656-991633
chr23	25691200	25691780	chr23:25691200-25691780
chr3	8473310	8474082	chr3:8473310-8474082
chr5	49818886	49819451	chr5:49818886-49819451
chr2	17591817	17592340	chr2:17591817-17592340
chr13	41920435	41921135	chr13:41920435-41921135
chr17	8371391	8371703	chr17:8371391-8371703
chr6	977200	977937	chr6:977200-977937
chr10	41427716	41428670	chr10:41427716-41428670
chr5	107598	107892	chr5:107598-107892
chr5	11469084	11469502	chr5:11469084-11469502
chr5	19735435	19736030	chr5:19735435-19736030
chr23	5076258	5079127	chr23:5076258-5079127
chr23	6691100	6691465	chr23:6691100-6691465
chr12	12181046	12181427	chr12:12181046-12181427
chr16	39631882	39632301	chr16:39631882-39632301
chr19	27013021	27013483	chr19:27013021-27013483
chr8	10724323	10724854	chr8:10724323-10724854
chr1	48606273	48607627	chr1:48606273-48607627
chr20	16992120	16992812	chr20:16992120-16992812
chr16	17854264	17854837	chr16:17854264-17854837
chr14	22606874	22607238	chr14:22606874-22607238
chr5	38366928	38367304	chr5:38366928-38367304
chr18	11843836	11844230	chr18:11843836-11844230
chr13	11167519	11168183	chr13:11167519-11168183
chr13	28605296	28606487	chr13:28605296-28606487
chr7	9501597	9502059	chr7:9501597-9502059
chr5	7289187	7290021	chr5:7289187-7290021
chr2	17819397	17819870	chr2:17819397-17819870
chr23	15802332	15803188	chr23:15802332-15803188
chr3	11082740	11083881	chr3:11082740-11083881
chr3	43529479	43530088	chr3:43529479-43530088
chr10	28175159	28175804	chr10:28175159-28175804
chr1	14767478	14768018	chr1:14767478-14768018
chr6	44065970	44066638	chr6:44065970-44066638
chr18	23759324	23759832	chr18:23759324-23759832
chr18	7417249	7418064	chr18:7417249-7418064
chr12	965430	967659	chr12:965430-967659
chr23	33817711	33818389	chr23:33817711-33818389
chr5	32962306	32962756	chr5:32962306-32962756
chr6	56212448	56212907	chr6:56212448-56212907
chr12	44767352	44767948	chr12:44767352-44767948
chr6	18107030	18110369	chr6:18107030-18110369
chr18	30199593	30199890	chr18:30199593-30199890
chr13	37667319	37667838	chr13:37667319-37667838
chr7	30941856	30942864	chr7:30941856-30942864
chr6	8922925	8923382	chr6:8922925-8923382
chr5	36623643	36624203	chr5:36623643-36624203
chr19	26563284	26563746	chr19:26563284-26563746
chr15	3569946	3570525	chr15:3569946-3570525
chr3	40612637	40613472	chr3:40612637-40613472
chr4	16112250	16112888	chr4:16112250-16112888
chr16	29643886	29644577	chr16:29643886-29644577
chr3	46431809	46432172	chr3:46431809-46432172
chr11	24368624	24369050	chr11:24368624-24369050
chr8	13023005	13023348	chr8:13023005-13023348
chr15	13751009	13751363	chr15:13751009-13751363
chr5	39255297	39255970	chr5:39255297-39255970
chr24	3139097	3139603	chr24:3139097-3139603
chr11	44000036	44000644	chr11:44000036-44000644
chr12	50252869	50253379	chr12:50252869-50253379
chr1	37082642	37083007	chr1:37082642-37083007
chr23	28060609	28061909	chr23:28060609-28061909
chr1	15502595	15503272	chr1:15502595-15503272
chr5	17875980	17876462	chr5:17875980-17876462
chr15	17844012	17844581	chr15:17844012-17844581
chr21	22449377	22449878	chr21:22449377-22449878
chr14	118998	119506	chr14:118998-119506
chr17	40573755	40574392	chr17:40573755-40574392
chr20	54545	55096	chr20:54545-55096
chr20	20571378	20572897	chr20:20571378-20572897
chr15	31794562	31795231	chr15:31794562-31795231
chr24	14366372	14366724	chr24:14366372-14366724
chr5	8877130	8877431	chr5:8877130-8877431
chr9	33808798	33809261	chr9:33808798-33809261
chr3	11151354	11152275	chr3:11151354-11152275
chr1	4608260	4608732	chr1:4608260-4608732
chr7	64614427	64615276	chr7:64614427-64615276
chr11	39350893	39351878	chr11:39350893-39351878
chr23	5866641	5866970	chr23:5866641-5866970
chr17	32233020	32233582	chr17:32233020-32233582
chr19	37022100	37022569	chr19:37022100-37022569
chr22	5044220	5044718	chr22:5044220-5044718
chr3	62959860	62960234	chr3:62959860-62960234
chr3	30628042	30628440	chr3:30628042-30628440
chr5	65523576	65523938	chr5:65523576-65523938
chr16	12183136	12183600	chr16:12183136-12183600
chr13	44155056	44155630	chr13:44155056-44155630
chr13	20939860	20940346	chr13:20939860-20940346
chr10	42914736	42915479	chr10:42914736-42915479
chr21	36332047	36332544	chr21:36332047-36332544
chr16	8355423	8356147	chr16:8355423-8356147
chr7	70459172	70460041	chr7:70459172-70460041
chr25	9933143	9933567	chr25:9933143-9933567
chr13	16628645	16629058	chr13:16628645-16629058
chr8	52482042	52482577	chr8:52482042-52482577
chr3	8860681	8861119	chr3:8860681-8861119
chr11	46249057	46249830	chr11:46249057-46249830
chr5	39029191	39029422	chr5:39029191-39029422
chr4	27610738	27611296	chr4:27610738-27611296
chr18	36873889	36874602	chr18:36873889-36874602
chr1	50343263	50343912	chr1:50343263-50343912
chr12	28912805	28913620	chr12:28912805-28913620
chr12	28688781	28689546	chr12:28688781-28689546
chr3	55370852	55371342	chr3:55370852-55371342
chr1	40746166	40747394	chr1:40746166-40747394
chr1	15490386	15490975	chr1:15490386-15490975
chr2	43887148	43887623	chr2:43887148-43887623
chr21	22534819	22535513	chr21:22534819-22535513
chr16	49269928	49271291	chr16:49269928-49271291
chr15	39448535	39448897	chr15:39448535-39448897
chr3	45688891	45689933	chr3:45688891-45689933
chr5	34609748	34610576	chr5:34609748-34610576
chr7	66437900	66438839	chr7:66437900-66438839
chr5	46309422	46309862	chr5:46309422-46309862
chr10	32493497	32493958	chr10:32493497-32493958
chr4	20680813	20681243	chr4:20680813-20681243
chr5	66119757	66120102	chr5:66119757-66120102
chr8	11773816	11774377	chr8:11773816-11774377
chr9	10921203	10922422	chr9:10921203-10922422
chr12	37100629	37101057	chr12:37100629-37101057
chr23	2825133	2825659	chr23:2825133-2825659
chr9	48623444	48623994	chr9:48623444-48623994
chr2	29183414	29184079	chr2:29183414-29184079
chr17	20405293	20405739	chr17:20405293-20405739
chr11	37730241	37730785	chr11:37730241-37730785
chr1	40835646	40836136	chr1:40835646-40836136
chr6	53482893	53483998	chr6:53482893-53483998
chr15	36111613	36112165	chr15:36111613-36112165
chr14	23840024	23840411	chr14:23840024-23840411
chr5	9205247	9206055	chr5:9205247-9206055
chr25	421504	421985	chr25:421504-421985
chr7	23773865	23774477	chr7:23773865-23774477
chr9	45281527	45282219	chr9:45281527-45282219
chr15	1220498	1221290	chr15:1220498-1221290
chr10	39053488	39053996	chr10:39053488-39053996
chr8	13881148	13882338	chr8:13881148-13882338
chr19	29650667	29651068	chr19:29650667-29651068
chr24	11194182	11194705	chr24:11194182-11194705
chr7	53858285	53858759	chr7:53858285-53858759
chr19	15394898	15395414	chr19:15394898-15395414
chr20	10273596	10274181	chr20:10273596-10274181
chr11	5081898	5082361	chr11:5081898-5082361
chr1	13707186	13707603	chr1:13707186-13707603
chr6	33154489	33155206	chr6:33154489-33155206
chr1	49849065	49849712	chr1:49849065-49849712
chr4	3073855	3074093	chr4:3073855-3074093
chr5	7414902	7415144	chr5:7414902-7415144
chr1	32021858	32022151	chr1:32021858-32022151
chr13	7510531	7511090	chr13:7510531-7511090
chr1	44058554	44059070	chr1:44058554-44059070
chr4	19958296	19958783	chr4:19958296-19958783
chr18	32075634	32076264	chr18:32075634-32076264
chr1	60103451	60106636	chr1:60103451-60106636
chr2	51952905	51953989	chr2:51952905-51953989
chr7	15006523	15007207	chr7:15006523-15007207
chr3	41478944	41479335	chr3:41478944-41479335
chr21	32923623	32924113	chr21:32923623-32924113
chr24	29439312	29440042	chr24:29439312-29440042
chr6	42973685	42974040	chr6:42973685-42974040
chr7	38706604	38707234	chr7:38706604-38707234
chr24	30215455	30215897	chr24:30215455-30215897
chr10	26249016	26249708	chr10:26249016-26249708
chr23	10199318	10200377	chr23:10199318-10200377
chr19	46854133	46854758	chr19:46854133-46854758
chr10	10922692	10923517	chr10:10922692-10923517
chr19	24958695	24959231	chr19:24958695-24959231
chr17	17453657	17454234	chr17:17453657-17454234
chr18	42929381	42929957	chr18:42929381-42929957
chr19	2286319	2286816	chr19:2286319-2286816
chr1	47582284	47582752	chr1:47582284-47582752
chr21	35215906	35216449	chr21:35215906-35216449
chr8	19719380	19720052	chr8:19719380-19720052
chr18	38735284	38735883	chr18:38735284-38735883
chr11	44530983	44531374	chr11:44530983-44531374
chr7	56864115	56864528	chr7:56864115-56864528
chr12	40132380	40132981	chr12:40132380-40132981
chr6	51272015	51273047	chr6:51272015-51273047
chr2	14047313	14047679	chr2:14047313-14047679
chr14	31136215	31136505	chr14:31136215-31136505
chr21	28293692	28294532	chr21:28293692-28294532
chr6	16196119	16196597	chr6:16196119-16196597
chr7	8509904	8510500	chr7:8509904-8510500
chr7	25875713	25876234	chr7:25875713-25876234
chr24	29573417	29574106	chr24:29573417-29574106
chr11	8737853	8739057	chr11:8737853-8739057
chr6	34258797	34259280	chr6:34258797-34259280
chr13	1601762	1602311	chr13:1601762-1602311
chr17	50240714	50241239	chr17:50240714-50241239
chr7	38939320	38939795	chr7:38939320-38939795
chr25	283227	284417	chr25:283227-284417
chr13	1184822	1185402	chr13:1184822-1185402
chr12	45788684	45789836	chr12:45788684-45789836
chr18	8358396	8359306	chr18:8358396-8359306
chr2	34482795	34483308	chr2:34482795-34483308
chr6	37360373	37360653	chr6:37360373-37360653
chr7	7856098	7856409	chr7:7856098-7856409
chr4	2243073	2243339	chr4:2243073-2243339
chr10	16854721	16855152	chr10:16854721-16855152
chr7	69785842	69787146	chr7:69785842-69787146
chr19	705511	706235	chr19:705511-706235
chr15	46175730	46176339	chr15:46175730-46176339
chr2	39623489	39624067	chr2:39623489-39624067
chr13	30841212	30841734	chr13:30841212-30841734
chr22	33042116	33042750	chr22:33042116-33042750
chr14	18698619	18699121	chr14:18698619-18699121
chr9	6259486	6259939	chr9:6259486-6259939
chr2	47014829	47015339	chr2:47014829-47015339
chr14	8110674	8111206	chr14:8110674-8111206
chr2	16070232	16070984	chr2:16070232-16070984
chr15	6648301	6648826	chr15:6648301-6648826
chr11	9534074	9534554	chr11:9534074-9534554
chr5	40576757	40577201	chr5:40576757-40577201
chr8	17997204	17997582	chr8:17997204-17997582
chr23	22091179	22091989	chr23:22091179-22091989
chr17	34618065	34618501	chr17:34618065-34618501
chr8	12566501	12567250	chr8:12566501-12567250
chr7	13917135	13917790	chr7:13917135-13917790
chr17	16594504	16596104	chr17:16594504-16596104
chr17	11146246	11146709	chr17:11146246-11146709
chr18	48297527	48298047	chr18:48297527-48298047
chr8	12954966	12956192	chr8:12954966-12956192
chr7	14951523	14952074	chr7:14951523-14952074
chr24	6780127	6780631	chr24:6780127-6780631
chr6	42671869	42672439	chr6:42671869-42672439
chr1	14091590	14092014	chr1:14091590-14092014
chr12	32441456	32442067	chr12:32441456-32442067
chr5	23079776	23080301	chr5:23079776-23080301
chr5	32920567	32922221	chr5:32920567-32922221
chr17	2097912	2098662	chr17:2097912-2098662
chr15	19009688	19010141	chr15:19009688-19010141
chr20	22165688	22166290	chr20:22165688-22166290
chr7	57626852	57627713	chr7:57626852-57627713
chr25	11699041	11699475	chr25:11699041-11699475
chr17	53270444	53270749	chr17:53270444-53270749
chr17	40381394	40382038	chr17:40381394-40382038
chr13	14604061	14604415	chr13:14604061-14604415
chr9	6731643	6732223	chr9:6731643-6732223
chr17	35928666	35929052	chr17:35928666-35929052
chr22	4639976	4640418	chr22:4639976-4640418
chr1	51454446	51455027	chr1:51454446-51455027
chr17	32312243	32312673	chr17:32312243-32312673
chr5	22179764	22180251	chr5:22179764-22180251
chr13	49732926	49734206	chr13:49732926-49734206
chr25	2912047	2912572	chr25:2912047-2912572
chr13	30811589	30812091	chr13:30811589-30812091
chr4	5501392	5501983	chr4:5501392-5501983
chr8	49312852	49313484	chr8:49312852-49313484
chr10	20133212	20134717	chr10:20133212-20134717
chr12	38240150	38241221	chr12:38240150-38241221
chr13	52320679	52321178	chr13:52320679-52321178
chr17	46082079	46083194	chr17:46082079-46083194
chr25	15565720	15566122	chr25:15565720-15566122
chr16	50649401	50650066	chr16:50649401-50650066
chr1	52526812	52527395	chr1:52526812-52527395
chr13	32552018	32552512	chr13:32552018-32552512
chr14	37209581	37210312	chr14:37209581-37210312
chr12	14024841	14025171	chr12:14024841-14025171
chr7	59950820	59951464	chr7:59950820-59951464
chr7	43726441	43727801	chr7:43726441-43727801
chr13	17268525	17269180	chr13:17268525-17269180
chr2	56267010	56267636	chr2:56267010-56267636
chr9	15239523	15240003	chr9:15239523-15240003
chr12	23622635	23623085	chr12:23622635-23623085
chr24	15316996	15317598	chr24:15316996-15317598
chr17	41746780	41747038	chr17:41746780-41747038
chr5	48296233	48297088	chr5:48296233-48297088
chr12	48287603	48288441	chr12:48287603-48288441
chr8	15537818	15538582	chr8:15537818-15538582
chr20	25768370	25769264	chr20:25768370-25769264
chr5	10774965	10775328	chr5:10774965-10775328
chr25	17452134	17452652	chr25:17452134-17452652
chr20	34349558	34350424	chr20:34349558-34350424
chr6	143491	144060	chr6:143491-144060
chr16	24762099	24762498	chr16:24762099-24762498
chr6	28356822	28357364	chr6:28356822-28357364
chr23	28519270	28519918	chr23:28519270-28519918
chr4	685553	686199	chr4:685553-686199
chr8	50622333	50622766	chr8:50622333-50622766
chr7	76280669	76281153	chr7:76280669-76281153
chr11	46633888	46634273	chr11:46633888-46634273
chr13	1502096	1502421	chr13:1502096-1502421
chr23	11547207	11547476	chr23:11547207-11547476
chr15	18990215	18991086	chr15:18990215-18991086
chr18	12526277	12527179	chr18:12526277-12527179
chr24	32071282	32073481	chr24:32071282-32073481
chr23	7759428	7760478	chr23:7759428-7760478
chr24	13940399	13941005	chr24:13940399-13941005
chr17	2070290	2070800	chr17:2070290-2070800
chr13	27735640	27736134	chr13:27735640-27736134
chr24	6768085	6768567	chr24:6768085-6768567
chr7	55898422	55898766	chr7:55898422-55898766
chr24	7981365	7981902	chr24:7981365-7981902
chr7	29575371	29575979	chr7:29575371-29575979
chr18	23882041	23882487	chr18:23882041-23882487
chr1	39817268	39818753	chr1:39817268-39818753
chr21	36929615	36930413	chr21:36929615-36930413
chr17	14109416	14110009	chr17:14109416-14110009
chr8	29367045	29367554	chr8:29367045-29367554
chr10	25058609	25059064	chr10:25058609-25059064
chr20	20906110	20906665	chr20:20906110-20906665
chr21	43614922	43615350	chr21:43614922-43615350
chr13	9881785	9882221	chr13:9881785-9882221
chr2	35081780	35082609	chr2:35081780-35082609
chr19	20742331	20742914	chr19:20742331-20742914
chr3	44938604	44938890	chr3:44938604-44938890
chr21	32446845	32447399	chr21:32446845-32447399
chr13	30524471	30525123	chr13:30524471-30525123
chr10	27836136	27836897	chr10:27836136-27836897
chr14	37126575	37127157	chr14:37126575-37127157
chr24	9054018	9055071	chr24:9054018-9055071
chr21	36464118	36465128	chr21:36464118-36465128
chr2	16368996	16369643	chr2:16368996-16369643
chr14	38431774	38432215	chr14:38431774-38432215
chr3	4592936	4593630	chr3:4592936-4593630
chr5	26018516	26020004	chr5:26018516-26020004
chr17	18857557	18858113	chr17:18857557-18858113
chr23	23951943	23953344	chr23:23951943-23953344
chr5	35442659	35443535	chr5:35442659-35443535
chr7	40286126	40286641	chr7:40286126-40286641
chr4	7707287	7707719	chr4:7707287-7707719
chr9	47740163	47740685	chr9:47740163-47740685
chr3	40746237	40747040	chr3:40746237-40747040
chr13	29177596	29178150	chr13:29177596-29178150
chr15	46366086	46366665	chr15:46366086-46366665
chr21	36631258	36631820	chr21:36631258-36631820
chr13	37762669	37763046	chr13:37762669-37763046
chr17	17908157	17908514	chr17:17908157-17908514
chr16	38232373	38232824	chr16:38232373-38232824
chr17	28751838	28752240	chr17:28751838-28752240
chr23	28456354	28456719	chr23:28456354-28456719
chr4	27409260	27409488	chr4:27409260-27409488
chr8	55454131	55454380	chr8:55454131-55454380
chr1	5383695	5384171	chr1:5383695-5384171
chr25	2864288	2864823	chr25:2864288-2864823
chr7	33931705	33933530	chr7:33931705-33933530
chr19	19055605	19056127	chr19:19055605-19056127
chr6	16247358	16247811	chr6:16247358-16247811
chr16	6945289	6945796	chr16:6945289-6945796
chr6	13535899	13536384	chr6:13535899-13536384
chr6	46839971	46840664	chr6:46839971-46840664
chr7	26054592	26054903	chr7:26054592-26054903
chr9	2723860	2724277	chr9:2723860-2724277
chr23	43535777	43536337	chr23:43535777-43536337
chr5	28130152	28130698	chr5:28130152-28130698
chr8	11397585	11397976	chr8:11397585-11397976
chr11	24744073	24744806	chr11:24744073-24744806
chr22	36156815	36157358	chr22:36156815-36157358
chr17	51292920	51293386	chr17:51292920-51293386
chr7	34993743	34994592	chr7:34993743-34994592
chr17	13484031	13484700	chr17:13484031-13484700
chr7	5297092	5297645	chr7:5297092-5297645
chr9	39156752	39157196	chr9:39156752-39157196
chr9	2214673	2215421	chr9:2214673-2215421
chr9	35560211	35560784	chr9:35560211-35560784
chr17	19680806	19681210	chr17:19680806-19681210
chr13	25862952	25863316	chr13:25862952-25863316
chr20	51647170	51647776	chr20:51647170-51647776
chr25	25425521	25426422	chr25:25425521-25426422
chr25	17373915	17375219	chr25:17373915-17375219
chr9	55145114	55145786	chr9:55145114-55145786
chr3	24091250	24091700	chr3:24091250-24091700
chr10	33040270	33040792	chr10:33040270-33040792
chr2	33797551	33798692	chr2:33797551-33798692
chr11	25125294	25125832	chr11:25125294-25125832
chr19	33881029	33881622	chr19:33881029-33881622
chr4	16218696	16219681	chr4:16218696-16219681
chr15	37576816	37577710	chr15:37576816-37577710
chr1	42177686	42179135	chr1:42177686-42179135
chr15	54734	55505	chr15:54734-55505
chr10	35444094	35444595	chr10:35444094-35444595
chr6	59223827	59224252	chr6:59223827-59224252
chr13	34631478	34631845	chr13:34631478-34631845
chr19	688213	689402	chr19:688213-689402
chr23	33196670	33197109	chr23:33196670-33197109
chr15	45363794	45364313	chr15:45363794-45364313
chr19	2467444	2468011	chr19:2467444-2468011
chr17	42212440	42213480	chr17:42212440-42213480
chr20	32606600	32606994	chr20:32606600-32606994
chr7	61762199	61762530	chr7:61762199-61762530
chr20	28773148	28773975	chr20:28773148-28773975
chr2	43269138	43269947	chr2:43269138-43269947
chr4	17258125	17258639	chr4:17258125-17258639
chr13	41232698	41233546	chr13:41232698-41233546
chr5	46121807	46122247	chr5:46121807-46122247
chr16	39012860	39013433	chr16:39012860-39013433
chr25	13929930	13930940	chr25:13929930-13930940
chr24	1372109	1372571	chr24:1372109-1372571
chr11	19420089	19420692	chr11:19420089-19420692
chr1	1122016	1122975	chr1:1122016-1122975
chr6	29275727	29275927	chr6:29275727-29275927
chr16	39003449	39004323	chr16:39003449-39004323
chr2	21863130	21863997	chr2:21863130-21863997
chr6	35599891	35600675	chr6:35599891-35600675
chr4	53108832	53109215	chr4:53108832-53109215
chr24	17916622	17917272	chr24:17916622-17917272
chr7	37609322	37609951	chr7:37609322-37609951
chr13	2732541	2732850	chr13:2732541-2732850
chr13	11721378	11721800	chr13:11721378-11721800
chr16	15588367	15588748	chr16:15588367-15588748
chr16	21040754	21041055	chr16:21040754-21041055
chr8	5963554	5964678	chr8:5963554-5964678
chr20	54484587	54485038	chr20:54484587-54485038
chr13	17148837	17149512	chr13:17148837-17149512
chr10	19303857	19304399	chr10:19303857-19304399
chr5	36003306	36003918	chr5:36003306-36003918
chr14	32898912	32899555	chr14:32898912-32899555
chr3	62148190	62148618	chr3:62148190-62148618
chr8	2404629	2405292	chr8:2404629-2405292
chr7	32629252	32629679	chr7:32629252-32629679
chr9	15234269	15234570	chr9:15234269-15234570
chr10	27777724	27778216	chr10:27777724-27778216
chr9	42916937	42917436	chr9:42916937-42917436
chr16	19895506	19896060	chr16:19895506-19896060
chr2	39749011	39750120	chr2:39749011-39750120
chr6	22797405	22797726	chr6:22797405-22797726
chr17	16325007	16326035	chr17:16325007-16326035
chr19	29056087	29056619	chr19:29056087-29056619
chr24	9841751	9842323	chr24:9841751-9842323
chr16	57346147	57346615	chr16:57346147-57346615
chr1	55003132	55003998	chr1:55003132-55003998
chr17	42635240	42636021	chr17:42635240-42636021
chr9	35024279	35024724	chr9:35024279-35024724
chr9	11355371	11355873	chr9:11355371-11355873
chr15	26576093	26576609	chr15:26576093-26576609
chr10	23007480	23008278	chr10:23007480-23008278
chr24	40738766	40739576	chr24:40738766-40739576
chr16	15095534	15095916	chr16:15095534-15095916
chr3	46667005	46668624	chr3:46667005-46668624
chr23	21752025	21752376	chr23:21752025-21752376
chr5	36296846	36297324	chr5:36296846-36297324
chr6	50379272	50380161	chr6:50379272-50380161
chr17	36485360	36486077	chr17:36485360-36486077
chr22	14034068	14034639	chr22:14034068-14034639
chr24	5083368	5083842	chr24:5083368-5083842
chr19	41847148	41847543	chr19:41847148-41847543
chr21	35473599	35474210	chr21:35473599-35474210
chr16	40491300	40491680	chr16:40491300-40491680
chr16	30402853	30403392	chr16:30402853-30403392
chr23	33290408	33290893	chr23:33290408-33290893
chr7	68874642	68875163	chr7:68874642-68875163
chr4	16086951	16088001	chr4:16086951-16088001
chr4	35227713	35227956	chr4:35227713-35227956
chr16	38876654	38876983	chr16:38876654-38876983
chr4	60819839	60820349	chr4:60819839-60820349
chr12	12233196	12233476	chr12:12233196-12233476
chr2	26977629	26977937	chr2:26977629-26977937
chr20	29751501	29751817	chr20:29751501-29751817
chr23	23664969	23665806	chr23:23664969-23665806
chr5	56485733	56486464	chr5:56485733-56486464
chr4	17986013	17986524	chr4:17986013-17986524
chr1	15179966	15181177	chr1:15179966-15181177
chr13	47178700	47179111	chr13:47178700-47179111
chr9	13679003	13679797	chr9:13679003-13679797
chr15	13746901	13747568	chr15:13746901-13747568
chr18	2286050	2286607	chr18:2286050-2286607
chr10	8239961	8240696	chr10:8239961-8240696
chr7	29829707	29830088	chr7:29829707-29830088
chr7	41948517	41948934	chr7:41948517-41948934
chr6	55185681	55186204	chr6:55185681-55186204
chr21	25483232	25484140	chr21:25483232-25484140
chr4	45380107	45380597	chr4:45380107-45380597
chr5	41810028	41810437	chr5:41810028-41810437
chr5	26794658	26795226	chr5:26794658-26795226
chr24	4371026	4371769	chr24:4371026-4371769
chr14	16523753	16524276	chr14:16523753-16524276
chr3	63097885	63098372	chr3:63097885-63098372
chr16	6795044	6795665	chr16:6795044-6795665
chr24	17828176	17828726	chr24:17828176-17828726
chr8	30670069	30670883	chr8:30670069-30670883
chr8	34294507	34295086	chr8:34294507-34295086
chr10	34577260	34577858	chr10:34577260-34577858
chr16	19154438	19154818	chr16:19154438-19154818
chr10	18007057	18007806	chr10:18007057-18007806
chr8	36803926	36804853	chr8:36803926-36804853
chr13	46261891	46262621	chr13:46261891-46262621
chr15	18908157	18908648	chr15:18908157-18908648
chr22	32194576	32195237	chr22:32194576-32195237
chr22	38862552	38863375	chr22:38862552-38863375
chr6	25682605	25683630	chr6:25682605-25683630
chr18	5830191	5830555	chr18:5830191-5830555
chr14	27464796	27465502	chr14:27464796-27465502
chr21	37446049	37446535	chr21:37446049-37446535
chr8	51520604	51520922	chr8:51520604-51520922
chr19	2116785	2117205	chr19:2116785-2117205
chr6	14494454	14495106	chr6:14494454-14495106
chr22	29048699	29048991	chr22:29048699-29048991
chr10	23465802	23466550	chr10:23465802-23466550
chr10	24339536	24340945	chr10:24339536-24340945
chr24	4151552	4152063	chr24:4151552-4152063
chr15	17120057	17120488	chr15:17120057-17120488
chr16	42415872	42416288	chr16:42415872-42416288
chr7	37050579	37051442	chr7:37050579-37051442
chr9	57047971	57048345	chr9:57047971-57048345
chr14	31955654	31957868	chr14:31955654-31957868
chr17	25699929	25700309	chr17:25699929-25700309
chr8	10052662	10053473	chr8:10052662-10053473
chr6	12414038	12414408	chr6:12414038-12414408
chr14	20914369	20914724	chr14:20914369-20914724
chr8	54463814	54464365	chr8:54463814-54464365
chr3	31580864	31581378	chr3:31580864-31581378
chr3	61120723	61121459	chr3:61120723-61121459
chr7	43016842	43017284	chr7:43016842-43017284
chr22	40382220	40383213	chr22:40382220-40383213
chr3	42994724	42995213	chr3:42994724-42995213
chr21	22591410	22591889	chr21:22591410-22591889
chr4	13672748	13673477	chr4:13672748-13673477
chr12	34497003	34497487	chr12:34497003-34497487
chr23	36167856	36168761	chr23:36167856-36168761
chr7	3966930	3967398	chr7:3966930-3967398
chr16	12359410	12359750	chr16:12359410-12359750
chr9	41808098	41808494	chr9:41808098-41808494
chr5	3011888	3012531	chr5:3011888-3012531
chr11	5037345	5038637	chr11:5037345-5038637
chr15	24266738	24267833	chr15:24266738-24267833
chr20	4206611	4207267	chr20:4206611-4207267
chr6	56755389	56755951	chr6:56755389-56755951
chr11	19307474	19308083	chr11:19307474-19308083
chr24	28502716	28503397	chr24:28502716-28503397
chr21	38324785	38325258	chr21:38324785-38325258
chr5	26680186	26680698	chr5:26680186-26680698
chr13	30525827	30526237	chr13:30525827-30526237
chr13	28714871	28715508	chr13:28714871-28715508
chr3	37023066	37023597	chr3:37023066-37023597
chr21	17854677	17855274	chr21:17854677-17855274
chr20	30836987	30837496	chr20:30836987-30837496
chr4	3936314	3936890	chr4:3936314-3936890
chr2	27654815	27655782	chr2:27654815-27655782
chr1	22974778	22975119	chr1:22974778-22975119
chr13	12922516	12922964	chr13:12922516-12922964
chr5	14529166	14529844	chr5:14529166-14529844
chr1	22564354	22565314	chr1:22564354-22565314
chr23	1955711	1956371	chr23:1955711-1956371
chr16	20854000	20854563	chr16:20854000-20854563
chr3	32816202	32817117	chr3:32816202-32817117
chr3	48999361	49000299	chr3:48999361-49000299
chr22	26651765	26652651	chr22:26651765-26652651
chr23	42801192	42801652	chr23:42801192-42801652
chr9	19943860	19944408	chr9:19943860-19944408
chr16	723354	723847	chr16:723354-723847
chr18	32421242	32421669	chr18:32421242-32421669
chr5	58255326	58255729	chr5:58255326-58255729
chr10	4001587	4002227	chr10:4001587-4002227
chr6	16028396	16029273	chr6:16028396-16029273
chr12	13864766	13865807	chr12:13864766-13865807
chr1	15176101	15176717	chr1:15176101-15176717
chr15	14919958	14920246	chr15:14919958-14920246
chr18	17877845	17878402	chr18:17877845-17878402
chr18	42538652	42539109	chr18:42538652-42539109
chr14	27175763	27176968	chr14:27175763-27176968
chr9	58119742	58120984	chr9:58119742-58120984
chr15	14085519	14086604	chr15:14085519-14086604
chr11	24574122	24574917	chr11:24574122-24574917
chr4	11614563	11614922	chr4:11614563-11614922
chr5	36672182	36672426	chr5:36672182-36672426
chr13	19834002	19834668	chr13:19834002-19834668
chr2	39821300	39822573	chr2:39821300-39822573
chr6	36360413	36361122	chr6:36360413-36361122
chr1	24331866	24332252	chr1:24331866-24332252
chr16	56986009	56986755	chr16:56986009-56986755
chr4	1199885	1200658	chr4:1199885-1200658
chr7	28470126	28470747	chr7:28470126-28470747
chr7	17135059	17135609	chr7:17135059-17135609
chr8	18221977	18222438	chr8:18221977-18222438
chr2	28906878	28907339	chr2:28906878-28907339
chr11	38450032	38450458	chr11:38450032-38450458
chr17	44262061	44262915	chr17:44262061-44262915
chr16	49317335	49317996	chr16:49317335-49317996
chr23	17705569	17705943	chr23:17705569-17705943
chr12	16606280	16606870	chr12:16606280-16606870
chr12	50516601	50517317	chr12:50516601-50517317
chr15	30436911	30437396	chr15:30436911-30437396
chr23	11485070	11485434	chr23:11485070-11485434
chr2	31134668	31135943	chr2:31134668-31135943
chr9	24360884	24361802	chr9:24360884-24361802
chr3	37251156	37251874	chr3:37251156-37251874
chr12	34561870	34562609	chr12:34561870-34562609
chr7	72646287	72646816	chr7:72646287-72646816
chr3	19202797	19203371	chr3:19202797-19203371
chr5	9352999	9353486	chr5:9352999-9353486
chr16	41646851	41647398	chr16:41646851-41647398
chr17	48867508	48867979	chr17:48867508-48867979
chr12	17304327	17305093	chr12:17304327-17305093
chr11	18020004	18020708	chr11:18020004-18020708
chr11	43150338	43150839	chr11:43150338-43150839
chr21	12452812	12453918	chr21:12452812-12453918
chr22	19689620	19690273	chr22:19689620-19690273
chr23	46006886	46007762	chr23:46006886-46007762
chr7	34602307	34602642	chr7:34602307-34602642
chr19	26374575	26375180	chr19:26374575-26375180
chr24	28446478	28447221	chr24:28446478-28447221
chr17	19748823	19749354	chr17:19748823-19749354
chr5	46620871	46622228	chr5:46620871-46622228
chr7	20071829	20072796	chr7:20071829-20072796
chr5	57593790	57594501	chr5:57593790-57594501
chr1	46666486	46667735	chr1:46666486-46667735
chr3	54231801	54232718	chr3:54231801-54232718
chr7	36215243	36215774	chr7:36215243-36215774
chr17	32212463	32212915	chr17:32212463-32212915
chr18	43535503	43535965	chr18:43535503-43535965
chr5	66094860	66095366	chr5:66094860-66095366
chr2	49464027	49464910	chr2:49464027-49464910
chr1	22969436	22969917	chr1:22969436-22969917
chr6	12706647	12707232	chr6:12706647-12707232
chr4	16556819	16557411	chr4:16556819-16557411
chr3	58340267	58340674	chr3:58340267-58340674
chr5	6527230	6528091	chr5:6527230-6528091
chr20	26479428	26479897	chr20:26479428-26479897
chr19	49304511	49305059	chr19:49304511-49305059
chr4	60182825	60183245	chr4:60182825-60183245
chr10	27590785	27591209	chr10:27590785-27591209
chr25	35191836	35192565	chr25:35191836-35192565
chr19	5102727	5103083	chr19:5102727-5103083
chr16	56422034	56422895	chr16:56422034-56422895
chr1	7127335	7128780	chr1:7127335-7128780
chr2	54676280	54677278	chr2:54676280-54677278
chr18	48675631	48676867	chr18:48675631-48676867
chr11	43166506	43167131	chr11:43166506-43167131
chr20	10125955	10126686	chr20:10125955-10126686
chr6	43115817	43116308	chr6:43115817-43116308
chr16	5294024	5294557	chr16:5294024-5294557
chr5	21537334	21537793	chr5:21537334-21537793
chr8	3615771	3616088	chr8:3615771-3616088
chr10	18969936	18970322	chr10:18969936-18970322
chr5	75453453	75453793	chr5:75453453-75453793
chr20	21484850	21486536	chr20:21484850-21486536
chr2	17751925	17752602	chr2:17751925-17752602
chr5	8544879	8545258	chr5:8544879-8545258
chr18	16059887	16060570	chr18:16059887-16060570
chr14	42786739	42787854	chr14:42786739-42787854
chr10	27832926	27833915	chr10:27832926-27833915
chr5	36244920	36245777	chr5:36244920-36245777
chr16	31475730	31476241	chr16:31475730-31476241
chr8	14807598	14807984	chr8:14807598-14807984
chr22	10404829	10405078	chr22:10404829-10405078
chr11	38538751	38539258	chr11:38538751-38539258
chr8	34280857	34281438	chr8:34280857-34281438
chr25	32311935	32312612	chr25:32311935-32312612
chr1	1898161	1898819	chr1:1898161-1898819
chr9	52784567	52785347	chr9:52784567-52785347
chr24	13322411	13323146	chr24:13322411-13323146
chr20	25546116	25546468	chr20:25546116-25546468
chr22	10776051	10776579	chr22:10776051-10776579
chr21	18706479	18706882	chr21:18706479-18706882
chr7	54642465	54643319	chr7:54642465-54643319
chr9	40214366	40214787	chr9:40214366-40214787
chr9	36089520	36089940	chr9:36089520-36089940
chr19	3913767	3914235	chr19:3913767-3914235
chr15	3393335	3394995	chr15:3393335-3394995
chr6	40285388	40286012	chr6:40285388-40286012
chr5	36324130	36324683	chr5:36324130-36324683
chr16	3482813	3484096	chr16:3482813-3484096
chr24	5777743	5778262	chr24:5777743-5778262
chr20	52304463	52305151	chr20:52304463-52305151
chr7	24421590	24422332	chr7:24421590-24422332
chr2	20149442	20150008	chr2:20149442-20150008
chr13	24822547	24823008	chr13:24822547-24823008
chr6	17569869	17570313	chr6:17569869-17570313
chr14	1869325	1869772	chr14:1869325-1869772
chr6	56019339	56019740	chr6:56019339-56019740
chr20	162929	163742	chr20:162929-163742
chr23	23809474	23809893	chr23:23809474-23809893
chr14	21010213	21011088	chr14:21010213-21011088
chr1	57684933	57685713	chr1:57684933-57685713
chr13	34361118	34361556	chr13:34361118-34361556
chr8	4526732	4528945	chr8:4526732-4528945
chr10	24792445	24793028	chr10:24792445-24793028
chr2	16793415	16794046	chr2:16793415-16794046
chr20	10037287	10037729	chr20:10037287-10037729
chr16	6273439	6274067	chr16:6273439-6274067
chr24	40171475	40171916	chr24:40171475-40171916
chr5	38293817	38294753	chr5:38293817-38294753
chr20	48820251	48821341	chr20:48820251-48821341
chr5	59341443	59342547	chr5:59341443-59342547
chr21	26141040	26141531	chr21:26141040-26141531
chr10	29513102	29513905	chr10:29513102-29513905
chr23	33150947	33152224	chr23:33150947-33152224
chr9	42772285	42773080	chr9:42772285-42773080
chr9	21382178	21382839	chr9:21382178-21382839
chr23	310351	310887	chr23:310351-310887
chr5	64578316	64578773	chr5:64578316-64578773
chr19	49719363	49719660	chr19:49719363-49719660
chr18	19547562	19548008	chr18:19547562-19548008
chr12	24973316	24973566	chr12:24973316-24973566
chr22	30097815	30098887	chr22:30097815-30098887
chr13	17323223	17324060	chr13:17323223-17324060
chr19	103057	104000	chr19:103057-104000
chr9	48614816	48615347	chr9:48614816-48615347
chr10	31797170	31797986	chr10:31797170-31797986
chr9	41979669	41980141	chr9:41979669-41980141
chr5	48143441	48144447	chr5:48143441-48144447
chr11	44305404	44305843	chr11:44305404-44305843
chr18	11151892	11152905	chr18:11151892-11152905
chr6	30660840	30661727	chr6:30660840-30661727
chr1	28779853	28780730	chr1:28779853-28780730
chr3	31945941	31946315	chr3:31945941-31946315
chr8	3764474	3765069	chr8:3764474-3765069
chr9	45650144	45650763	chr9:45650144-45650763
chr7	36509919	36510310	chr7:36509919-36510310
chr12	44516630	44517059	chr12:44516630-44517059
chr11	43111519	43112038	chr11:43111519-43112038
chr7	39408126	39408781	chr7:39408126-39408781
chr4	17249746	17250198	chr4:17249746-17250198
chr12	27120467	27120836	chr12:27120467-27120836
chr8	5807665	5808246	chr8:5807665-5808246
chr1	4391821	4393047	chr1:4391821-4393047
chr2	57872679	57873232	chr2:57872679-57873232
chr25	34617470	34617957	chr25:34617470-34617957
chr8	19721802	19722891	chr8:19721802-19722891
chr20	25189291	25190051	chr20:25189291-25190051
chr5	37367400	37367841	chr5:37367400-37367841
chr7	19696570	19697100	chr7:19696570-19697100
chr15	39552297	39554277	chr15:39552297-39554277
chr21	12493002	12493554	chr21:12493002-12493554
chr21	20805433	20805883	chr21:20805433-20805883
chr25	35279909	35280288	chr25:35279909-35280288
chr19	23046204	23046767	chr19:23046204-23046767
chr23	16480124	16480829	chr23:16480124-16480829
chr5	31815254	31817266	chr5:31815254-31817266
chr25	8435092	8435680	chr25:8435092-8435680
chr23	858109	858791	chr23:858109-858791
chr6	40067805	40068136	chr6:40067805-40068136
chr6	1849333	1849789	chr6:1849333-1849789
chr7	61198824	61199282	chr7:61198824-61199282
chr12	14186718	14187564	chr12:14186718-14187564
chr14	14923253	14924125	chr14:14923253-14924125
chr19	43800173	43800731	chr19:43800173-43800731
chr22	32861076	32861808	chr22:32861076-32861808
chr5	8731520	8732531	chr5:8731520-8732531
chr19	36641374	36642440	chr19:36641374-36642440
chr15	47244004	47245046	chr15:47244004-47245046
chr9	1941885	1942340	chr9:1941885-1942340
chr8	12774574	12775272	chr8:12774574-12775272
chr15	45784192	45785456	chr15:45784192-45785456
chr10	44846393	44847045	chr10:44846393-44847045
chr9	45086019	45086552	chr9:45086019-45086552
chr20	36997307	36998219	chr20:36997307-36998219
chr4	4449762	4450340	chr4:4449762-4450340
chr9	35183358	35183676	chr9:35183358-35183676
chr21	37375405	37376229	chr21:37375405-37376229
chr15	7043146	7043555	chr15:7043146-7043555
chr2	48256586	48256944	chr2:48256586-48256944
chr24	26947586	26947985	chr24:26947586-26947985
chr13	24793978	24794264	chr13:24793978-24794264
chr5	1470312	1470836	chr5:1470312-1470836
chr17	51374584	51375107	chr17:51374584-51375107
chr13	53043535	53043949	chr13:53043535-53043949
chr10	15067916	15068381	chr10:15067916-15068381
chr7	26687791	26688117	chr7:26687791-26688117
chr2	7670965	7671639	chr2:7670965-7671639
chr1	14057295	14058035	chr1:14057295-14058035
chr2	46242178	46242865	chr2:46242178-46242865
chr6	4137823	4138329	chr6:4137823-4138329
chr13	31045148	31045598	chr13:31045148-31045598
chr11	43121111	43121679	chr11:43121111-43121679
chr7	7915574	7916188	chr7:7915574-7916188
chr9	34557989	34558394	chr9:34557989-34558394
chr24	19059309	19060047	chr24:19059309-19060047
chr14	35352899	35353636	chr14:35352899-35353636
chr15	28967146	28967650	chr15:28967146-28967650
chr4	14355949	14356469	chr4:14355949-14356469
chr7	21351780	21352318	chr7:21351780-21352318
chr15	8352107	8353057	chr15:8352107-8353057
chr15	38579674	38580208	chr15:38579674-38580208
chr15	26608468	26609234	chr15:26608468-26609234
chr14	50249974	50250877	chr14:50249974-50250877
chr23	4377217	4378322	chr23:4377217-4378322
chr3	56120596	56121585	chr3:56120596-56121585
chr17	21385008	21385617	chr17:21385008-21385617
chr9	11229104	11229742	chr9:11229104-11229742
chr24	35552081	35552986	chr24:35552081-35552986
chr2	27680668	27681921	chr2:27680668-27681921
chr19	39809003	39809585	chr19:39809003-39809585
chr24	35212383	35213383	chr24:35212383-35213383
chr18	11574207	11575025	chr18:11574207-11575025
chr12	12442237	12442464	chr12:12442237-12442464
chr2	38543450	38543699	chr2:38543450-38543699
chr9	7740412	7740939	chr9:7740412-7740939
chr24	6055589	6055923	chr24:6055589-6055923
chr10	34708047	34708769	chr10:34708047-34708769
chr6	10487146	10487759	chr6:10487146-10487759
chr7	42945920	42946544	chr7:42945920-42946544
chr16	48462194	48462870	chr16:48462194-48462870
chr1	60115890	60117314	chr1:60115890-60117314
chr17	17050036	17050621	chr17:17050036-17050621
chr6	16433968	16434587	chr6:16433968-16434587
chr23	34413719	34414663	chr23:34413719-34414663
chr22	8520639	8520861	chr22:8520639-8520861
chr7	66691504	66692118	chr7:66691504-66692118
chr1	28213777	28214774	chr1:28213777-28214774
chr14	23901769	23902257	chr14:23901769-23902257
chr16	52982835	52983406	chr16:52982835-52983406
chr1	56976710	56977167	chr1:56976710-56977167
chr16	56316876	56317255	chr16:56316876-56317255
chr2	29433621	29434683	chr2:29433621-29434683
chr10	35375469	35376158	chr10:35375469-35376158
chr12	464300	465242	chr12:464300-465242
chr14	8074092	8074594	chr14:8074092-8074594
chr15	16169201	16169769	chr15:16169201-16169769
chr19	19517282	19517975	chr19:19517282-19517975
chr21	44276672	44277170	chr21:44276672-44277170
chr22	20761496	20762216	chr22:20761496-20762216
chr15	3162851	3163426	chr15:3162851-3163426
chr13	29370078	29370629	chr13:29370078-29370629
chr7	9681680	9682420	chr7:9681680-9682420
chr7	50579020	50579386	chr7:50579020-50579386
chr10	31759288	31759745	chr10:31759288-31759745
chr9	41473181	41473708	chr9:41473181-41473708
chr2	32812129	32813698	chr2:32812129-32813698
chr6	33117094	33117695	chr6:33117094-33117695
chr25	2012299	2013637	chr25:2012299-2013637
chr7	54050527	54051188	chr7:54050527-54051188
chr3	1918114	1919937	chr3:1918114-1919937
chr24	9608283	9608702	chr24:9608283-9608702
chr2	56004180	56004620	chr2:56004180-56004620
chr8	54924844	54925351	chr8:54924844-54925351
chr6	28718896	28719820	chr6:28718896-28719820
chr16	9723259	9723524	chr16:9723259-9723524
chr3	17184731	17185436	chr3:17184731-17185436
chr2	7743599	7743897	chr2:7743599-7743897
chr21	30916900	30917311	chr21:30916900-30917311
chr17	19639902	19640434	chr17:19639902-19640434
chr19	39624716	39625074	chr19:39624716-39625074
chr16	45796	46459	chr16:45796-46459
chr1	1158003	1159134	chr1:1158003-1159134
chr16	21357975	21358778	chr16:21357975-21358778
chr13	2819059	2820120	chr13:2819059-2820120
chr19	28622864	28623407	chr19:28622864-28623407
chr2	31177765	31178952	chr2:31177765-31178952
chr22	71765	72192	chr22:71765-72192
chr16	2534498	2535158	chr16:2534498-2535158
chr19	34973606	34973934	chr19:34973606-34973934
chr5	9087506	9087787	chr5:9087506-9087787
chr12	23356815	23357282	chr12:23356815-23357282
chr22	41935352	41935978	chr22:41935352-41935978
chr10	46067472	46067950	chr10:46067472-46067950
chr19	26571550	26572251	chr19:26571550-26572251
chr9	49171442	49172881	chr9:49171442-49172881
chr18	36482571	36483123	chr18:36482571-36483123
chr12	26846270	26847209	chr12:26846270-26847209
chr2	31848654	31849287	chr2:31848654-31849287
chr11	22721080	22721764	chr11:22721080-22721764
chr3	35574289	35575121	chr3:35574289-35575121
chr19	33280868	33281746	chr19:33280868-33281746
chr8	8675344	8675820	chr8:8675344-8675820
chr1	19621387	19621640	chr1:19621387-19621640
chr24	37984679	37985074	chr24:37984679-37985074
chr8	11252305	11252654	chr8:11252305-11252654
chr6	48826758	48827658	chr6:48826758-48827658
chr6	55682606	55682903	chr6:55682606-55682903
chr7	45786453	45786936	chr7:45786453-45786936
chr20	32242665	32243113	chr20:32242665-32243113
chr7	16913700	16914106	chr7:16913700-16914106
chr13	30142338	30142730	chr13:30142338-30142730
chr22	12652124	12652530	chr22:12652124-12652530
chr7	22412962	22413986	chr7:22412962-22413986
chr7	46962180	46962514	chr7:46962180-46962514
chr15	46267048	46267568	chr15:46267048-46267568
chr10	40049643	40050947	chr10:40049643-40050947
chr9	35679282	35679663	chr9:35679282-35679663
chr2	32914083	32915174	chr2:32914083-32915174
chr17	21472732	21473285	chr17:21472732-21473285
chr23	22007518	22008089	chr23:22007518-22008089
chr20	30066864	30067615	chr20:30066864-30067615
chr5	55614806	55615248	chr5:55614806-55615248
chr21	11922875	11923319	chr21:11922875-11923319
chr19	19205525	19206045	chr19:19205525-19206045
chr5	42096929	42098337	chr5:42096929-42098337
chr5	5117697	5118306	chr5:5117697-5118306
chr13	34724300	34725156	chr13:34724300-34725156
chr5	11465254	11465693	chr5:11465254-11465693
chr1	4133871	4134731	chr1:4133871-4134731
chr24	2424618	2425382	chr24:2424618-2425382
chr12	28702789	28703589	chr12:28702789-28703589
chr1	53433487	53433994	chr1:53433487-53433994
chr14	28428296	28428696	chr14:28428296-28428696
chr1	2707076	2707559	chr1:2707076-2707559
chr23	19557145	19557857	chr23:19557145-19557857
chr17	7459929	7461055	chr17:7459929-7461055
chr24	19992829	19993277	chr24:19992829-19993277
chr9	56995224	56995656	chr9:56995224-56995656
chr1	17333582	17334699	chr1:17333582-17334699
chr18	7273410	7274370	chr18:7273410-7274370
chr25	19119595	19119996	chr25:19119595-19119996
chr13	3216634	3217446	chr13:3216634-3217446
chr18	42570363	42571172	chr18:42570363-42571172
chr20	43057674	43058539	chr20:43057674-43058539
chr13	41436064	41437069	chr13:41436064-41437069
chr4	11044662	11045210	chr4:11044662-11045210
chr20	18505297	18505696	chr20:18505297-18505696
chr3	16904643	16905416	chr3:16904643-16905416
chr17	32364665	32365428	chr17:32364665-32365428
chr15	4070690	4071036	chr15:4070690-4071036
chr5	17868277	17869120	chr5:17868277-17869120
chr15	18343897	18344700	chr15:18343897-18344700
chr20	7593685	7594090	chr20:7593685-7594090
chr8	44382467	44383000	chr8:44382467-44383000
chr13	43209413	43209663	chr13:43209413-43209663
chr3	13640103	13640874	chr3:13640103-13640874
chr1	33950986	33951495	chr1:33950986-33951495
chr17	38432760	38433111	chr17:38432760-38433111
chr4	23470557	23471094	chr4:23470557-23471094
chr5	50403823	50404492	chr5:50403823-50404492
chr13	10237493	10238000	chr13:10237493-10238000
chr8	33485343	33486001	chr8:33485343-33486001
chr14	32977017	32977815	chr14:32977017-32977815
chr18	37500607	37501113	chr18:37500607-37501113
chr5	46077259	46077809	chr5:46077259-46077809
chr10	38378340	38378833	chr10:38378340-38378833
chr2	41247020	41248171	chr2:41247020-41248171
chr1	59908903	59909581	chr1:59908903-59909581
chr13	36938098	36939724	chr13:36938098-36939724
chr9	1946140	1947349	chr9:1946140-1947349
chr20	3717354	3717838	chr20:3717354-3717838
chr15	23649287	23649617	chr15:23649287-23649617
chr12	6776503	6776820	chr12:6776503-6776820
chr10	11420708	11421569	chr10:11420708-11421569
chr2	53052727	53053110	chr2:53052727-53053110
chr7	9449360	9449848	chr7:9449360-9449848
chr13	5129429	5130394	chr13:5129429-5130394
chr8	3192285	3193198	chr8:3192285-3193198
chr2	26167010	26167972	chr2:26167010-26167972
chr1	49834382	49835043	chr1:49834382-49835043
chr2	18957	19481	chr2:18957-19481
chr3	24263182	24263724	chr3:24263182-24263724
chr8	13850816	13853163	chr8:13850816-13853163
chr4	5607534	5607929	chr4:5607534-5607929
chr2	57841178	57842009	chr2:57841178-57842009
chr6	36187863	36188681	chr6:36187863-36188681
chr4	3947983	3948347	chr4:3947983-3948347
chr18	48160638	48161933	chr18:48160638-48161933
chr11	27692197	27692590	chr11:27692197-27692590
chr6	34552034	34552735	chr6:34552034-34552735
chr7	36929453	36929969	chr7:36929453-36929969
chr1	51204658	51205517	chr1:51204658-51205517
chr3	38208513	38209355	chr3:38208513-38209355
chr19	42923929	42924845	chr19:42923929-42924845
chr8	688990	691036	chr8:688990-691036
chr8	20981412	20982931	chr8:20981412-20982931
chr14	29293351	29293660	chr14:29293351-29293660
chr20	55109552	55110453	chr20:55109552-55110453
chr5	7482885	7483349	chr5:7482885-7483349
chr12	45427648	45428602	chr12:45427648-45428602
chr5	46152103	46152619	chr5:46152103-46152619
chr23	11988264	11988855	chr23:11988264-11988855
chr14	44385534	44386675	chr14:44385534-44386675
chr23	34056506	34057110	chr23:34056506-34057110
chr3	52982758	52983403	chr3:52982758-52983403
chr14	42099656	42100606	chr14:42099656-42100606
chr15	38170604	38171359	chr15:38170604-38171359
chr13	3439272	3440255	chr13:3439272-3440255
chr12	38761445	38761946	chr12:38761445-38761946
chr10	26851137	26851514	chr10:26851137-26851514
chr21	19379883	19381720	chr21:19379883-19381720
chr6	23639996	23640502	chr6:23639996-23640502
chr10	16263084	16263429	chr10:16263084-16263429
chr7	28012017	28012518	chr7:28012017-28012518
chr1	45553498	45553759	chr1:45553498-45553759
chr5	12715598	12716090	chr5:12715598-12716090
chr16	42027335	42027748	chr16:42027335-42027748
chr13	14796152	14796563	chr13:14796152-14796563
chr13	47514287	47514675	chr13:47514287-47514675
chr3	2221411	2222166	chr3:2221411-2222166
chr24	19464099	19464566	chr24:19464099-19464566
chr2	28266849	28268031	chr2:28266849-28268031
chr12	30824702	30825264	chr12:30824702-30825264
chr3	2360412	2360860	chr3:2360412-2360860
chr18	5422583	5423013	chr18:5422583-5423013
chr5	59241382	59241779	chr5:59241382-59241779
chr12	7212761	7213337	chr12:7212761-7213337
chr6	5929456	5930214	chr6:5929456-5930214
chr25	1892633	1893381	chr25:1892633-1893381
chr6	49617406	49617889	chr6:49617406-49617889
chr5	34385103	34386069	chr5:34385103-34386069
chr5	73407971	73408727	chr5:73407971-73408727
chr3	23996741	23997150	chr3:23996741-23997150
chr3	55513534	55513820	chr3:55513534-55513820
chr15	43145009	43145848	chr15:43145009-43145848
chr16	42765420	42766097	chr16:42765420-42766097
chr16	28827710	28828158	chr16:28827710-28828158
chr9	24580043	24580533	chr9:24580043-24580533
chr8	29111904	29112998	chr8:29111904-29112998
chr4	13453851	13454338	chr4:13453851-13454338
chr16	35798186	35799260	chr16:35798186-35799260
chr13	37910744	37911157	chr13:37910744-37911157
chr15	40541119	40541721	chr15:40541119-40541721
chr23	40347939	40348871	chr23:40347939-40348871
chr11	5497383	5498068	chr11:5497383-5498068
chr7	555347	556183	chr7:555347-556183
chr17	45988510	45988855	chr17:45988510-45988855
chr17	42047372	42048058	chr17:42047372-42048058
chr6	5718302	5718798	chr6:5718302-5718798
chr22	25395218	25395917	chr22:25395218-25395917
chr19	26459129	26460589	chr19:26459129-26460589
chr12	26101688	26102762	chr12:26101688-26102762
chr1	16053422	16053757	chr1:16053422-16053757
chr10	15962076	15962467	chr10:15962076-15962467
chr8	54500916	54501452	chr8:54500916-54501452
chr20	31617957	31618549	chr20:31617957-31618549
chr2	16590784	16591027	chr2:16590784-16591027
chr3	55593911	55594220	chr3:55593911-55594220
chr5	13109882	13110504	chr5:13109882-13110504
chr17	36357225	36357611	chr17:36357225-36357611
chr7	50811336	50811728	chr7:50811336-50811728
chr9	27044217	27044912	chr9:27044217-27044912
chr5	18696678	18697154	chr5:18696678-18697154
chr16	25015705	25016088	chr16:25015705-25016088
chr18	6067574	6068354	chr18:6067574-6068354
chr1	27941309	27941845	chr1:27941309-27941845
chr11	2825326	2826092	chr11:2825326-2826092
chr4	15299842	15300145	chr4:15299842-15300145
chr6	5579492	5579904	chr6:5579492-5579904
chr24	21137145	21137751	chr24:21137145-21137751
chr24	23915732	23916684	chr24:23915732-23916684
chr5	27331477	27331803	chr5:27331477-27331803
chr17	31132717	31133165	chr17:31132717-31133165
chr19	2253528	2253955	chr19:2253528-2253955
chr4	20861373	20861792	chr4:20861373-20861792
chr19	3738460	3738855	chr19:3738460-3738855
chr9	50344790	50345285	chr9:50344790-50345285
chr14	30714896	30715321	chr14:30714896-30715321
chr7	12747574	12748539	chr7:12747574-12748539
chr5	37857195	37857618	chr5:37857195-37857618
chr23	7452814	7453734	chr23:7452814-7453734
chr18	33472320	33473112	chr18:33472320-33473112
chr21	25894315	25894867	chr21:25894315-25894867
chr12	23657799	23658068	chr12:23657799-23658068
chr23	19018569	19018816	chr23:19018569-19018816
chr20	52686084	52686764	chr20:52686084-52686764
chr8	17652431	17652850	chr8:17652431-17652850
chr5	67297837	67298233	chr5:67297837-67298233
chr7	34846974	34847850	chr7:34846974-34847850
chr23	2020636	2021092	chr23:2020636-2021092
chr8	28820719	28821543	chr8:28820719-28821543
chr9	58179774	58180475	chr9:58179774-58180475
chr11	24873658	24874437	chr11:24873658-24874437
chr19	33129851	33130593	chr19:33129851-33130593
chr13	8022864	8023233	chr13:8022864-8023233
chr9	8879272	8879781	chr9:8879272-8879781
chr23	23209968	23210734	chr23:23209968-23210734
chr17	35779031	35779511	chr17:35779031-35779511
chr9	15576155	15576685	chr9:15576155-15576685
chr2	39509466	39509906	chr2:39509466-39509906
chr5	8654010	8655472	chr5:8654010-8655472
chr24	9090152	9090678	chr24:9090152-9090678
chr7	34838806	34839379	chr7:34838806-34839379
chr10	523992	524481	chr10:523992-524481
chr11	40277872	40278819	chr11:40277872-40278819
chr17	32427768	32428270	chr17:32427768-32428270
chr3	17906777	17907004	chr3:17906777-17907004
chr9	24015411	24016015	chr9:24015411-24016015
chr20	47946980	47947706	chr20:47946980-47947706
chr4	16101875	16102932	chr4:16101875-16102932
chr23	399704	400166	chr23:399704-400166
chr16	7534356	7534847	chr16:7534356-7534847
chr12	23814601	23814959	chr12:23814601-23814959
chr25	11790852	11791641	chr25:11790852-11791641
chr12	40279354	40279680	chr12:40279354-40279680
chr11	20301292	20301532	chr11:20301292-20301532
chr5	9914263	9914985	chr5:9914263-9914985
chr16	987630	988369	chr16:987630-988369
chr21	18580111	18580587	chr21:18580111-18580587
chr18	41446523	41447366	chr18:41446523-41447366
chr6	58472189	58472857	chr6:58472189-58472857
chr17	7192423	7193372	chr17:7192423-7193372
chr10	2826022	2826770	chr10:2826022-2826770
chr3	12802003	12802601	chr3:12802003-12802601
chr23	41472677	41473762	chr23:41472677-41473762
chr24	30412501	30413012	chr24:30412501-30413012
chr6	59208501	59209005	chr6:59208501-59209005
chr19	29740410	29741240	chr19:29740410-29741240
chr10	32449921	32452216	chr10:32449921-32452216
chr7	21483505	21484000	chr7:21483505-21484000
chr7	33769264	33769908	chr7:33769264-33769908
chr10	1039762	1040145	chr10:1039762-1040145
chr16	41883670	41883976	chr16:41883670-41883976
chr21	25617512	25617789	chr21:25617512-25617789
chr22	29786416	29786681	chr22:29786416-29786681
chr7	14128864	14129126	chr7:14128864-14129126
chr14	10556133	10556560	chr14:10556133-10556560
chr23	8004419	8004859	chr23:8004419-8004859
chr23	42835449	42835971	chr23:42835449-42835971
chr9	30451501	30451957	chr9:30451501-30451957
chr24	9068395	9069508	chr24:9068395-9069508
chr16	16816898	16817307	chr16:16816898-16817307
chr6	59747816	59748300	chr6:59747816-59748300
chr13	22062412	22062844	chr13:22062412-22062844
chr7	65229612	65230674	chr7:65229612-65230674
chr9	25095842	25096289	chr9:25095842-25096289
chr2	19592496	19592869	chr2:19592496-19592869
chr22	11060588	11060851	chr22:11060588-11060851
chr8	44917939	44918629	chr8:44917939-44918629
chr7	45726515	45727063	chr7:45726515-45727063
chr6	35669108	35669602	chr6:35669108-35669602
chr5	27511318	27511794	chr5:27511318-27511794
chr12	28694464	28695803	chr12:28694464-28695803
chr17	46140837	46141166	chr17:46140837-46141166
chr9	2602215	2602658	chr9:2602215-2602658
chr7	48369091	48369591	chr7:48369091-48369591
chr3	47854496	47854844	chr3:47854496-47854844
chr1	17187329	17188403	chr1:17187329-17188403
chr19	26700163	26700749	chr19:26700163-26700749
chr16	56538857	56539354	chr16:56538857-56539354
chr4	14102424	14102987	chr4:14102424-14102987
chr19	32031558	32032101	chr19:32031558-32032101
chr16	25124382	25124718	chr16:25124382-25124718
chr2	37510701	37511340	chr2:37510701-37511340
chr6	59283521	59284758	chr6:59283521-59284758
chr8	4777812	4778454	chr8:4777812-4778454
chr24	31263560	31263895	chr24:31263560-31263895
chr17	36168172	36168573	chr17:36168172-36168573
chr25	623495	624354	chr25:623495-624354
chr6	12071204	12071570	chr6:12071204-12071570
chr9	56283337	56284194	chr9:56283337-56284194
chr1	35503153	35504383	chr1:35503153-35504383
chr5	334241	334739	chr5:334241-334739
chr7	26098424	26098815	chr7:26098424-26098815
chr21	7972531	7972928	chr21:7972531-7972928
chr15	35156138	35156999	chr15:35156138-35156999
chr21	16681512	16683226	chr21:16681512-16683226
chr5	37918339	37919398	chr5:37918339-37919398
chr20	42144186	42144561	chr20:42144186-42144561
chr18	13934128	13934668	chr18:13934128-13934668
chr8	50652349	50652682	chr8:50652349-50652682
chr18	41551529	41552340	chr18:41551529-41552340
chr7	38820207	38820875	chr7:38820207-38820875
chr4	10990549	10991056	chr4:10990549-10991056
chr5	49428812	49429121	chr5:49428812-49429121
chr3	23587102	23587577	chr3:23587102-23587577
chr17	8962713	8963284	chr17:8962713-8963284
chr14	22336985	22338427	chr14:22336985-22338427
chr5	20289601	20290382	chr5:20289601-20290382
chr6	38688837	38689193	chr6:38688837-38689193
chr14	30967408	30967929	chr14:30967408-30967929
chr12	3388025	3388338	chr12:3388025-3388338
chr6	10509109	10509576	chr6:10509109-10509576
chr10	23040368	23040774	chr10:23040368-23040774
chr23	36157313	36158518	chr23:36157313-36158518
chr16	31389544	31390897	chr16:31389544-31390897
chr5	45583514	45585128	chr5:45583514-45585128
chr7	22204500	22205736	chr7:22204500-22205736
chr15	43739570	43740907	chr15:43739570-43740907
chr14	5544778	5545343	chr14:5544778-5545343
chr5	52166919	52167940	chr5:52166919-52167940
chr18	20565955	20566422	chr18:20565955-20566422
chr9	51392746	51393331	chr9:51392746-51393331
chr3	43321214	43321654	chr3:43321214-43321654
chr6	987858	988649	chr6:987858-988649
chr1	47572308	47573304	chr1:47572308-47573304
chr9	43566658	43567036	chr9:43566658-43567036
chr5	22727433	22727909	chr5:22727433-22727909
chr9	50519884	50522690	chr9:50519884-50522690
chr10	1822529	1822892	chr10:1822529-1822892
chr10	39419486	39420254	chr10:39419486-39420254
chr2	832654	833461	chr2:832654-833461
chr21	34369178	34369788	chr21:34369178-34369788
chr17	40954374	40955208	chr17:40954374-40955208
chr8	34897739	34898269	chr8:34897739-34898269
chr20	32359876	32360513	chr20:32359876-32360513
chr16	23116657	23117227	chr16:23116657-23117227
chr7	13612585	13613666	chr7:13612585-13613666
chr5	63668281	63668841	chr5:63668281-63668841
chr5	24885420	24885875	chr5:24885420-24885875
chr21	4012038	4012650	chr21:4012038-4012650
chr9	16413506	16413839	chr9:16413506-16413839
chr25	24468176	24469421	chr25:24468176-24469421
chr5	13119043	13120264	chr5:13119043-13120264
chr18	7278091	7278643	chr18:7278091-7278643
chr23	11983496	11983890	chr23:11983496-11983890
chr14	18999361	18999904	chr14:18999361-18999904
chr17	1419491	1420690	chr17:1419491-1420690
chr12	39735342	39735736	chr12:39735342-39735736
chr13	19392962	19393478	chr13:19392962-19393478
chr2	29514712	29515009	chr2:29514712-29515009
chr20	18328978	18329596	chr20:18328978-18329596
chr7	49987308	49988020	chr7:49987308-49988020
chr7	36132547	36133143	chr7:36132547-36133143
chr18	12423445	12424231	chr18:12423445-12424231
chr15	10842687	10843396	chr15:10842687-10843396
chr23	24699406	24699871	chr23:24699406-24699871
chr17	28570495	28570802	chr17:28570495-28570802
[truncated: 193,466 more rows]
