# Supplementary material for: Heart enhancers with deeply conserved regulatory activity are established early in zebrafish development
Source: Nat Commun. 2018 Nov 26;9:4977. doi: 10.1038/s41467-018-07451-z (PMC6255839; doi:10.1038/s41467-018-07451-z)
Supplement: Supplementary file 5 — Supplementary Data 2 [file 41467_2018_7451_MOESM5_ESM.xlsx]

## Sheet: aCNEs_allATAC_hmDHS
chr	start	end	coordinates	Zv9_CNE_human	hg19_alignment_type	hg19_overlap	hg19_DHS	Zv9_CNE_mouse	mm9_alignment_type	mm9_overlap	mm9_DHS	hg19_VistaEnhancer	mm9_VistaEnhancer	hg19_UltraConserved	hg19_dickleEnhancer_overlap	hg19Gal4_GRB_overlap	lineage
chr1	569847	572788	chr1:569847-572788	NA	NA	NA	NA	chr1:570048-570122	indi_garCNE	74	chr16:17833913-17834063	NA	none	NA	NA	NA	shared
chr1	633692	634169	chr1:633692-634169	chr1:633688-633920	indi_trans	228	chr1:167298040-167298190,chr1:167298200-167298350,chr1:167297880-167298030	chr1:633688-633920	indi_trans	228	chr1:167865271-167865421	element1331_neuraltube[4/7]|hindbrain(rhombencephalon)[4/7]|midbrain(mesencephalon)[5/7]|forebrain[7/7]_450	none	none	none	chr1:167192927-167343106_450	shared
chr1	690434	690843	chr1:690434-690843	chr1:690564-690719	direct	155	chr21:34944760-34944910	NA	NA	NA	NA	none	NA	none	none	none	shared
chr1	1110272	1110741	chr1:1110272-1110741	chr1:1110275-1110329,chr1:1110354-1110579	indi_garCNE,indi_garCNE	54225	chr21:36277300-36277450,chr21:36277540-36277690	NA	NA	NA	NA	none	NA	none	none	chr21:36059646-38290874_300	shared
chr1	1192000	1193235	chr1:1192000-1193235	chr1:1193063-1193260	indi_garCNE	172	chr21:36421880-36422030	chr1:1193063-1193260	indi_garCNE	172	chr16:92826625-92826775	none	none	none	none	chr21:36059646-38290874_150	shared
chr1	1869149	1869998	chr1:1869149-1869998	chr1:1869724-1869935	indi_garCNE	211	chr13:97874760-97874910	chr1:1869724-1869935	indi_garCNE	211	chr14:120675162-120675312	none	none	none	none	chr13:96816015-98019084_150	Smarcd3F6-GFP+ specific
chr1	1957680	1958186	chr1:1957680-1958186	chr1:1957570-1957799	direct	119	chr13:98008940-98009090	chr1:1957570-1957799	direct	119	chr14:120794822-120794972	none	none	uc.356_130	chr13:98001465-98009553_0.077_0_._150	chr13:96816015-98019084_150	shared
chr1	1962204	1963501	chr1:1962204-1963501	chr1:1962145-1962216,chr1:1962240-1962361	direct,direct	12121	chr13:98018500-98018650	chr1:1962145-1962216,chr1:1962240-1962361	direct,direct	12121	chr14:120803662-120803812	none	none	none	chr13:98016855-98018501_0.04_0_._1	chr13:96816015-98019084_150	shared
chr1	2941406	2941686	chr1:2941406-2941686	chr1:2941525-2941715	indi_garCNE	161	chr13:88572320-88572470	NA	NA	NA	NA	none	NA	none	chr13:88572065-88572795_0.014_0.033_._150	none	shared
chr1	3294125	3294608	chr1:3294125-3294608	chr1:3293928-3294599	indi_garCNE	474	chr13:85888800-85888950,chr13:85888960-85889110	chr1:3293928-3294599	indi_garCNE	474	chr14:110638102-110638252	none	none	none	none	none	shared
chr1	4174983	4177183	chr1:4174983-4177183	chr1:4176491-4176649	direct	158	chr13:80871340-80871490	NA	NA	NA	NA	none	NA	none	none	chr13:80121693-81975673_150	shared
chr1	4178953	4179719	chr1:4178953-4179719	chr1:4179130-4179358	direct	228	chr13:80850660-80850810	chr1:4179130-4179358	indi_trans	228	chr14:106250697-106250847	none	none	none	none	chr13:80121693-81975673_150	shared
chr1	4194202	4194746	chr1:4194202-4194746	chr1:4194426-4194501	indi_trans	75	chr13:80809420-80809570	chr1:4194426-4194501	indi_trans	75	chr14:106214577-106214727	none	none	none	none	chr13:80121693-81975673_150	shared
chr1	4208771	4209641	chr1:4208771-4209641	chr1:4209070-4209228,chr1:4209440-4209510	indi_trans,indi_trans	158,70	chr13:80644580-80644730,chr13:80644340-80644490	chr1:4209070-4209228	indi_trans	158	chr14:106084417-106084567	none	none	none	none	chr13:80121693-81975673_300	shared
chr1	4209796	4210621	chr1:4209796-4210621	chr1:4210021-4210167	indi_both	146	chr13:80621660-80621810	chr1:4210021-4210167	indi_recons	146	chr14:106066937-106067087	none	none	none	chr13:80621310-80622516_0.039_0_._150	chr13:80121693-81975673_150	shared
chr1	4218184	4219239	chr1:4218184-4219239	chr1:4218749-4218866,chr1:4218932-4219015,chr1:4219035-4219248	indi_trans,indi_trans,indi_trans	117,83,204	chr13:80510540-80510690,chr13:80510740-80510890,chr13:80510280-80510430	chr1:4218749-4218866,chr1:4219035-4219248	indi_trans,indi_trans	117204	chr14:105987717-105988007,chr14:105987417-105987567	none	none	none	chr13:80509559-80512858_0.102_0_._450	chr13:80121693-81975673_450	shared
chr1	4231852	4233253	chr1:4231852-4233253	chr1:4231989-4232123	indi_garCNE	134	chr13:80202660-80202810,chr13:80202880-80203030	chr1:4231989-4232123	indi_garCNE	134	chr14:105753437-105753587	none	none	none	none	chr13:80121693-81975673_300	shared
chr1	4341999	4342439	chr1:4341999-4342439	chr1:4342161-4342396	indi_recons	235	chr9:16619300-16619450	NA	NA	NA	NA	none	NA	none	none	chr9:15695335-17502532_150	shared
chr1	4894698	4895210	chr1:4894698-4895210	chr1:4894752-4894824,chr1:4894848-4894905,chr1:4894938-4894988,chr1:4895001-4895081	indi_garCNE,indi_garCNE,indi_garCNE,indi_garCNE	72,57,50,80	chr2:205785440-205785590,chr2:205785600-205785750	chr1:4894752-4894824,chr1:4894848-4894905,chr1:4894938-4894988,chr1:4895001-4895081	indi_garCNE,indi_garCNE,indi_garCNE,indi_garCNE	72,57,50,80	chr1:62014434-62014584,chr1:62014594-62014744	none	none	none	none	chr2:204865347-206733288_300	shared
chr1	5281515	5281853	chr1:5281515-5281853	chr1:5281466-5281603,chr1:5281611-5281725	indi_garCNE,direct	88114	chr2:207978080-207978230,chr2:207978240-207978390	chr1:5281466-5281603,chr1:5281611-5281725	indi_garCNE,direct	88114	chr1:64113254-64113404,chr1:64113534-64113684	none	none	none	none	chr2:207424583-208330918_300	shared
chr1	5286215	5286756	chr1:5286215-5286756	chr1:5286396-5286460,chr1:5286485-5286639,chr1:5286660-5286932	indi_garCNE,indi_garCNE,indi_garCNE	64,154,96	chr2:207978240-207978390,chr2:207978540-207978690	chr1:5286396-5286460,chr1:5286485-5286639	indi_garCNE,indi_garCNE	64154	chr1:64113534-64113684	none	none	none	none	chr2:207424583-208330918_300	shared
chr1	5994485	5994941	chr1:5994485-5994941	chr1:5994645-5994850	indi_garCNE	205	chr2:213000540-213000690	chr1:5994645-5994850	indi_garCNE	205	chr1:68795674-68795824	none	none	none	none	chr2:211179914-213382607_150	shared
chr1	6097044	6097542	chr1:6097044-6097542	chr1:6097321-6097420	indi_garCNE	99	chr2:213000540-213000690	chr1:6097321-6097420	indi_garCNE	99	chr1:68795674-68795824	none	none	none	none	chr2:211179914-213382607_150	shared
chr1	6620882	6621423	chr1:6620882-6621423	chr1:6621119-6621334,chr1:6621339-6621429	indi_garCNE,direct	215,84	chr2:119038960-119039110	chr1:6621119-6621334	indi_garCNE	215	chr1:123019157-123019307,chr1:123019597-123019747,chr1:123019877-123020027	none	none	none	none	chr2:118730926-119612963_150	Smarcd3F6-GFP+ specific
chr1	6628208	6628726	chr1:6628208-6628726	chr1:6628334-6628537,chr1:6628710-6628844	direct,direct	203,16	chr2:119067500-119067650,chr2:119067680-119067830,chr2:119067880-119068030	chr1:6628334-6628537,chr1:6628710-6628844	direct,direct	203,16	chr1:122993637-122993787,chr1:122993837-122993987,chr1:122993437-122993587	none	none	none	chr2:119066688-119069075_0.081_0.088_._450	chr2:118730926-119612963_450	shared
chr1	6643993	6644237	chr1:6643993-6644237	chr1:6643798-6644164	direct	171	chr2:119133760-119133910,chr2:119134000-119134150	chr1:6643798-6644164	direct	171	chr1:122943317-122943467	none	none	none	none	chr2:118730926-119612963_300	shared
chr1	6669420	6670314	chr1:6669420-6670314	chr1:6669857-6670037,chr1:6670083-6670182	direct,direct	180,99	chr2:119287700-119287850,chr2:119287940-119288090	chr1:6669857-6670037	direct	180	chr1:122808657-122808807	none	none	none	none	chr2:118730926-119612963_300	shared
chr1	6685584	6685914	chr1:6685584-6685914	chr1:6685694-6685760	direct	66	chr2:119306620-119306770	chr1:6685604-6685987	indi_garCNE	310	chr1:122779897-122780047,chr1:122780177-122780327,chr1:122780337-122780487	none	none	none	none	chr2:118730926-119612963_150	shared
chr1	6700359	6700712	chr1:6700359-6700712	chr1:6700366-6700620	indi_garCNE	254	chr2:119426700-119426850,chr2:119426860-119427010,chr2:119427145-119427295	chr1:6700366-6700620	indi_garCNE	254	chr1:122653577-122653727,chr1:122653757-122653907	none	none	none	chr2:119425532-119426840_0.029_0.038_._140+chr2:119427229-119429605_0.391_0.437_._ 66	chr2:118730926-119612963_450	shared
chr1	6712491	6713016	chr1:6712491-6713016	NA	NA	NA	NA	chr1:6712626-6712714	indi_trans	88	chr1:122638077-122638227	NA	none	NA	NA	NA	Smarcd3F6-GFP+ specific
chr1	6720006	6720392	chr1:6720006-6720392	chr1:6720148-6720337	indi_garCNE	189	chr2:119451020-119451170	chr1:6720148-6720337	indi_garCNE	189	chr1:122637757-122637907	none	none	none	chr2:119449913-119456777_0.134_0.07_._150	chr2:118730926-119612963_150	shared
chr1	6742743	6743084	chr1:6742743-6743084	chr1:6742685-6743428	indi_garCNE	341	chr2:119523440-119523590	NA	NA	NA	NA	none	NA	none	none	chr2:118730926-119612963_150	shared
chr1	6745456	6746629	chr1:6745456-6746629	chr1:6746096-6746636	indi_garCNE	533	chr2:119565700-119565850,chr2:119565960-119566110	chr1:6746096-6746636	indi_garCNE	533	chr1:122540817-122540967,chr1:122540537-122540687	none	none	none	none	chr2:118730926-119612963_300	shared
chr1	6753413	6754807	chr1:6753413-6754807	NA	NA	NA	NA	chr1:6754531-6754589	direct	58	chr1:122498777-122498927	NA	none	NA	NA	NA	shared
chr1	6755689	6756411	chr1:6755689-6756411	chr1:6755769-6756315	direct	546	chr2:119607500-119607650,chr2:119607740-119607890,chr2:119607280-119607430	chr1:6755769-6756315	direct	546	chr1:122496677-122496827,chr1:122496997-122497147,chr1:122496497-122496647	none	none	none	none	chr2:118730926-119612963_450	shared
chr1	7724223	7727360	chr1:7724223-7727360	chr1:7725191-7725305,chr1:7725348-7725382,chr1:7725391-7725427	indi_garCNE,indi_garCNE,indi_garCNE	114,34,36	chr10:70784340-70784490	NA	NA	NA	NA	none	NA	none	none	none	shared
chr1	7769521	7772043	chr1:7769521-7772043	chr1:7771685-7771746	indi_garCNE	61	chr16:9186600-9186750	NA	NA	NA	NA	none	NA	none	none	none	shared
chr1	8358378	8359738	chr1:8358378-8359738	chr1:8358979-8359144	direct	165	chr7:1264180-1264330	chr1:8358979-8359144	direct	165	chr5:140011654-140011804	none	none	none	none	chr7:1144280-2232725_150	shared
chr1	8359890	8360592	chr1:8359890-8360592	chr1:8360089-8360366	direct	277	chr7:1265900-1266050,chr7:1266060-1266210	chr1:8360089-8360366	direct	277	chr5:140012934-140013084,chr5:140013134-140013284,chr5:140013294-140013444	element293_midbrain(mesencephalon)[8/10]|forebrain[8/10]|branchialarch[3/10]_300	none	uc.204_192	none	chr7:1144280-2232725_300	shared
chr1	8363225	8363440	chr1:8363225-8363440	chr1:8362874-8363489	direct	215	chr7:1268180-1268330,chr7:1268380-1268530,chr7:1268760-1268910	chr1:8362874-8363489	direct	215	chr5:140015154-140015304,chr5:140015474-140015624,chr5:140015634-140015784	element173_._450	none	none	none	chr7:1144280-2232725_450	shared
chr1	8364061	8364815	chr1:8364061-8364815	chr1:8364159-8364291,chr1:8364329-8364397,chr1:8364580-8364878	direct,direct,direct	132,68,235	chr7:1269725-1269875,chr7:1269960-1270110,chr7:1270160-1270310,chr7:1270320-1270470,chr7:1270480-1270630	chr1:8364159-8364291,chr1:8364580-8364878	direct,direct	132235	chr5:140016634-140016784,chr5:140017134-140017284,chr5:140017314-140017464	none	none	none	none	chr7:1144280-2232725_750	shared
chr1	8365495	8366713	chr1:8365495-8366713	chr1:8365638-8365785,chr1:8366001-8366129	direct,direct	147128	chr7:1271940-1272090,chr7:1272360-1272510	chr1:8365638-8365785,chr1:8366001-8366129	direct,direct	147128	chr5:140019254-140019404,chr5:140019414-140019564,chr5:140019734-140019884	none	none	none	none	chr7:1144280-2232725_300	shared
chr1	8370170	8372286	chr1:8370170-8372286	chr1:8370302-8370772,chr1:8371191-8371242,chr1:8371286-8371361,chr1:8371399-8371618,chr1:8371685-8371918,chr1:8371950-8372089	direct,direct,direct,indi_garCNE,direct,direct	470,51,75,219,233,139	chr7:1277140-1277290,chr7:1277440-1277590,chr7:1277620-1277770,chr7:1277960-1278110,chr7:1278120-1278270,chr7:1278460-1278610,chr7:1279060-1279210,chr7:1279220-1279370	chr1:8370302-8370772,chr1:8371191-8371242,chr1:8371286-8371361,chr1:8371399-8371618,chr1:8371685-8371918,chr1:8371950-8372089	direct,direct,direct,indi_garCNE,direct,direct	470,51,75,219,233,139	chr5:140024554-140024704,chr5:140024714-140024864,chr5:140024974-140025124,chr5:140025454-140025604,chr5:140025974-140026124,chr5:140026274-140026424,chr5:140026514-140026664,chr5:140026694-140026844	none	none	none	none	chr7:1144280-2232725_1200	shared
chr1	8372876	8373745	chr1:8372876-8373745	chr1:8373389-8373577	direct	188	chr7:1280300-1280450,chr7:1280520-1280670	chr1:8373389-8373577	direct	188	chr5:140027774-140027924	none	none	none	none	chr7:1144280-2232725_300	shared
chr1	8378141	8378605	chr1:8378141-8378605	chr1:8378163-8378264	indi_garCNE	101	chr7:1285800-1285950,chr7:1286100-1286250	chr1:8378163-8378264	indi_garCNE	101	chr5:140032814-140032964,chr5:140033014-140033164	none	none	none	none	chr7:1144280-2232725_300	shared
chr1	8483366	8483825	chr1:8483366-8483825	chr1:8483494-8483574	indi_recons	80	chr7:1435120-1435270	NA	NA	NA	NA	none	NA	none	none	chr7:1144280-2232725_150	shared
chr1	8599304	8599504	chr1:8599304-8599504	chr1:8599422-8599449,chr1:8599458-8599508	indi_garCNE,indi_garCNE	27,46	chr17:78078020-78078170	NA	NA	NA	NA	none	NA	none	chr17:78077755-78079027_0.016_0_._150	none	shared
chr1	9601294	9601626	chr1:9601294-9601626	chr1:9601298-9601353,chr1:9601388-9601458	indi_trans,indi_trans	55,70	chrX:85919560-85919710,chrX:85919720-85919870	NA	NA	NA	NA	none	NA	none	none	chrX:84946456-89185219_300	shared
chr1	12157403	12159679	chr1:12157403-12159679	chr1:12157678-12157745,chr1:12158983-12159023,chr1:12159080-12159161,chr1:12159223-12159239	direct,indi_garCNE,direct,indi_garCNE	67,40,81,16	chr4:138455300-138455450,chr4:138464440-138464590,chr4:138464600-138464750	chr1:12158983-12159023,chr1:12159080-12159161,chr1:12159223-12159239	indi_garCNE,direct,indi_garCNE	40,81,16	chr3:49573382-49573532	none	none	none	none	chr4:138280587-139839875_450	Smarcd3F6-GFP- specific
chr1	12851409	12853333	chr1:12851409-12853333	chr1:12852335-12852493,chr1:12852577-12852699	direct,direct	158122	chr4:140004920-140005070,chr4:140005080-140005230	chr1:12852335-12852493,chr1:12852577-12852699	indi_recons,direct	158122	chr3:51080722-51080872,chr3:51080882-51081032	none	none	none	none	none	shared
chr1	14037765	14042352	chr1:14037765-14042352	chr1:14038462-14038844,chr1:14038848-14038871,chr1:14038881-14038902,chr1:14038909-14039013,chr1:14039034-14039061	indi_garCNE,indi_garCNE,indi_garCNE,indi_garCNE,indi_garCNE	382,23,21,104,27	chr20:44035300-44035450,chr20:44035460-44035610,chr20:44035620-44035770	chr1:14038462-14038844,chr1:14038848-14038871,chr1:14038881-14038902,chr1:14038909-14039013,chr1:14039034-14039061	indi_garCNE,indi_garCNE,indi_garCNE,indi_garCNE,indi_garCNE	382,23,21,104,27	chr2:164312400-164312550	none	none	none	none	none	shared
chr1	15129998	15130198	chr1:15129998-15130198	chr1:15130002-15130128,chr1:15130150-15130160	indi_garCNE,indi_garCNE	126,10	chr8:16820740-16820890	chr1:15130002-15130128,chr1:15130150-15130160	indi_garCNE,indi_garCNE	126,10	chr8:41345574-41345724	none	none	none	none	chr8:16060263-16948054_150	shared
chr1	15161371	15162003	chr1:15161371-15162003	chr1:15161546-15161671	direct	125	chr8:16938160-16938310	NA	NA	NA	NA	none	NA	none	none	chr8:16060263-16948054_150	shared
chr1	16133346	16133923	chr1:16133346-16133923	chr1:16133256-16133685	indi_garCNE	339	chr4:187606160-187606310	chr1:16133256-16133685	indi_garCNE	339	chr8:46060074-46060224,chr8:46060254-46060404	none	none	none	chr4:187587195-187608300_0.502_0.55_._150	chr4:187511557-187728155_150	shared
chr1	16335147	16335373	chr1:16335147-16335373	chr1:16335102-16335236	direct	89	chr4:185939665-185939815	chr1:16335102-16335236	direct	89	chr8:47379594-47379744	none	none	none	none	chr4:185936674-186065917_150	shared
chr1	16380128	16380516	chr1:16380128-16380516	chr1:16380368-16380482	direct	114	chr4:185992520-185992670	NA	NA	NA	NA	none	NA	none	none	chr4:185936674-186065917_150	shared
chr1	16539279	16539693	chr1:16539279-16539693	chr1:16539277-16539327	direct	48	chr4:186598160-186598310	NA	NA	NA	NA	none	NA	none	chr4:186597974-186598944_0.013_0_._150	chr4:186489026-186706252_150	shared
chr1	17354701	17355541	chr1:17354701-17355541	chr1:17355244-17355329	indi_both	85	chr4:38668880-38669030	chr1:17355244-17355329	indi_both	85	chr5:65197479-65197629	none	none	none	none	none	shared
chr1	18415234	18416051	chr1:18415234-18416051	chr1:18415757-18415913,chr1:18415935-18415989	indi_garCNE,indi_garCNE	156,54	chr4:165797940-165798090	NA	NA	NA	NA	none	NA	none	none	none	shared
chr1	19053074	19053497	chr1:19053074-19053497	chr1:19053429-19054015	indi_garCNE	68	chr4:116034420-116034570	chr1:19053429-19054015	indi_garCNE	68	chr3:125107458-125107608	none	none	none	none	chr4:115379995-118940501_150	shared
chr1	19053781	19054720	chr1:19053781-19054720	chr1:19053429-19054015	indi_garCNE	234	chr4:116034420-116034570	chr1:19053429-19054015	indi_garCNE	234	chr3:125107458-125107608	none	none	none	none	chr4:115379995-118940501_150	shared
chr1	20398167	20398889	chr1:20398167-20398889	chr1:20398130-20398363,chr1:20398508-20398621	indi_garCNE,indi_recons	196113	chr9:37339940-37340090,chr9:37340100-37340250,chr9:37340260-37340410	chr1:20398130-20398363,chr1:20398508-20398621	indi_garCNE,indi_recons	196113	chr4:44933772-44933922,chr4:44933972-44934122	none	none	none	none	chr9:36622114-37383068_450	shared
chr1	20617504	20617854	chr1:20617504-20617854	chr1:20617819-20617897	indi_trans	35	chr9:36940100-36940250	NA	NA	NA	NA	none	NA	none	none	chr9:36622114-37383068_150	shared
chr1	20635348	20635616	chr1:20635348-20635616	chr1:20635421-20635522,chr1:20635578-20635671	indi_garCNE,direct	101,38	chr9:36867880-36868030	chr1:20635421-20635522,chr1:20635578-20635671	indi_garCNE,direct	101,38	chr4:44573932-44574082	none	none	none	none	chr9:36622114-37383068_150	shared
chr1	21608619	21610411	chr1:21608619-21610411	chr1:21608929-21608980	indi_garCNE	51	chr4:16900540-16900690,chr4:16900700-16900850	chr1:21608929-21608980	indi_garCNE	51	chr5:45191319-45191469	none	none	none	none	chr4:16177681-17399039_300	shared
chr1	22653371	22653582	chr1:22653371-22653582	chr1:22653479-22653552	direct	73	chr4:20555860-20556010	NA	NA	NA	NA	none	NA	none	none	chr4:18800990-20668840_150	shared
chr1	22663243	22664199	chr1:22663243-22664199	chr1:22663222-22663303	direct	60	chr4:20574720-20574870	NA	NA	NA	NA	none	NA	none	none	chr4:18800990-20668840_150	shared
chr1	22736831	22737095	chr1:22736831-22737095	chr1:22736979-22737128	indi_garCNE	116	chr4:151257960-151258110	chr1:22736979-22737128	indi_garCNE	116	chr3:86528982-86529132,chr3:86529202-86529352	none	none	none	chr4:151257486-151260369_0.054_0.127_._150	chr4:151087897-151871464_150	shared
chr1	22750000	22750433	chr1:22750000-22750433	chr1:22750131-22750544	direct	302	chr4:124343360-124343510,chr7:69486860-69487010,chr7:69487040-69487190,chr4:151273960-151274110,chr4:151274120-151274270	chr1:22750131-22750544	direct	302	chr3:86517082-86517232	none	none	none	chr4:124342851-124344213_0.038_0.044_._150	chr4:123775804-125235770_150+chr7:66872459-70252194_300+chr4:151087897-151871464_300	shared
chr1	22794475	22795057	chr1:22794475-22795057	chr1:22794593-22794723,chr1:22794753-22794874	indi_recons,indi_garCNE	130121	chr4:151337440-151337590	chr1:22794593-22794723,chr1:22794753-22794874	indi_recons,indi_garCNE	130121	chr3:86467462-86467612	none	none	none	none	chr4:151087897-151871464_150	Smarcd3F6-GFP- specific
chr1	22836506	22838287	chr1:22836506-22838287	chr1:22836644-22836710,chr1:22836777-22836869,chr1:22837769-22837838	direct,direct,direct	66,92,69	chr4:151467620-151467770,chr4:151468740-151468890	chr1:22836644-22836710,chr1:22836777-22836869,chr1:22837769-22837838	direct,direct,direct	66,92,69	chr3:86376602-86376752,chr3:86376382-86376532,chr3:86375602-86375752	none	none	none	none	chr4:151087897-151871464_300	Smarcd3F6-GFP- specific
chr1	22843680	22844121	chr1:22843680-22844121	chr1:22843695-22843849	direct	154	chr4:151493860-151494010	chr1:22843695-22843849	direct	154	chr3:86361042-86361192,chr3:86361202-86361352	element657_._150	none	uc.148_59	none	chr4:151087897-151871464_150	shared
chr1	22847051	22847355	chr1:22847051-22847355	chr1:22847123-22847330	indi_garCNE	207	chr4:151495960-151496110	chr1:22847123-22847330	indi_garCNE	207	chr3:86358942-86359092,chr3:86359102-86359252	none	none	none	none	chr4:151087897-151871464_150	shared
chr1	22849920	22852011	chr1:22849920-22852011	chr1:22850341-22850426	direct	85	chr4:151502920-151503070	NA	NA	NA	NA	none	NA	none	none	chr4:151087897-151871464_150	shared
chr1	22854063	22854263	chr1:22854063-22854263	chr1:22854121-22854258	direct	137	chr4:151510400-151510550	chr1:22854121-22854258	direct	137	chr3:86345242-86345392	none	none	none	none	chr4:151087897-151871464_150	shared
chr1	22856034	22856655	chr1:22856034-22856655	chr1:22856144-22856262,chr1:22856477-22856670	direct,direct	118178	chr4:151514920-151515070,chr4:151515280-151515430	chr1:22856477-22856670	direct	178	chr3:86340762-86340912	none	none	none	none	chr4:151087897-151871464_300	shared
chr1	22876907	22877819	chr1:22876907-22877819	chr1:22877164-22877250	direct	86	chr4:151521860-151522010,chr4:151522020-151522170	chr1:22877164-22877250	direct	86	chr3:86334062-86334212	none	none	none	none	chr4:151087897-151871464_300	shared
chr1	22883993	22884313	chr1:22883993-22884313	chr1:22883807-22884204	direct	211	chr4:151579180-151579330,chr4:151579380-151579530	NA	NA	NA	NA	none	NA	none	none	chr4:151087897-151871464_300	shared
chr1	22912654	22913038	chr1:22912654-22913038	chr1:22912573-22912713	direct	59	chr4:151615700-151615850	chr1:22912573-22912713	direct	59	chr3:86240462-86240612	none	none	none	none	chr4:151087897-151871464_150	shared
chr1	22917733	22918849	chr1:22917733-22918849	chr1:22918461-22918620,chr1:22918696-22918802	direct,direct	159106	chr4:151629340-151629490	chr1:22918461-22918620,chr1:22918696-22918802	direct,direct	159106	chr3:86233682-86233832	none	none	none	none	chr4:151087897-151871464_150	Smarcd3F6-GFP+ specific
chr1	22934199	22935098	chr1:22934199-22935098	chr1:22934697-22934810,chr1:22934820-22935115	indi_garCNE,indi_garCNE	113278	chr4:151678500-151678650	NA	NA	NA	NA	none	NA	none	none	chr4:151087897-151871464_150	Smarcd3F6-GFP+ specific
chr1	22951635	22951873	chr1:22951635-22951873	chr1:22951546-22951703	direct	68	chr4:151711180-151711330	chr1:22951546-22951703	direct	68	chr3:86186662-86186812	none	none	none	none	chr4:151087897-151871464_150	shared
chr1	22969436	22969917	chr1:22969436-22969917	chr1:22969569-22969818	indi_garCNE	249	chr4:151733440-151733590	NA	NA	NA	NA	none	NA	none	none	chr4:151087897-151871464_150	shared
chr1	22981346	22981827	chr1:22981346-22981827	chr1:22981522-22981662	direct	140	chr4:151743060-151743210	chr1:22981522-22981662	direct	140	chr3:86166502-86166652	none	none	none	none	chr4:151087897-151871464_150	Smarcd3F6-GFP+ specific
chr1	23013378	23013652	chr1:23013378-23013652	chr1:23013391-23013554	direct	163	chr4:151780740-151780890	chr1:23013391-23013554	direct	163	chr3:86145162-86145312	none	none	none	none	chr4:151087897-151871464_150	shared
chr1	23131319	23131768	chr1:23131319-23131768	chr1:23131543-23131783	indi_garCNE	225	chr2:107042820-107042970	NA	NA	NA	NA	none	NA	none	none	none	shared
chr1	24791399	24791633	chr1:24791399-24791633	chr1:24791395-24791473	indi_garCNE	74	chr4:120057900-120058050	chr1:24791395-24791473	indi_garCNE	74	chr3:122736838-122736988	none	none	none	none	none	shared
chr1	24953868	24956072	chr1:24953868-24956072	chr1:24954200-24954289	direct	89	chr4:2264020-2264170	chr1:24954200-24954289	direct	89	chr5:34530469-34530619	none	none	none	none	none	shared
chr1	25176927	25177693	chr1:25176927-25177693	chr1:25177360-25177449	indi_recons	89	chr4:105416260-105416410	chr1:25177360-25177449	indi_recons	89	chr3:133899124-133899274	none	none	none	none	chr4:105315811-106145651_150	shared
chr1	25797787	25797987	chr1:25797787-25797987	chr1:25797789-25797946	direct	157	chr9:17488800-17488950	chr1:25797789-25797946	direct	157	chr4:84766404-84766554	none	none	none	none	chr9:15695335-17502532_150	shared
chr1	25800732	25801292	chr1:25800732-25801292	chr1:25800776-25800920,chr1:25800993-25801087	direct,direct	144,94	chr9:17487600-17487750,chr9:17487440-17487590	chr1:25800776-25800920,chr1:25800993-25801087	direct,direct	144,94	chr4:84764884-84765034	none	none	none	none	chr9:15695335-17502532_300	shared
chr1	25846901	25848705	chr1:25846901-25848705	chr1:25846939-25847330	direct	391	chr9:81472020-81472170,chr9:17395100-17395250,chr9:17395280-17395430	chr1:25846939-25847330	direct	391	chr4:84696184-84696334	element312_hindbrain(rhombencephalon)[10/13]|midbrain(mesencephalon)[10/13]|forebrain[10/13]|limb[7/13]_150	none	none	none	chr9:80948531-85572701_150+chr9:15695335-17502532_300	Smarcd3F6-GFP- specific
chr1	25850476	25850735	chr1:25850476-25850735	chr1:25850609-25850667	indi_garCNE	58	chr9:17388000-17388150	chr1:25850609-25850667	indi_garCNE	58	chr4:84691964-84692114	none	none	none	none	chr9:15695335-17502532_150	shared
chr1	25881545	25882751	chr1:25881545-25882751	chr1:25881653-25881951	direct	298	chr9:17342800-17342950	chr1:25881653-25881951	direct	298	chr4:84652804-84652954	none	none	none	none	chr9:15695335-17502532_150	shared
chr1	25920035	25921149	chr1:25920035-25921149	chr1:25920227-25920439	direct	212	chr9:17332260-17332410	chr1:25920227-25920439	direct	212	chr4:84641964-84642114	element308_._150	none	uc.253_150	none	chr9:15695335-17502532_150	shared
chr1	25945516	25945775	chr1:25945516-25945775	chr1:25945333-25945624	direct	108	chr9:17323300-17323450,chr9:17323540-17323690	chr1:25945333-25945624	direct	108	chr4:84633424-84633574	element529_hindbrain(rhombencephalon)[5/8]_300	none	none	none	chr9:15695335-17502532_300	shared
chr1	25955121	25955559	chr1:25955121-25955559	chr1:25955132-25955438	indi_recons	306	chr11:95987400-95987550,chr3:114170380-114170530	chr1:25955132-25955438	indi_recons	306	chr16:43506773-43506923,chr9:13273340-13273490	none	none	none	chr11:95985660-95993938_0.333_0.364_._150+chr3:114169706-114170939_0.503_0.617_._150	chr11:95643901-96040455_150+chr3:114036747-117716501_150	shared
chr1	25965848	25967163	chr1:25965848-25967163	chr1:25966267-25966338,chr1:25966411-25966603	direct,direct	71192	chr9:17236180-17236330,chr9:17235840-17235990,chr9:17236000-17236150	chr1:25966411-25966603	direct	192	chr4:84602324-84602474	none	none	none	none	chr9:15695335-17502532_450	shared
chr1	25991438	25992176	chr1:25991438-25992176	chr1:25991530-25991690,chr1:25991846-25992054	direct,direct	160208	chr9:16868100-16868250,chr9:16867900-16868050	chr1:25991530-25991690,chr1:25991846-25992054	direct,direct	160208	chr4:84318464-84318614,chr4:84318624-84318774,chr4:84318204-84318354	none	none	none	chr9:16867548-16868453_0.023_0_._300	chr9:15695335-17502532_300	shared
chr1	26004096	26004437	chr1:26004096-26004437	chr1:26004129-26004295,chr1:26004411-26004629	direct,direct	166,26	chr9:16829060-16829210,chr9:16828740-16828890,chr9:16828900-16829050	chr1:26004129-26004295,chr1:26004411-26004629	direct,direct	166,26	chr4:84283804-84283954,chr4:84283484-84283634,chr4:84283644-84283794	none	none	none	chr9:16828185-16829618_0.113_0.225_._450	chr9:15695335-17502532_450	shared
chr1	26008616	26009174	chr1:26008616-26009174	NA	NA	NA	NA	chr1:26008816-26008891	indi_trans	75	chr4:84280664-84280814	NA	none	NA	NA	NA	shared
chr1	26018763	26020052	chr1:26018763-26020052	chr1:26019602-26019739	indi_garCNE	137	chr9:16824600-16824750	chr1:26019602-26019739	indi_garCNE	137	chr4:84279104-84279254,chr4:84279284-84279434	none	none	none	none	chr9:15695335-17502532_150	Smarcd3F6-GFP+ specific
chr1	26028681	26029072	chr1:26028681-26029072	chr1:26028721-26028827,chr1:26028983-26029271	direct,direct	106,89	chr9:16803740-16803890,chr9:16803500-16803650	chr1:26028721-26028827,chr1:26028983-26029271	direct,direct	106,89	chr4:84261704-84261994	none	none	none	none	chr9:15695335-17502532_300	shared
chr1	26039767	26040130	chr1:26039767-26040130	chr1:26040127-26040275	direct	3	chr9:16802060-16802210,chr9:16802300-16802450	chr1:26040127-26040275	indi_trans	3	chr4:84260424-84260574	none	none	none	none	chr9:15695335-17502532_300	shared
chr1	26040236	26040657	chr1:26040236-26040657	chr1:26040127-26040275	direct	39	chr9:16802060-16802210,chr9:16802300-16802450	chr1:26040127-26040275	indi_trans	39	chr4:84260424-84260574	none	none	none	none	chr9:15695335-17502532_300	shared
chr1	26059834	26060525	chr1:26059834-26060525	chr1:26060025-26060097,chr1:26060102-26060134,chr1:26060138-26060216,chr1:26060225-26060424	direct,indi_garCNE,indi_garCNE,indi_garCNE	72,32,78,199	chr9:16764020-16764170,chr9:16763860-16764010	chr1:26060025-26060097,chr1:26060102-26060134,chr1:26060138-26060216,chr1:26060225-26060424	indi_trans,indi_garCNE,indi_garCNE,indi_garCNE	72,32,78,199	chr4:84224324-84224474	none	none	none	none	chr9:15695335-17502532_300	shared
chr1	26074916	26075116	chr1:26074916-26075116	chr1:26075108-26075305	indi_garCNE	8	chr9:16732720-16732870,chr9:16732920-16733070	chr1:26075108-26075305	indi_garCNE	8	chr4:84197284-84197434	none	none	none	none	chr9:15695335-17502532_300	shared
chr1	26076153	26076695	chr1:26076153-26076695	chr1:26076243-26076459,chr1:26076615-26076737	direct,direct	216,80	chr9:16730080-16730230,chr9:16730300-16730450,chr9:16729760-16729910	chr1:26076243-26076459,chr1:26076615-26076737	direct,direct	216,80	chr4:84194364-84194514,chr4:84194564-84194714,chr4:84194724-84194874,chr4:84194144-84194294	none	none	none	none	chr9:15695335-17502532_450	shared
chr1	26079312	26079992	chr1:26079312-26079992	chr1:26079352-26079440	indi_trans	88	chr9:16727880-16728030	chr1:26079352-26079440	indi_trans	88	chr4:84192244-84192394	none	none	none	none	chr9:15695335-17502532_150	shared
chr1	26080360	26080670	chr1:26080360-26080670	chr1:26080466-26080553	direct	87	chr9:16726760-16726910,chr9:16726940-16727090	NA	NA	NA	NA	none	NA	none	none	chr9:15695335-17502532_300	shared
chr1	26083326	26084122	chr1:26083326-26084122	chr1:26083248-26083650	indi_garCNE	324	chr9:16722100-16722250,chr9:16722280-16722430	chr1:26083364-26083501	direct	137	chr4:84185464-84185614	none	none	none	chr9:16721045-16722852_0.054_0_._300	chr9:15695335-17502532_300	shared
chr1	26090651	26091462	chr1:26090651-26091462	chr1:26090910-26090990,chr1:26091070-26091344	direct,direct	80274	chr9:16711020-16711170,chr11:130867060-130867210,chr9:16710820-16710970	chr1:26090910-26090990,chr1:26091070-26091344,chr1:26091360-26091420	direct,direct,direct	80,274,60	chr4:84175404-84175554,chr4:84175124-84175274,chr9:30148825-30148975	element307_hindbrain(rhombencephalon)[13/15]_300	none	uc.252_150	none	chr9:15695335-17502532_300+chr11:130495295-133806919_150	shared
chr1	26094626	26095257	chr1:26094626-26095257	chr1:26094567-26094671	direct	45	chr9:16708720-16708870	chr1:26094567-26094671	direct	45	chr4:84173104-84173254	none	none	none	none	chr9:15695335-17502532_150	shared
chr1	26096180	26097303	chr1:26096180-26097303	chr1:26096435-26096863,chr1:26097064-26097150	direct,direct	428,86	chr9:16704980-16705130,chr9:16705160-16705310,chr9:16705340-16705490,chr9:16704740-16704890	chr1:26096435-26096863,chr1:26097064-26097150	direct,direct	428,86	chr4:84169484-84169634,chr4:84169684-84169834,chr4:84169844-84169994,chr4:84169144-84169294,chr4:84169304-84169454	none	none	none	none	chr9:15695335-17502532_600	shared
chr1	26101708	26102415	chr1:26101708-26102415	chr1:26101726-26101850	direct	124	chr9:16682500-16682650	chr1:26101726-26101850	direct	124	chr4:84149824-84149974	none	none	none	none	chr9:15695335-17502532_150	shared
chr1	26110507	26110919	chr1:26110507-26110919	chr1:26110420-26110567,chr1:26110676-26110819	indi_garCNE,direct	60143	chr9:16653820-16653970,chr9:16654000-16654150,chr9:16653660-16653810	chr1:26110420-26110567,chr1:26110676-26110819	indi_garCNE,direct	60143	chr4:84128764-84128914,chr4:84128484-84128634	none	none	none	none	chr9:15695335-17502532_450	shared
chr1	26117683	26118216	chr1:26117683-26118216	chr1:26117647-26117857,chr1:26117915-26118077	direct,direct	174162	chr9:16628060-16628210,chr9:16628300-16628450	chr1:26117647-26117857,chr1:26117915-26118077	direct,direct	174162	chr4:84103604-84103754,chr4:84103864-84104014	none	none	none	none	chr9:15695335-17502532_300	shared
chr1	26120298	26120872	chr1:26120298-26120872	chr1:26120702-26120763	direct	61	chr9:16625320-16625470	chr1:26120702-26120763	direct	61	chr4:84100464-84100614	none	none	none	none	chr9:15695335-17502532_150	shared
chr1	26121522	26122094	chr1:26121522-26122094	chr1:26121594-26121779	direct	185	chr9:16621020-16621170,chr9:16621220-16621370	chr1:26121594-26121779	direct	185	chr4:84096404-84096554	none	none	none	none	chr9:15695335-17502532_300	shared
chr1	26136930	26137138	chr1:26136930-26137138	chr1:26136246-26137186	indi_garCNE	208	chr9:16549160-16549310,chr9:16549320-16549470	NA	NA	NA	NA	none	NA	none	none	chr9:15695335-17502532_300	shared
chr1	26140041	26141271	chr1:26140041-26141271	chr1:26140449-26140647,chr1:26140694-26140858,chr1:26140970-26141065	direct,direct,direct	198,164,95	chr9:16522200-16522350,chr9:16522360-16522510,chr9:16522040-16522190	chr1:26140449-26140647,chr1:26140694-26140858	direct,direct	198164	chr4:84008464-84008614,chr4:84008304-84008454	none	none	none	chr9:16521508-16523003_0.044_0_._450	chr9:15695335-17502532_450	shared
chr1	26141541	26142143	chr1:26141541-26142143	chr1:26141809-26142022	direct	213	chr9:16515600-16515750,chr9:16515760-16515910	chr1:26141809-26142022	direct	213	chr4:84003064-84003214	none	none	none	chr9:16514908-16516547_0.042_0_._300	chr9:15695335-17502532_300	shared
chr1	26143946	26144582	chr1:26143946-26144582	chr1:26144130-26144323	indi_garCNE	193	chr9:16515260-16515410,chr9:16515420-16515570,chr9:16515600-16515750	chr1:26144130-26144323	indi_garCNE	193	chr4:84002484-84002634,chr4:84002824-84002974	none	none	none	chr9:16514908-16516547_0.042_0_._450	chr9:15695335-17502532_450	shared
chr1	26148320	26148952	chr1:26148320-26148952	chr1:26148603-26148637,chr1:26148663-26148743	indi_garCNE,indi_garCNE	34,80	chr9:16505220-16505370,chr9:16505380-16505530	chr1:26148603-26148637,chr1:26148663-26148743	indi_garCNE,indi_garCNE	34,80	chr4:83995444-83995594,chr4:83995704-83995854	none	none	none	none	chr9:15695335-17502532_300	shared
chr1	26154124	26154502	chr1:26154124-26154502	chr1:26154167-26154267,chr1:26154394-26154465	direct,direct	100,71	chr9:16482880-16483030,chr9:16482720-16482870	NA	NA	NA	NA	none	NA	none	none	chr9:15695335-17502532_300	shared
chr1	26155106	26155530	chr1:26155106-26155530	chr1:26155385-26155491	direct	106	chr9:16475340-16475490	chr1:26155385-26155491	direct	106	chr4:83970384-83970534	none	none	none	none	chr9:15695335-17502532_150	shared
chr1	26157911	26158243	chr1:26157911-26158243	chr1:26158039-26158173,chr1:26158188-26158272	direct,direct	134,55	chr9:16449220-16449370,chr9:16449380-16449530	chr1:26158039-26158173,chr1:26158188-26158272	direct,direct	134,55	chr4:83953064-83953214,chr4:83953264-83953414	none	none	none	none	chr9:15695335-17502532_300	shared
chr1	26169043	26170026	chr1:26169043-26170026	chr1:26169587-26169649,chr1:26169676-26169773	direct,direct	62,97	chr9:16425460-16425610	chr1:26169587-26169649,chr1:26169676-26169773	direct,direct	62,97	chr4:83928364-83928514	none	none	none	none	chr9:15695335-17502532_150	shared
chr1	26173130	26173426	chr1:26173130-26173426	chr1:26173085-26173364	indi_garCNE	234	chr9:16422020-16422170,chr9:16422200-16422350	chr1:26173085-26173364	indi_garCNE	234	chr4:83924784-83924934	none	none	none	none	chr9:15695335-17502532_300	shared
chr1	28789385	28790092	chr1:28789385-28790092	chr1:28789845-28789933	direct	88	chr13:100395500-100395650	chr1:28789845-28789933	direct	88	chr14:122696742-122696892	none	none	none	none	chr13:100212620-101858087_150	shared
chr1	28794917	28795569	chr1:28794917-28795569	chr1:28795295-28795347	direct	52	chr13:100513400-100513550	chr1:28795295-28795347	direct	52	chr14:122773082-122773232	none	none	none	none	chr13:100212620-101858087_150	shared
chr1	28801589	28802332	chr1:28801589-28802332	chr1:28801944-28802002	direct	58	chr13:100612300-100612450	chr1:28801944-28802002	direct	58	chr14:122853042-122853192	none	none	none	none	chr13:100212620-101858087_150	shared
chr1	28838987	28839721	chr1:28838987-28839721	chr1:28839247-28839321	direct	74	chr13:100886380-100886530	chr1:28839247-28839321	direct	74	chr14:123035962-123036112	none	none	none	none	chr13:100212620-101858087_150	shared
chr1	29671562	29671992	chr1:29671562-29671992	chr1:29671631-29671852	direct	221	chr13:72121160-72121310,chr13:72121360-72121510	chr1:29671631-29671852	direct	221	chr14:98290739-98290889	none	none	uc.349_153	none	chr13:70843762-74566330_300	shared
chr1	29713755	29714564	chr1:29713755-29714564	chr1:29714330-29714535	direct	205	chr13:72301160-72301310,chr13:72301340-72301490	chr1:29714330-29714535	direct	205	chr14:98446259-98446409	element137_hindbrain(rhombencephalon)[3/3]_300	none	none	none	chr13:70843762-74566330_300	shared
chr1	29743051	29743535	chr1:29743051-29743535	chr1:29743132-29743223	indi_trans	91	chr13:72427060-72427210,chr13:72427260-72427410	chr1:29743132-29743223	indi_trans	91	chr14:98555259-98555409	element138_neuraltube[5/5]|hindbrain(rhombencephalon)[5/5]|forebrain[4/5]|eye[3/5]|cranialnerve[5/5]_300	none	none	none	chr13:70843762-74566330_300	shared
chr1	29754040	29754538	chr1:29754040-29754538	chr1:29754137-29754249	indi_trans	112	chr13:73002000-73002150	chr1:29754137-29754249	indi_trans	112	chr14:99148119-99148269	element141_dorsalrootganglion[2/2]|eye[2/2]_150	none	none	none	chr13:70843762-74566330_150	shared
chr1	30033609	30034121	chr1:30033609-30034121	chr1:30033917-30033947	indi_garCNE	30	chr2:172962060-172962210,chr2:172962220-172962370	chr1:30033917-30033947	indi_garCNE	30	chr2:71379537-71379687,chr2:71379757-71379907	none	none	none	none	chr2:172524441-173091536_300	shared
chr1	30035254	30036726	chr1:30035254-30036726	chr1:30036443-30036732	indi_garCNE	283	chr2:172968940-172969090	chr1:30036443-30036732	indi_garCNE	283	chr2:71386017-71386167,chr2:71386377-71386527	none	none	none	none	chr2:172524441-173091536_150	shared
chr1	30497796	30498691	chr1:30497796-30498691	chr1:30498580-30498692	direct	111	chr12:57666240-57666390	NA	NA	NA	NA	none	NA	none	chr12:57665713-57667752_0.054_0.022_._150	none	shared
chr1	30514798	30515337	chr1:30514798-30515337	chr1:30515060-30515166	direct	106	chr12:57682680-57682830	NA	NA	NA	NA	none	NA	none	none	none	shared
chr1	30549892	30550355	chr1:30549892-30550355	chr1:30550026-30550149	direct	123	chr12:57728140-57728290	chr1:30550026-30550149	direct	123	chr10:126870436-126870586	none	none	none	none	none	shared
chr1	30679868	30680408	chr1:30679868-30680408	chr1:30680089-30680192	direct	103	chr12:57854800-57854950	NA	NA	NA	NA	none	NA	none	none	none	shared
chr1	30984633	30985666	chr1:30984633-30985666	chr1:30985043-30985646	indi_recons	603	chr2:45254180-45254330,chr2:45254360-45254510	chr1:30985043-30985646	indi_recons	603	chr17:86104060-86104210,chr17:86104340-86104490	none	none	none	chr2:45252201-45255229_0.16_0.252_._300	chr2:44560318-45789944_300	shared
chr1	31098003	31098205	chr1:31098003-31098205	chr1:31097889-31098202	indi_recons	199	chr10:103509140-103509290,chr10:103509440-103509590	chr1:31097889-31098202	indi_recons	199	chr19:45792290-45792440,chr19:45792510-45792660	none	none	none	chr10:103508849-103511058_0.09_0.084_._300	chr10:102222610-103683179_300	shared
chr1	33592631	33593283	chr1:33592631-33593283	NA	NA	NA	NA	chr1:33593016-33593292	indi_garCNE	267	chr16:60650266-60650416	NA	none	NA	NA	NA	shared
chr1	34243546	34244272	chr1:34243546-34244272	chr1:34243559-34243635,chr1:34243915-34243984	direct,direct	76,69	chr13:73635120-73635270,chr13:73634480-73634630	chr1:34243559-34243635,chr1:34243915-34243984	direct,direct	76,69	chr14:99699739-99699889,chr14:99699039-99699189	none	none	none	none	chr13:70843762-74566330_300	shared
chr1	35071723	35072156	chr1:35071723-35072156	chr1:35071790-35071949,chr1:35071977-35072047	direct,direct	159,70	chr19:34289020-34289170	chr1:35071977-35072047	direct	70	chr7:35437979-35438129	none	none	none	none	chr19:33881096-34587677_150	shared
chr1	35076436	35077285	chr1:35076436-35077285	NA	NA	NA	NA	chr1:35076491-35076607	direct	116	chr7:35435379-35435529	NA	none	NA	NA	NA	shared
chr1	35237837	35238247	chr1:35237837-35238247	chr1:35238001-35238089	direct	88	chr4:144324460-144324610	chr1:35238001-35238084	indi_garCNE	83	chr8:83335279-83335429	none	none	none	chr4:144318441-144335547_0.596_0.711_._150	none	shared
chr1	35239948	35240489	chr1:35239948-35240489	chr1:35239983-35240110	direct	127	chr4:144328760-144328910	chr1:35239983-35240110	indi_recons	127	chr8:83332139-83332289	none	none	none	chr4:144318441-144335547_0.596_0.711_._150	none	shared
chr1	35453749	35454041	chr1:35453749-35454041	chr1:35453816-35453923	direct	107	chr4:145214060-145214210	chr1:35453816-35453923	indi_trans	107	chr8:82913199-82913349	none	none	none	none	chr4:145095908-145965901_150	shared
chr1	35460426	35460805	chr1:35460426-35460805	chr1:35460644-35460834	direct	161	chr4:145277600-145277750,chr4:145277760-145277910	chr1:35460644-35460834	direct	161	chr8:82838799-82838949	element906_hindbrain(rhombencephalon)[7/7]|midbrain(mesencephalon)[7/7]|limb[6/7]|genitaltubercle[7/7]_300	none	none	none	chr4:145095908-145965901_300	shared
chr1	35498519	35501622	chr1:35498519-35501622	chr1:35499588-35499993,chr1:35500203-35500277,chr1:35501187-35501457	direct,direct,direct	405,74,270	chr4:145569140-145569290,chr4:145569380-145569530,chr4:145569540-145569690,chr4:145570880-145571030,chr4:145571680-145571830,chr4:145571840-145571990	chr1:35499588-35499993,chr1:35500203-35500277,chr1:35501187-35501457	direct,direct,direct	405,74,270	chr8:82579899-82580049,chr8:82580099-82580249,chr8:82578259-82578409,chr8:82577459-82577609	element905_._450	none	none	none	chr4:145095908-145965901_900	shared
chr1	35503153	35504383	chr1:35503153-35504383	chr1:35503637-35503829,chr1:35504094-35504278	indi_garCNE,direct	192184	chr4:145575060-145575210,chr4:145575420-145575570	chr1:35503637-35503829,chr1:35504094-35504278	indi_garCNE,direct	192184	chr8:82573599-82573749,chr8:82573319-82573469	none	none	none	none	chr4:145095908-145965901_300	shared
chr1	35512632	35513314	chr1:35512632-35513314	chr1:35513078-35513357	indi_garCNE	236	chr4:145595060-145595210	chr1:35513078-35513357	indi_garCNE	236	chr8:82554559-82554709,chr8:82554739-82554889	none	none	none	none	chr4:145095908-145965901_150	shared
chr1	35517718	35518242	chr1:35517718-35518242	chr1:35517731-35517896,chr1:35517963-35518024	direct,direct	165,61	chr4:145627200-145627350,chr4:145627520-145627670	NA	NA	NA	NA	none	NA	none	none	chr4:145095908-145965901_300	shared
chr1	35535686	35537018	chr1:35535686-35537018	chr1:35536412-35536577	direct	165	chr4:145644700-145644850	chr1:35536412-35536577	direct	165	chr8:82506159-82506309	none	none	none	none	chr4:145095908-145965901_150	shared
chr1	35636159	35636582	chr1:35636159-35636582	chr1:35636305-35636420	indi_garCNE	115	chr4:146404800-146404950	chr1:35636305-35636420	indi_garCNE	115	chr8:81921439-81921589	none	none	none	none	chr4:146404914-148276653_36	shared
chr1	35857893	35859863	chr1:35857893-35859863	chr1:35858505-35858615,chr1:35858801-35859199	direct,direct	110398	chr4:146857900-146858050,chr4:146858460-146858610,chr4:146859340-146859490	chr1:35858505-35858615,chr1:35858801-35859199	direct,direct	110398	chr8:81554059-81554209,chr8:81553359-81553509,chr8:81553519-81553669,chr8:81552739-81552889	none	none	none	chr4:146854337-146858123_0.55_0.796_._150	chr4:146404914-148276653_450	shared
chr1	35900858	35901636	chr1:35900858-35901636	chr1:35901011-35901241,chr1:35901333-35901716	direct,indi_garCNE	230303	chr4:147075000-147075150,chr4:147075180-147075330,chr4:147075340-147075490	chr1:35901333-35901716	indi_garCNE	303	chr8:81365539-81365689	none	none	none	none	chr4:146404914-148276653_450	shared
chr1	35960149	35960544	chr1:35960149-35960544	chr1:35960312-35960450,chr1:35960514-35960615	direct,indi_recons	138,30	chr4:147184900-147185050,chr4:147185080-147185230	chr1:35960312-35960450,chr1:35960514-35960615	direct,direct	138,30	chr8:81249259-81249409	none	none	none	none	chr4:146404914-148276653_300	shared
chr1	36055223	36055748	chr1:36055223-36055748	chr1:36055509-36055569	direct	60	chr4:147291520-147291670,chr4:147291680-147291830	NA	NA	NA	NA	none	NA	none	chr4:147290570-147292736_0.07_0_._300	chr4:146404914-148276653_300	shared
chr1	36116215	36116791	chr1:36116215-36116791	chr1:36116286-36116669	direct	383	chr4:147393480-147393630,chr4:147393680-147393830,chr4:147393840-147393990	chr1:36116286-36116669	direct	383	chr8:81080659-81080809,chr8:81080819-81080969	none	none	none	none	chr4:146404914-148276653_450	shared
chr1	36128766	36129368	chr1:36128766-36129368	chr1:36128802-36129178	direct	376	chr4:147399320-147399470	chr1:36128802-36129178	direct	376	chr8:81074179-81074329,chr8:81074379-81074529	none	none	none	chr4:147398695-147400570_0.038_0_._150	chr4:146404914-148276653_150	shared
chr1	36142798	36143263	chr1:36142798-36143263	chr1:36142894-36143020	direct	126	chr4:147555520-147555670	NA	NA	NA	NA	none	NA	none	none	chr4:146404914-148276653_150	shared
chr1	36144566	36145618	chr1:36144566-36145618	NA	NA	NA	NA	chr1:36144583-36144659	direct	76	chr8:80961439-80961589	NA	none	NA	NA	NA	shared
chr1	36150894	36151541	chr1:36150894-36151541	chr1:36151208-36151471	direct	263	chr4:147574340-147574490	chr1:36151066-36151179,chr1:36151208-36151471	direct,direct	113263	chr8:80946079-80946229,chr8:80945679-80945829,chr8:80945859-80946009	none	none	none	none	chr4:146404914-148276653_150	shared
chr1	36153001	36153607	chr1:36153001-36153607	chr1:36153181-36153474	direct	293	chr4:147575860-147576010,chr4:147576100-147576250	chr1:36153181-36153474	direct	293	chr8:80944199-80944349,chr8:80944459-80944609	none	none	none	none	chr4:146404914-148276653_300	shared
chr1	36172072	36172328	chr1:36172072-36172328	chr1:36172314-36172518	direct	14	chr4:147689860-147690130	NA	NA	NA	NA	none	NA	none	none	chr4:146404914-148276653_270	shared
chr1	36182673	36182951	chr1:36182673-36182951	chr1:36182648-36182890	direct	217	chr4:147709060-147709210	chr1:36182648-36182890	direct	217	chr8:80870059-80870209	none	none	none	none	chr4:146404914-148276653_150	shared
chr1	36209387	36209915	chr1:36209387-36209915	chr1:36209565-36209648	direct	83	chr4:147778360-147778510	NA	NA	NA	NA	none	NA	none	none	chr4:146404914-148276653_150	shared
chr1	36268709	36269011	chr1:36268709-36269011	chr1:36268531-36268870	direct	161	chr4:147933980-147934130,chr4:147934160-147934310	chr1:36268531-36268870	direct	161	chr8:80677339-80677489	none	none	none	none	chr4:146404914-148276653_300	shared
chr1	38115619	38116009	chr1:38115619-38116009	chr1:38115578-38115808	indi_garCNE	189	chr4:171844400-171844550,chr4:171844560-171844710	chr1:38115578-38115808	indi_garCNE	189	chr8:62170157-62170307	none	none	none	none	none	shared
chr1	38463694	38464526	chr1:38463694-38464526	chr1:38463734-38463957	indi_garCNE	223	chr4:173714660-173714810,chr4:173714880-173715030	chr1:38463734-38463957	indi_garCNE	223	chr8:60452977-60453127,chr8:60453137-60453287	none	none	none	none	chr4:172237988-173832964_300	shared
chr1	38597206	38597647	chr1:38597206-38597647	chr1:38597376-38597659	indi_garCNE	271	chr4:174436500-174436650	chr1:38597376-38597659	indi_garCNE	271	chr8:59814237-59814387,chr8:59814477-59814627	element494_._150	none	none	chr4:174420091-174446920_0.831_0.81_._150	chr4:174357468-175254792_150	shared
chr1	38598928	38599367	chr1:38598928-38599367	chr1:38599050-38599203	direct	153	chr4:174440380-174440530,chr4:174440540-174440690	chr1:38599050-38599203	direct	153	chr8:59810637-59810787	none	none	none	chr4:174420091-174446920_0.831_0.81_._300	chr4:174357468-175254792_300	shared
chr1	38600186	38601436	chr1:38600186-38601436	chr1:38600150-38600449,chr1:38600661-38601504	indi_garCNE,indi_garCNE	263775	chr4:174443400-174443550,chr4:174443560-174443710,chr4:174445180-174445330,chr4:174445340-174445490	chr1:38600150-38600449,chr1:38600661-38601504	indi_garCNE,indi_garCNE	263775	chr8:59807417-59807567,chr8:59805497-59805647,chr8:59805677-59805827	none	element1284_._150	none	chr4:174420091-174446920_0.831_0.81_._600	chr4:174357468-175254792_600	shared
chr1	38604199	38604670	chr1:38604199-38604670	chr1:38604428-38604512	direct	84	chr4:174451380-174451530	chr1:38604428-38604512	direct	84	chr8:59799657-59799807	none	none	none	none	chr4:174357468-175254792_150	shared
chr1	38605655	38606317	chr1:38605655-38606317	chr1:38606229-38606442	direct	88	chr4:174457260-174457410	chr1:38606229-38606442	direct	88	chr8:59793797-59793947,chr8:59794077-59794227	none	none	none	chr4:174454195-174466076_0.711_0.814_._150	chr4:174357468-175254792_150	shared
chr1	38606845	38607371	chr1:38606845-38607371	chr1:38606978-38607100	direct	122	chr4:174459565-174459715,chr4:174459740-174459890	chr1:38606978-38607100	direct	122	chr8:59791557-59791707	none	none	none	chr4:174454195-174466076_0.711_0.814_._300	chr4:174357468-175254792_300	shared
chr1	38654458	38654658	chr1:38654458-38654658	chr1:38654394-38654724	indi_garCNE	200	chr4:174756880-174757030,chr4:174757140-174757290,chr4:174757300-174757450	chr1:38654394-38654724	indi_garCNE	200	chr8:59492837-59492987,chr8:59493037-59493187	none	none	none	chr4:174756533-174759273_0.13_0.255_._450	chr4:174357468-175254792_450	shared
chr1	38660607	38660843	chr1:38660607-38660843	chr1:38660450-38660644	indi_garCNE	37	chr4:174798060-174798210	chr1:38660450-38660644	indi_garCNE	37	chr8:59465617-59465767	none	none	none	none	chr4:174357468-175254792_150	shared
chr1	38673691	38673899	chr1:38673691-38673899	NA	NA	NA	NA	chr1:38673638-38673695	indi_trans	4	chr8:59441437-59441587	NA	none	NA	NA	NA	shared
chr1	38710767	38710967	chr1:38710767-38710967	chr1:38710762-38710972	direct	200	chr4:174901140-174901290	chr1:38710762-38710972	indi_trans	200	chr8:59372317-59372467	none	none	none	chr4:174900394-174902894_0.047_0.111_._150	chr4:174357468-175254792_150	shared
chr1	38712789	38713417	chr1:38712789-38713417	chr1:38712871-38712925,chr1:38712959-38713025,chr1:38713064-38713228	direct,direct,direct	54,66,164	chr4:174911840-174911990,chr4:174912080-174912230	chr1:38713064-38713228	indi_trans	164	chr8:59362237-59362387,chr8:59362397-59362547	none	none	none	none	chr4:174357468-175254792_300	Smarcd3F6-GFP+ specific
chr1	38719057	38719641	chr1:38719057-38719641	chr1:38719445-38719621	direct	176	chr4:174958300-174958450,chr4:174958540-174958690	chr1:38719445-38719621	indi_trans	176	chr8:59311597-59311747	none	none	none	chr4:174956698-174959100_0.072_0.145_._300	chr4:174357468-175254792_300	shared
chr1	38748014	38748558	chr1:38748014-38748558	chr1:38748097-38748306	direct	209	chr4:175120100-175120250	chr1:38748097-38748306	indi_trans	209	chr8:59118217-59118367	none	none	none	none	chr4:174357468-175254792_150	shared
chr1	38751565	38752163	chr1:38751565-38752163	chr1:38751518-38752112	indi_garCNE	547	chr4:175130040-175130190,chr4:175130220-175130370	chr1:38751518-38752112	indi_garCNE	547	chr8:59108617-59108767	none	none	none	none	chr4:174357468-175254792_300	shared
chr1	38753017	38753220	chr1:38753017-38753220	chr1:38753080-38753151	indi_trans	71	chr4:175151920-175152070	NA	NA	NA	NA	none	NA	none	none	chr4:174357468-175254792_150	shared
chr1	39062788	39064243	chr1:39062788-39064243	NA	NA	NA	NA	chr1:39063074-39063151	indi_garCNE	77	chr8:56040933-56041083	NA	none	NA	NA	NA	Smarcd3F6-GFP+ specific
chr1	39167856	39168078	chr1:39167856-39168078	chr1:39167998-39168162	indi_garCNE	80	chr4:177152340-177152490	NA	NA	NA	NA	none	NA	none	chr4:177150270-177153876_0.148_0.026_._150	none	shared
chr1	39484483	39484889	chr1:39484483-39484889	chr1:39484653-39484811	indi_garCNE	158	chr4:181506760-181506910,chr4:181506920-181507070	chr1:39484653-39484811	indi_garCNE	158	chr8:51455594-51455744	none	none	none	none	chr4:178281605-184356373_300	shared
chr1	39576953	39577153	chr1:39576953-39577153	chr1:39577071-39577240	indi_garCNE	82	chr4:182405780-182405930	chr1:39577071-39577240	indi_garCNE	82	chr8:50572514-50572664	none	none	none	none	chr4:178281605-184356373_150	shared
chr1	39780012	39780789	chr1:39780012-39780789	chr1:39780667-39780782,chr1:39780280-39780645	indi_garCNE,indi_garCNE	115365	chr4:183100380-183100530	chr1:39780667-39780782,chr1:39780280-39780645	indi_garCNE,indi_garCNE	115365	chr8:49895234-49895384	none	none	none	none	chr4:178281605-184356373_150	shared
chr1	39855285	39855804	chr1:39855285-39855804	chr1:39855505-39855563	direct	58	chr4:183268460-183268610	chr1:39855505-39855563	direct	58	chr8:49731094-49731244	none	none	none	none	chr4:178281605-184356373_150	shared
chr1	39968676	39968964	chr1:39968676-39968964	chr1:39968711-39968831,chr1:39968837-39968994	indi_garCNE,indi_trans	120127	chr4:183477140-183477290,chr4:183477320-183477470	chr1:39968837-39968994	indi_trans	127	chr8:49543814-49543964	none	none	none	none	chr4:178281605-184356373_300	shared
chr1	39975255	39976614	chr1:39975255-39976614	chr1:39975927-39976056	indi_trans	129	chr4:183505300-183505450	NA	NA	NA	NA	none	NA	none	none	chr4:178281605-184356373_150	Smarcd3F6-GFP- specific
chr1	40338570	40340021	chr1:40338570-40340021	chr1:40338977-40339032	indi_trans	55	chr4:184718740-184718890	chr1:40338977-40339032	indi_trans	55	chr8:48498554-48498704	none	none	none	chr4:184717925-184720132_0.132_0.037_._150	none	shared
chr1	40777003	40777763	chr1:40777003-40777763	chr1:40777122-40777299	indi_garCNE	177	chr4:140762760-140762910,chr4:140762940-140763090	chr1:40777122-40777299	indi_garCNE	177	chr3:51614242-51614392,chr3:51614602-51614752	none	none	none	none	chr4:140549687-141217665_300	shared
chr1	40816174	40816983	chr1:40816174-40816983	chr1:40816235-40816345	indi_garCNE	110	chr4:140842640-140842790	chr1:40816235-40816345	indi_garCNE	110	chr3:51692582-51692732	none	none	none	chr4:140835565-140844690_0.329_0.27_._150	chr4:140549687-141217665_150	shared
chr1	41208634	41208870	chr1:41208634-41208870	chr1:41208672-41208754	indi_both	82	chr4:8648420-8648570	chr1:41208672-41208754	indi_recons	82	chr5:35840169-35840319	none	none	none	none	none	shared
chr1	41213524	41213835	chr1:41213524-41213835	chr1:41213736-41213854	indi_trans	99	chr4:8651320-8651470	chr1:41213685-41213832	indi_garCNE	147	chr5:35838749-35838899,chr5:35838929-35839079	none	none	none	none	none	shared
chr1	42936267	42936818	chr1:42936267-42936818	chr1:42936583-42936884	indi_garCNE	235	chr2:80298660-80298810	NA	NA	NA	NA	none	NA	none	none	chr2:80165834-81026307_150	shared
chr1	42945669	42946497	chr1:42945669-42946497	chr1:42946240-42946589	indi_garCNE	257	chr2:80308180-80308330,chr2:80308360-80308510,chr2:80308560-80308710	chr1:42946240-42946589	indi_garCNE	257	chr6:77391174-77391324	none	none	none	none	chr2:80165834-81026307_450	shared
chr1	42951240	42951440	chr1:42951240-42951440	NA	NA	NA	NA	chr1:42951333-42951560	indi_garCNE	107	chr6:77363614-77363764	NA	none	NA	NA	NA	shared
chr1	43030791	43030991	chr1:43030791-43030991	chr1:43030403-43031061	indi_garCNE	200	chr2:80421060-80421210,chr2:80421260-80421410	chr1:43030403-43031061	indi_garCNE	200	chr6:77304534-77304684	none	none	none	none	chr2:80165834-81026307_300	shared
chr1	43160106	43162288	chr1:43160106-43162288	chr1:43161306-43161706,chr1:43162053-43162143,chr1:43162285-43162355	direct,direct,indi_garCNE	400,90,3	chr2:80531340-80531490,chr2:80531500-80531650,chr2:80531780-80531930	chr1:43161306-43161706,chr1:43162285-43162355	indi_trans,indi_garCNE	400,3	chr6:77193034-77193184,chr6:77192594-77192744	none	none	none	none	chr2:80165834-81026307_450	Smarcd3F6-GFP- specific
chr1	46547787	46548054	chr1:46547787-46548054	chr1:46547215-46548056	indi_garCNE	267	chr13:112137020-112137170	NA	NA	NA	NA	none	NA	none	none	chr13:111944298-113173251_150	shared
chr1	46550218	46550728	chr1:46550218-46550728	chr1:46550218-46550348,chr1:46550388-46550399,chr1:46550405-46550424,chr1:46550470-46550479,chr1:46550508-46550628	indi_garCNE,indi_garCNE,indi_garCNE,indi_garCNE,indi_garCNE	130,11,19,9,120	chr13:112145080-112145230,chr13:112145280-112145430,chr13:112145540-112145690	chr1:46550218-46550348,chr1:46550388-46550399,chr1:46550405-46550424,chr1:46550470-46550479,chr1:46550508-46550628	indi_garCNE,indi_garCNE,indi_garCNE,indi_garCNE,indi_garCNE	130,11,19,9,120	chr8:11977260-11977410	none	none	none	none	chr13:111944298-113173251_450	shared
chr1	46554003	46554290	chr1:46554003-46554290	chr1:46553802-46554006	indi_garCNE	3	chr13:112162180-112162330	chr1:46553802-46554006	indi_garCNE	3	chr8:11990220-11990370	none	none	none	none	chr13:111944298-113173251_150	shared
chr1	46556374	46556762	chr1:46556374-46556762	chr1:46556353-46556587	indi_trans	213	chr13:112184420-112184570,chr13:112184580-112184730	chr1:46556353-46556587	direct	213	chr8:12000300-12000450,chr8:12000560-12000710	none	none	none	none	chr13:111944298-113173251_300	shared
chr1	46580477	46580811	chr1:46580477-46580811	chr1:46580634-46581299	indi_garCNE	177	chr13:112239220-112239370,chr13:112239460-112239610	chr1:46580634-46581299	indi_garCNE	177	chr8:12043760-12043910,chr8:12043960-12044110	none	none	none	none	chr13:111944298-113173251_300	shared
chr1	46609295	46609785	chr1:46609295-46609785	chr1:46609334-46609603	indi_garCNE	269	chr13:112332120-112332270	chr1:46609334-46609603	indi_garCNE	269	chr8:12127500-12127650,chr8:12127720-12127870	none	none	none	none	chr13:111944298-113173251_150	Smarcd3F6-GFP- specific
chr1	46614201	46614713	chr1:46614201-46614713	NA	NA	NA	NA	chr1:46614360-46614614	direct	254	chr8:12137620-12137770	NA	none	NA	NA	NA	shared
chr1	46666486	46667735	chr1:46666486-46667735	chr1:46666633-46666939,chr1:46667091-46667166	direct,direct	306,75	chr13:112626300-112626450,chr13:112626520-112626670	chr1:46666633-46666939,chr1:46667091-46667166	direct,direct	306,75	chr8:12323340-12323490,chr8:12323560-12323710	none	none	none	chr13:112624376-112626508_0.030_0.069_._150+chr13:112626588-112628540_0.021_0.048_._ 82	chr13:111944298-113173251_300	shared
chr1	46669310	46670020	chr1:46669310-46670020	chr1:46669820-46669927	direct	107	chr13:112628100-112628250	chr1:46669769-46669958	indi_garCNE	189	chr8:12325080-12325230,chr8:12325340-12325490	none	none	none	chr13:112626588-112628540_0.021_0.048_._150	chr13:111944298-113173251_150	shared
chr1	46691145	46692776	chr1:46691145-46692776	chr1:46691304-46691384	direct	80	chr13:112721040-112721190	chr1:46691304-46691384	direct	80	chr8:12395460-12395610	none	none	none	none	chr13:111944298-113173251_150	shared
chr1	46694224	46695139	chr1:46694224-46695139	chr1:46694508-46694573	direct	65	chr13:112727745-112727895	NA	NA	NA	NA	none	NA	none	none	chr13:111944298-113173251_150	shared
chr1	46695511	46695816	chr1:46695511-46695816	chr1:46695380-46695693	direct	182	chr13:112755960-112756110	chr1:46695380-46695693	direct	182	chr8:12428000-12428150,chr8:12428240-12428390	none	none	none	none	chr13:111944298-113173251_150	shared
chr1	46698041	46698671	chr1:46698041-46698671	chr1:46698294-46698349	direct	55	chr13:112760940-112761090	NA	NA	NA	NA	none	NA	none	none	chr13:111944298-113173251_150	shared
chr1	46708639	46709069	chr1:46708639-46709069	chr1:46708753-46708807,chr1:46708987-46709172	indi_garCNE,indi_garCNE	54,82	chr13:112816340-112816490	chr1:46708753-46708807,chr1:46708987-46709172	indi_garCNE,indi_garCNE	54,82	chr8:12478220-12478370	none	none	none	none	chr13:111944298-113173251_150	shared
chr1	46744817	46745543	chr1:46744817-46745543	chr1:46744847-46745161,chr1:46745210-46745327	indi_garCNE,indi_garCNE	314117	chr13:112985885-112986035,chr13:112986080-112986230	chr1:46744847-46745161,chr1:46745210-46745327	indi_garCNE,indi_garCNE	314117	chr8:12548200-12548350,chr8:12548400-12548550	none	none	none	none	chr13:111944298-113173251_300	shared
chr1	47239007	47241386	chr1:47239007-47241386	chr1:47239528-47239769	indi_recons	241	chr16:411520-411670	chr1:47239528-47239769	indi_recons	241	chr17:26268105-26268255	none	none	none	none	none	shared
chr1	47312810	47313263	chr1:47312810-47313263	chr1:47312911-47313140	indi_garCNE	229	chr13:51259980-51260130	chr1:47312911-47313140	indi_garCNE	229	chr14:62793077-62793227,chr14:62793297-62793447	none	none	none	chr13:51254937-51262445_0.314_0.222_._150	chr13:50649834-51685361_150	shared
chr1	48948790	48949886	chr1:48948790-48949886	chr1:48949808-48950150	indi_garCNE	78	chr10:106975180-106975330	chr1:48949808-48950150	indi_garCNE	78	chr19:48840030-48840180	none	none	none	none	chr10:106127858-107530555_150	shared
chr1	49086081	49086458	chr1:49086081-49086458	chr1:49086213-49086320	direct	107	chr10:108338940-108339090	NA	NA	NA	NA	none	NA	none	none	chr10:107935499-109459438_150	shared
chr1	49841031	49841952	chr1:49841031-49841952	NA	NA	NA	NA	chr1:49841489-49841593	direct	104	chr7:147246979-147247129	NA	none	NA	NA	NA	Smarcd3F6-GFP- specific
chr1	49845418	49846490	chr1:49845418-49846490	NA	NA	NA	NA	chr1:49846171-49846310	direct	139	chr7:147244099-147244249	NA	element1489_neuraltube[5/5]|hindbrain(rhombencephalon)[5/5]|midbrain(mesencephalon)[5/5]_150	NA	NA	NA	shared
chr1	50285982	50286417	chr1:50285982-50286417	chr1:50286107-50286231	indi_garCNE	124	chr4:109255400-109255550	chr1:50286107-50286231	indi_garCNE	124	chr3:130666138-130666288,chr3:130666298-130666448	element1545_midbrain(mesencephalon)[8/8]|forebrain[8/8]_150	none	none	none	chr4:108971636-110311834_150	shared
chr1	50314335	50314621	chr1:50314335-50314621	chr1:50314385-50314581	indi_recons	196	chr4:109132640-109132790,chr4:109132800-109132950	chr1:50314385-50314581	indi_recons	196	chr3:130775658-130775808	none	none	none	none	chr4:108971636-110311834_300	shared
chr1	50319213	50320026	chr1:50319213-50320026	chr1:50319628-50319897	direct	269	chr4:109094480-109094630,chr4:109094640-109094790	chr1:50319628-50319897	direct	269	chr3:130808918-130809068	none	none	none	none	chr4:108971636-110311834_300	shared
chr1	50340487	50340947	chr1:50340487-50340947	chr1:50340477-50340674	direct	187	chr4:109062740-109062890,chr4:109062940-109063090	chr1:50340477-50340674	direct	187	chr3:130840118-130840268	element918_._300	none	none	none	chr4:108971636-110311834_300	shared
chr1	50343263	50343912	chr1:50343263-50343912	chr1:50343344-50343434,chr1:50343463-50343573	direct,direct	90110	chr4:109062500-109062650	chr1:50343344-50343434,chr1:50343463-50343573	direct,direct	90110	chr3:130840338-130840488	element918_._150	none	none	none	chr4:108971636-110311834_150	shared
chr1	50367687	50368267	chr1:50367687-50368267	chr1:50367805-50367931	direct	126	chr4:109013260-109013410	chr1:50367805-50367931	direct	126	chr3:130883898-130884048	none	none	none	none	chr4:108971636-110311834_150	shared
chr1	50384483	50384689	chr1:50384483-50384689	chr1:50384383-50384553	indi_garCNE	70	chr4:109005080-109005230	chr1:50384383-50384553	indi_garCNE	70	chr3:130891658-130891808	none	none	none	none	chr4:108971636-110311834_150	shared
chr1	50402503	50403759	chr1:50402503-50403759	chr1:50403384-50403459	direct	75	chr4:108972680-108972830	NA	NA	NA	NA	none	NA	none	none	chr4:108971636-110311834_150	shared
chr1	50405853	50406833	chr1:50405853-50406833	chr1:50406175-50406381,chr1:50406406-50406533,chr1:50406560-50406728	indi_garCNE,indi_garCNE,indi_garCNE	206127168	chr4:108972045-108972195,chr4:108971580-108971730,chr4:108971820-108971970	chr1:50406406-50406533,chr1:50406560-50406728	indi_garCNE,indi_garCNE	127168	chr3:130924478-130924628	none	none	none	none	chr4:108971636-110311834_394	shared
chr1	51407283	51408041	chr1:51407283-51408041	chr1:51407453-51408132	indi_garCNE	588	chr14:57369060-57369210	NA	NA	NA	NA	none	NA	none	none	chr14:56879401-57783739_150	shared
chr1	51412500	51412924	chr1:51412500-51412924	chr1:51412739-51412796	indi_trans	57	chr2:63241180-63241330	chr1:51412739-51412796	indi_trans	57	chr11:21934183-21934333	none	none	none	none	chr2:63014614-63813602_150	shared
chr1	51416915	51417226	chr1:51416915-51417226	chr1:51416858-51416918	direct	3	chr2:63262020-63262170	chr1:51416858-51416918	direct	3	chr11:21917363-21917513	none	none	none	none	chr2:63014614-63813602_150	shared
chr1	51422417	51422868	chr1:51422417-51422868	chr1:51422690-51422842	direct	152	chr2:63270820-63270970	chr1:51422690-51422842	direct	152	chr11:21908423-21908573	none	none	none	none	chr2:63014614-63813602_150	shared
chr1	51423736	51424277	chr1:51423736-51424277	chr1:51423956-51424043	direct	87	chr2:63271100-63271250	chr1:51423956-51424043	indi_trans	87	chr11:21908123-21908273	none	none	none	none	chr2:63014614-63813602_150	shared
chr1	52226218	52229206	chr1:52226218-52229206	chr1:52226713-52226809	indi_trans	96	chr19:12904360-12904510	chr1:52226713-52226809	indi_trans	96	chr8:87500479-87500629	none	none	none	none	none	shared
chr1	52452689	52453371	chr1:52452689-52453371	chr1:52452920-52453014	direct	94	chr19:13133620-13133770	chr1:52452920-52453014	direct	94	chr8:87298379-87298529	none	none	none	none	none	shared
chr1	52542550	52543095	chr1:52542550-52543095	chr1:52542522-52542597	direct	47	chr19:13181400-13181550	chr1:52542522-52542597	direct	47	chr8:87254039-87254189	none	element21_midbrain(mesencephalon)[6/11]|heart[6/11]_150	none	none	none	shared
chr1	52587544	52587827	chr1:52587544-52587827	chr1:52587620-52587740	direct	120	chr19:3459640-3459790,chr19:13202280-13202430,chr19:13202440-13202590	chr1:52587620-52587740	direct	120	chr8:87236439-87236589,chr10:80864525-80864675,chr10:80864685-80864835	none	none	none	chr19:3428018-3468637_0.633_0.663_._150+chr19:13191925-13212181_0.668_0.584_._300	none	shared
chr1	54124040	54124456	chr1:54124040-54124456	chr1:54124029-54124053	indi_garCNE	13	chr13:32057560-32057710	NA	NA	NA	NA	none	NA	none	none	none	shared
chr1	54244117	54246188	chr1:54244117-54246188	chr1:54245692-54245774	direct	82	chr2:61765400-61765550	chr1:54245692-54245774	direct	82	chr11:23155760-23155910	none	none	none	none	none	shared
chr1	54311145	54311583	chr1:54311145-54311583	chr1:54311285-54311303	indi_garCNE	18	chr1:244006540-244006690	chr1:54311285-54311303	indi_garCNE	18	chr1:179178951-179179101	none	none	none	none	chr1:243507420-244350367_150	shared
chr1	54566659	54567426	chr1:54566659-54567426	chr1:54567034-54567088	indi_recons	54	chr6:170606380-170606530	chr1:54567034-54567088	indi_both	54	chr17:15518544-15518694	none	none	none	none	chr6:170072589-170747828_150	Smarcd3F6-GFP- specific
chr1	54569852	54570838	chr1:54569852-54570838	chr1:54570591-54570624	indi_garCNE	33	chr6:170605025-170605175,chr6:170605180-170605330	chr1:54570591-54570624	indi_garCNE	33	chr17:15517644-15517794	none	none	none	none	chr6:170072589-170747828_300	shared
chr1	54572539	54573648	chr1:54572539-54573648	chr1:54573185-54573309	direct	124	chr6:170603080-170603230	chr1:54573185-54573309	direct	124	chr17:15515864-15516014	none	none	none	none	chr6:170072589-170747828_150	shared
chr1	54578958	54582536	chr1:54578958-54582536	chr1:54579408-54579482,chr1:54582138-54582307	direct,direct	74169	chr6:170601080-170601230,chr6:170595740-170595890	chr1:54579408-54579482,chr1:54582138-54582307	direct,direct	74169	chr17:15513944-15514094,chr17:15509044-15509194	none	none	none	chr6:170593857-170598061_0.194_0.126_._150	chr6:170072589-170747828_300	shared
chr1	55793904	55794273	chr1:55793904-55794273	chr1:55793996-55794101	indi_garCNE	105	chr19:6373040-6373190	chr1:55793996-55794101	indi_garCNE	105	chr17:57136923-57137073	none	none	none	none	none	shared
chr1	55798421	55798829	chr1:55798421-55798829	chr1:55798571-55798605	indi_garCNE	34	chr11:67159945-67160095	NA	NA	NA	NA	none	NA	none	none	none	shared
chr1	57737580	57738396	chr1:57737580-57738396	chr1:57737925-57738002	indi_garCNE	77	chr7:138666380-138666530	chr1:57737925-57738002	indi_garCNE	77	chr6:38204180-38204330,chr6:38204380-38204530	none	none	none	none	none	shared
chr1	59616828	59617290	chr1:59616828-59617290	chr1:59617043-59617106	direct	63	chr19:14261585-14261735	chr1:59617043-59617106	direct	63	chr8:86462879-86463029	none	none	none	chr19:14258658-14264022_0.204_0.054_._150	none	shared
chr1	60297054	60297335	chr1:60297054-60297335	NA	NA	NA	NA	chr1:60297038-60297144	indi_garCNE	90	chr16:13602993-13603143	NA	none	NA	NA	NA	shared
chr10	205633	210197	chr10:205633-210197	chr10:208999-209030,chr10:209140-209313	indi_garCNE,direct	31173	chr21:38807040-38807190,chr21:38807300-38807450,chr21:38807560-38807710	chr10:209140-209313	direct	173	chr16:94853647-94853797	none	none	none	chr21:38806000-38809051_0.093_0.069_._450	none	shared
chr10	239966	240269	chr10:239966-240269	chr10:240045-240148	indi_trans	103	chr21:39870400-39870550	chr10:240045-240148	indi_trans	103	chr16:95680967-95681117	none	none	none	none	chr21:39109099-40484558_150	shared
chr10	637383	637583	chr10:637383-637583	chr10:637519-637574	indi_garCNE	55	chr9:3862960-3863110,chr9:3863240-3863390	chr10:637519-637574	indi_garCNE	55	chr19:28364010-28364160	none	none	none	chr9:3863000-3864247_0.024_0_._260	chr9:3335758-4236153_300	shared
chr10	884859	885308	chr10:884859-885308	chr10:885088-885323	indi_garCNE	220	chr4:96971760-96971910	chr10:885088-885323	indi_garCNE	220	chr3:140676504-140676654,chr3:140676784-140676934	none	none	none	none	chr4:95550718-99036481_150	shared
chr10	897428	898087	chr10:897428-898087	chr10:897767-897903	indi_recons	136	chr4:97506380-97506530	NA	NA	NA	NA	none	NA	none	none	chr4:95550718-99036481_150	shared
chr10	1088242	1088442	chr10:1088242-1088442	chr10:1088313-1088413	indi_garCNE	100	chr4:96190080-96190230	chr10:1088313-1088413	indi_garCNE	100	chr3:141406084-141406234	none	none	none	none	chr4:95550718-99036481_150	shared
chr10	1158605	1159014	chr10:1158605-1159014	chr10:1158897-1159097	indi_garCNE	117	chr4:95940060-95940210	chr10:1158897-1159097	indi_garCNE	117	chr3:141616044-141616194	none	none	none	none	chr4:95550718-99036481_150	shared
chr10	1577264	1577506	chr10:1577264-1577506	chr10:1577314-1577386	direct	72	chr5:37170240-37170390	NA	NA	NA	NA	none	NA	none	none	none	shared
chr10	2394216	2394640	chr10:2394216-2394640	chr10:2394286-2394473	indi_garCNE	187	chr9:44210940-44211090,chr9:41920160-41920310	NA	NA	NA	NA	none	NA	none	none	none	shared
chr10	3736380	3737738	chr10:3736380-3737738	chr10:3736870-3736904	indi_garCNE	34	chr22:28839300-28839450,chr22:28839460-28839610	chr10:3736870-3736904	indi_garCNE	34	chr5:111407779-111407929	none	none	none	none	chr22:27082286-29476338_300	shared
chr10	4214584	4214881	chr10:4214584-4214881	chr10:4214677-4214850	indi_recons	173	chr7:156871765-156871915,chr22:27571220-27571370	chr10:4214677-4214850	indi_recons	173	chr5:112265800-112265950	none	none	none	none	chr7:155044398-157054728_150+chr22:27082286-29476338_150	shared
chr10	4227964	4228347	chr10:4227964-4228347	chr10:4228129-4228264	indi_recons	135	chr22:27439640-27439790	NA	NA	NA	NA	none	NA	none	none	chr22:27082286-29476338_150	shared
chr10	4806369	4806731	chr10:4806369-4806731	chr10:4806410-4806517	direct	107	chr9:112694020-112694170	NA	NA	NA	NA	none	NA	none	none	none	shared
chr10	5021613	5021842	chr10:5021613-5021842	NA	NA	NA	NA	chr10:5021225-5022017	indi_garCNE	229	chr5:100463939-100464089	NA	none	NA	NA	NA	shared
chr10	5780014	5781494	chr10:5780014-5781494	chr10:5780012-5780275	indi_garCNE	261	chr8:18541740-18541890	NA	NA	NA	NA	none	NA	none	none	none	shared
chr10	5951484	5951687	chr10:5951484-5951687	chr10:5951176-5951562	indi_garCNE	78	chr8:32488780-32488930,chr8:32488940-32489090,chr8:32489100-32489250	chr10:5951176-5951562	indi_garCNE	78	chr8:33043572-33043722	none	none	none	none	chr8:32310978-32625459_450	shared
chr10	7856783	7857260	chr10:7856783-7857260	chr10:7856716-7857136	indi_garCNE	353	chr5:55655080-55655230,chr5:55654880-55655030	chr10:7856716-7857136	indi_garCNE	353	chr13:112979928-112980078,chr13:112980128-112980278	none	none	none	chr5:55649731-55663354_0.311_0.378_._300	chr5:55528849-56084697_300	shared
chr10	9407569	9407852	chr10:9407569-9407852	chr10:9407510-9407678	indi_garCNE	109	chr9:125053880-125054030	chr10:9407510-9407678	indi_garCNE	109	chr2:36014980-36015130	none	none	uc.267_141	none	chr9:124434640-125110872_150	shared
chr10	9463687	9464373	chr10:9463687-9464373	chr10:9463729-9464079	direct	350	chr9:124989965-124990115	chr10:9463729-9464079	direct	350	chr2:35959460-35959610,chr2:35959700-35959850,chr2:35959860-35960010	none	none	none	none	chr9:124434640-125110872_150	shared
chr10	9489217	9489790	chr10:9489217-9489790	chr10:9489272-9489491	direct	219	chr9:124959860-124960010	chr10:9489272-9489491	direct	219	chr2:35932800-35932950,chr2:35933000-35933150	none	none	none	none	chr9:124434640-125110872_150	shared
chr10	9573363	9573934	chr10:9573363-9573934	chr10:9573390-9573765	indi_garCNE	375	chr9:124888905-124889055,chr9:124889060-124889210,chr9:124889245-124889395	chr10:9573390-9573765	indi_garCNE	375	chr2:35866760-35866910,chr2:35866940-35867090,chr2:35867100-35867250,chr2:35867260-35867410	none	none	none	chr9:124886669-124898480_0.291_0.152_._450	chr9:124434640-125110872_450	shared
chr10	10284893	10285658	chr10:10284893-10285658	chr10:10284780-10285034,chr10:10285128-10285340	indi_garCNE,indi_garCNE	141212	chr9:131145280-131145430,chr9:131145440-131145590	chr10:10284780-10285034,chr10:10285128-10285340	indi_garCNE,indi_garCNE	141212	chr2:29691060-29691210,chr2:29691260-29691410	none	none	none	none	none	Smarcd3F6-GFP- specific
chr10	10296021	10296868	chr10:10296021-10296868	chr10:10296508-10296823	direct	315	chr9:131155580-131155730	chr10:10296508-10296823	direct	315	chr2:29701820-29701970	none	none	none	none	none	shared
chr10	10843140	10843686	chr10:10843140-10843686	chr10:10843333-10843444	direct	111	chr9:140199560-140199710,chr9:140199725-140199875	NA	NA	NA	NA	none	NA	none	chr9:140198203-140218884_0.498_0.406_._300	none	shared
chr10	11437143	11437605	chr10:11437143-11437605	chr10:11437196-11437414,chr10:11437464-11437562	indi_garCNE,indi_garCNE	218,98	chr5:64252980-64253130	NA	NA	NA	NA	none	NA	none	none	chr5:64172097-64777846_150	shared
chr10	11629567	11630111	chr10:11629567-11630111	chr10:11629953-11630031,chr10:11630039-11630076,chr10:11630092-11630167	indi_garCNE,indi_garCNE,indi_garCNE	78,37,19	chr5:64567840-64567990	NA	NA	NA	NA	none	NA	none	none	chr5:64172097-64777846_150	shared
chr10	11654241	11654645	chr10:11654241-11654645	chr10:11654562-11654752	direct	83	chr5:64625480-64625630	chr10:11654562-11654752	direct	83	chr13:105142600-105142750	none	none	none	none	chr5:64172097-64777846_150	shared
chr10	14587941	14588142	chr10:14587941-14588142	chr10:14588063-14588124	direct	61	chr18:44783165-44783315	chr10:14588063-14588124	direct	61	chr18:77089659-77089809	none	none	none	none	chr18:44538966-45756095_150	shared
chr10	14622078	14622401	chr10:14622078-14622401	chr10:14621783-14622217	direct	139	chr18:44860420-44860570	chr10:14621783-14622217	direct	139	chr18:76998859-76999009,chr18:76999159-76999309	none	none	none	none	chr18:44538966-45756095_150	shared
chr10	14624862	14625134	chr10:14624862-14625134	chr10:14624876-14624980	direct	104	chr18:44860760-44860910	chr10:14624876-14624980	direct	104	chr18:76998639-76998789,chr18:76998859-76999009	none	none	none	none	chr18:44538966-45756095_150	shared
chr10	14659247	14660104	chr10:14659247-14660104	NA	NA	NA	NA	chr10:14659746-14659928	direct	182	chr18:76945599-76945749	NA	none	NA	NA	NA	Smarcd3F6-GFP+ specific
chr10	14767217	14767721	chr10:14767217-14767721	chr10:14767682-14767806	direct	39	chr18:45037800-45037950	chr10:14767682-14767806	direct	39	chr18:76850839-76850989	none	none	none	none	chr18:44538966-45756095_150	shared
chr10	14831404	14831808	chr10:14831404-14831808	chr10:14831547-14831601,chr10:14831630-14831779	indi_garCNE,indi_garCNE	54149	chr18:45111425-45111575,chr18:45111640-45111790	chr10:14831547-14831601,chr10:14831630-14831779	indi_garCNE,indi_garCNE	54149	chr18:76778319-76778469	none	none	none	none	chr18:44538966-45756095_300	shared
chr10	14890160	14890828	chr10:14890160-14890828	chr10:14890391-14890471	direct	80	chr18:45248160-45248310	chr10:14890391-14890471	direct	80	chr18:76559014-76559164	none	none	none	none	chr18:44538966-45756095_150	shared
chr10	17621736	17623089	chr10:17621736-17623089	chr10:17621973-17622101	direct	128	chr5:113697680-113697830	chr10:17621973-17622101	direct	128	chr18:45718974-45719124	none	none	none	none	none	shared
chr10	26003693	26005192	chr10:26003693-26005192	chr10:26004660-26004723	direct	63	chr21:30688620-30688770	chr10:26004660-26004723	direct	63	chr16:87713325-87713475	none	none	none	chr21:30687386-30697933_0.153_0.209_._150	chr21:29186137-31460872_150	shared
chr10	27855971	27856795	chr10:27855971-27856795	chr10:27856153-27856238,chr10:27856303-27856356	direct,direct	85,53	chr7:70165260-70165410,chr7:70165040-70165190	chr10:27856153-27856238	indi_recons	85	chr5:132007890-132008040	none	none	none	none	chr7:66872459-70252194_300	shared
chr10	27857478	27858151	chr10:27857478-27858151	chr10:27857521-27857626,chr10:27857698-27857737,chr10:27857763-27857850	direct,indi_garCNE,indi_garCNE	105,39,87	chr7:70163580-70163730,chr7:70163160-70163310,chr7:70163320-70163470	chr10:27857698-27857737,chr10:27857763-27857850	indi_garCNE,indi_garCNE	39,87	chr5:132009830-132009980	none	none	none	none	chr7:66872459-70252194_450	shared
chr10	27895215	27895415	chr10:27895215-27895415	chr10:27895039-27895322	direct	107	chr7:70110740-70110890,chr7:70110920-70111070	chr10:27895039-27895322	direct	107	chr5:132050550-132050700	none	none	none	none	chr7:66872459-70252194_300	shared
chr10	27925480	27925871	chr10:27925480-27925871	chr10:27925558-27925714,chr10:27925783-27925942	direct,direct	156,88	chr7:70040280-70040430,chr7:70040000-70040150	chr10:27925558-27925714,chr10:27925783-27925942	direct,direct	156,88	chr5:132119030-132119180,chr5:132119210-132119360	none	none	none	chr7:70039195-70041120_0.147_0.153_._300	chr7:66872459-70252194_300	shared
chr10	27928334	27929323	chr10:27928334-27929323	chr10:27928199-27928874,chr10:27928952-27929186	direct,direct	540234	chr7:70038500-70038650,chr7:70038120-70038270,chr7:70038280-70038430,chr7:70037920-70038070	chr10:27928199-27928874	direct	540	chr5:132121530-132121680,chr5:132121790-132121940	none	none	none	none	chr7:66872459-70252194_600	shared
chr10	27947174	27947726	chr10:27947174-27947726	chr10:27947379-27947475	direct	96	chr7:70022540-70022690	chr10:27947379-27947475	direct	96	chr5:132134750-132134900	none	none	none	none	chr7:66872459-70252194_150	shared
chr10	28010935	28011150	chr10:28010935-28011150	chr10:28010888-28010968	direct	33	chr7:69900560-69900710,chr7:69900740-69900890	NA	NA	NA	NA	none	NA	none	none	chr7:66872459-70252194_300	shared
chr10	28014136	28014420	chr10:28014136-28014420	chr10:28014280-28014354	direct	74	chr7:69897640-69897790	chr10:28014280-28014354	direct	74	chr5:132251270-132251420	none	none	none	none	chr7:66872459-70252194_150	shared
chr10	28022954	28023515	chr10:28022954-28023515	chr10:28022945-28023479	direct	525	chr7:69891320-69891470,chr7:69891540-69891690,chr7:69891700-69891850	chr10:28022945-28023479	direct	525	chr5:132256990-132257140,chr5:132257230-132257380	element846_._450	none	none	none	chr7:66872459-70252194_450	shared
chr10	28045237	28046104	chr10:28045237-28046104	chr10:28045699-28045890	direct	191	chr7:69849140-69849290	chr10:28045699-28045890	direct	191	chr5:132300550-132300700	none	element995_._150	none	none	chr7:66872459-70252194_150	Smarcd3F6-GFP+ specific
chr10	28047498	28048203	chr10:28047498-28048203	chr10:28047921-28048023	indi_recons	102	chr15:38196620-38196770	NA	NA	NA	NA	none	NA	none	none	chr15:35240602-38196865_150	shared
chr10	28050987	28051416	chr10:28050987-28051416	chr10:28050919-28051302	direct	315	chr7:69820720-69820870,chr7:69821020-69821170	chr10:28050919-28051302	direct	315	chr5:132327670-132327820,chr5:132327870-132328020,chr5:132328050-132328200	none	none	none	none	chr7:66872459-70252194_300	shared
chr10	28115687	28115953	chr10:28115687-28115953	chr10:28115835-28116076	direct	118	chr7:69675880-69676030,chr7:69676040-69676190,chr7:69675720-69675870	chr10:28115835-28116076	direct	118	chr5:132442970-132443120	none	none	none	none	chr7:66872459-70252194_450	shared
chr10	28155483	28155754	chr10:28155483-28155754	chr10:28155525-28155964	direct	229	chr7:69563220-69563370,chr7:69563400-69563550	chr10:28155525-28155964	direct	229	chr5:132543810-132543960	none	none	none	none	chr7:66872459-70252194_300	shared
chr10	28169458	28169692	chr10:28169458-28169692	chr10:28169180-28169585	direct	127	chr7:69536620-69536770,chr7:69536880-69537030	chr10:28169180-28169585	direct	127	chr5:132565490-132565640,chr5:132565650-132565800	none	none	none	chr7:69536545-69537818_0.039_0_._300	chr7:66872459-70252194_300	shared
chr10	28193852	28194052	chr10:28193852-28194052	chr10:28193954-28194101	indi_recons	98	chr2:160470620-160470770,chr7:69471480-69471630	chr10:28193954-28194101	indi_recons	98	chr2:59961697-59961847,chr5:132637310-132637460	none	none	none	chr7:69470125-69471965_0.086_0.143_._150	chr2:160193588-160475019_150+chr7:66872459-70252194_150	shared
chr10	28798594	28799872	chr10:28798594-28799872	chr10:28799452-28799603	direct	151	chr17:60143320-60143470	chr10:28799452-28799603	direct	151	chr11:86171802-86171952	none	none	none	none	none	shared
chr10	28882874	28884999	chr10:28882874-28884999	chr10:28883996-28884119,chr10:28884497-28884730	direct,direct	123233	chr17:57915640-57915790,chr17:57915020-57915170,chr17:57915200-57915350	chr10:28883996-28884119,chr10:28884497-28884730	direct,direct	123233	chr11:86399962-86400112,chr11:86400362-86400512,chr11:86400542-86400692	element1656_heart[6/8]_450	element127_heart[3/6]_450	none	none	none	Smarcd3F6-GFP- specific
chr10	28926761	28927530	chr10:28926761-28927530	chr10:28927053-28927253	direct	200	chr17:57863820-57863970,chr17:57863980-57864130	chr10:28927053-28927253	direct	200	chr11:86437882-86438032	element2068_._300	none	none	chr17:57863673-57865219_0.181_0.179_._300	none	shared
chr10	29008759	29008959	chr10:29008759-29008959	chr10:29008917-29008979	indi_trans	42	chr17:57750180-57750330	NA	NA	NA	NA	none	NA	none	none	none	shared
chr10	29200013	29201676	chr10:29200013-29201676	chr10:29200402-29200579,chr10:29200635-29201384	indi_garCNE,indi_garCNE	177749	chr3:107244260-107244410,chr3:107244440-107244590,chr3:107243460-107243610	chr10:29200402-29200579,chr10:29200635-29201384	indi_garCNE,indi_garCNE	177749	chr16:50429633-50429783,chr16:50430693-50430843	none	none	none	chr3:107244043-107245219_0.026_0.036_._300	none	shared
chr10	30082837	30083042	chr10:30082837-30083042	chr10:30082945-30083253	indi_garCNE	97	chr11:84843480-84843630,chr11:84843760-84843910	chr10:30082945-30083253	indi_garCNE	97	chr7:98036270-98036420	none	none	none	none	chr11:83194039-84896018_300	shared
chr10	30795612	30795917	chr10:30795612-30795917	chr10:30795709-30795989	direct	208	chr11:122837120-122837270,chr11:122837320-122837470	chr10:30795709-30795989	direct	208	chr9:40697663-40697813	none	none	none	none	chr11:122765844-123058178_300	shared
chr10	30819782	30820234	chr10:30819782-30820234	chr10:30820151-30820236	direct	83	chr11:122883460-122883610	NA	NA	NA	NA	none	NA	none	none	chr11:122765844-123058178_150	shared
chr10	30837097	30837767	chr10:30837097-30837767	chr10:30837329-30837735	direct	406	chr11:122918440-122918590	chr10:30837329-30837735	indi_both	406	chr9:40616843-40616993	none	none	none	chr11:122917060-122919727_0.03_0_._150	chr11:122765844-123058178_150	shared
chr10	32057576	32058251	chr10:32057576-32058251	chr10:32057676-32057844	direct	168	chr11:125252640-125252790,chr11:125250385-125250535	chr10:32057676-32057844	direct	168	chr9:36745745-36746015	none	none	none	none	chr11:124969177-125269634_300	shared
chr10	32168613	32169100	chr10:32168613-32169100	chr10:32168699-32168957	indi_garCNE	258	chr11:125133280-125133430,chr11:125133440-125133590	chr10:32168699-32168957	indi_garCNE	258	chr9:36861805-36861955	none	element577_hindbrain(rhombencephalon)[6/7]|somite[6/7]|midbrain(mesencephalon)[6/7]|forebrain[6/7]|limb[6/7]|branchialarch[6/7]|heart[6/7]_150	none	chr11:125131107-125135194_0.257_0.252_._300	chr11:124969177-125269634_300	shared
chr10	32185395	32186309	chr10:32185395-32186309	chr10:32185633-32185779	indi_trans	146	chr11:125110200-125110350	chr10:32185633-32185779	indi_trans	146	chr9:36884245-36884395	none	none	none	none	chr11:124969177-125269634_150	shared
chr10	32239414	32239722	chr10:32239414-32239722	chr10:32239405-32239580	indi_recons	166	chr11:124969160-124969310	chr10:32239405-32239580	indi_recons	166	chr9:37028445-37028595	none	none	none	none	chr11:124969177-125269634_133	shared
chr10	32536387	32537174	chr10:32536387-32537174	chr10:32536675-32536730,chr10:32536805-32537098	direct,direct	55293	chr11:124716260-124716410,chr11:124716060-124716210	chr10:32536805-32537098	direct	293	chr9:37261905-37262055	none	none	none	none	none	shared
chr10	33600868	33601964	chr10:33600868-33601964	chr10:33601354-33601406	direct	52	chr21:43430220-43430370	NA	NA	NA	NA	none	NA	none	none	none	shared
chr10	33877328	33877835	chr10:33877328-33877835	chr10:33877470-33877625	indi_garCNE	155	chr7:101864320-101864470,chr7:101864480-101864630,chr7:101864640-101864790	chr10:33877470-33877625	indi_garCNE	155	chr5:136768650-136768800,chr5:136768910-136769060	none	none	none	chr7:101863772-101865754_0.176_0.282_._450	chr7:101103032-101901583_450	shared
chr10	33885380	33885790	chr10:33885380-33885790	chr10:33885380-33885604	direct	224	chr7:101858660-101858810,chr7:101858840-101858990	chr10:33885380-33885604	direct	224	chr5:136772890-136773040	none	none	none	chr7:101857542-101858661_0.059_0_._1	chr7:101103032-101901583_300	shared
chr10	34110808	34112069	chr10:34110808-34112069	chr10:34111321-34111450	indi_recons	129	chr7:101459485-101459635	chr10:34111321-34111450	indi_recons	129	chr5:137042730-137042880	none	none	none	none	chr7:101103032-101901583_150	shared
chr10	34383210	34383730	chr10:34383210-34383730	chr10:34383476-34383635	indi_garCNE	159	chr19:36275525-36275675	chr10:34383476-34383635	indi_garCNE	159	chr7:31311679-31311829	none	none	none	none	none	Smarcd3F6-GFP+ specific
chr10	34649452	34650778	chr10:34649452-34650778	chr10:34650413-34650562	indi_garCNE	149	chr21:33245060-33245210,chr21:33245220-33245370,chr21:33245465-33245615	chr10:34650413-34650562	indi_garCNE	149	chr16:90386065-90386215	none	none	none	none	none	shared
chr10	34928108	34928490	chr10:34928108-34928490	chr10:34928049-34928434,chr10:34928439-34928510	indi_garCNE,indi_trans	326,51	chr13:32634740-32634890,chr13:32635280-32635430	chr10:34928049-34928434	indi_garCNE	326	chr5:151097835-151097985	none	none	none	chr13:32632532-32636611_0.589_0.644_._300	chr13:32519883-32837109_300	shared
chr10	35368941	35369171	chr10:35368941-35369171	chr10:35368995-35369073	indi_garCNE	78	chr13:33778680-33778830,chr13:33778880-33779030	chr10:35368995-35369073	indi_garCNE	78	chr5:151928875-151929025	none	none	none	none	none	shared
chr10	37242497	37242697	chr10:37242497-37242697	chr10:37242167-37242755	indi_garCNE	200	chr13:99206260-99206410	NA	NA	NA	NA	none	NA	none	chr13:99175752-99221395_0.564_0.484_._150	none	shared
chr10	37245562	37247455	chr10:37245562-37247455	chr10:37247085-37247157	indi_trans	72	chr13:31040060-31040210	chr10:37247085-37247157	indi_trans	72	chr5:149864616-149864766	none	none	none	none	none	shared
chr10	37275379	37275980	chr10:37275379-37275980	chr10:37275538-37275624,chr10:37275634-37275651	indi_garCNE,indi_garCNE	86,17	chr10:103114100-103114250	chr10:37275538-37275624,chr10:37275634-37275651	indi_garCNE,indi_garCNE	86,17	chr19:45438510-45438660	none	none	none	none	chr10:102222610-103683179_150	shared
chr10	38955561	38955833	chr10:38955561-38955833	chr10:38955587-38955810	indi_garCNE	223	chr17:55546480-55546630,chr17:55546640-55546790	NA	NA	NA	NA	none	NA	none	none	chr17:55337276-55911252_300	shared
chr10	39087806	39088460	chr10:39087806-39088460	chr10:39087636-39087992,chr10:39088375-39088591	indi_recons,direct	186,85	chr12:83754940-83755090,chr17:55740540-55740690,chr17:55740720-55740870	chr10:39087636-39087992,chr10:39088375-39088591	indi_recons,direct	186,85	chr10:104406076-104406226,chr11:88170442-88170592	none	none	none	chr17:55735381-55741844_0.418_0.349_._300	chr12:82807887-84313237_150+chr17:55337276-55911252_300	shared
chr10	39156795	39157129	chr10:39156795-39157129	chr10:39156870-39157304	indi_garCNE	259	chr17:55834380-55834530,chr17:55834540-55834690	chr10:39156870-39157304	indi_garCNE	259	chr11:88094082-88094232	none	none	none	none	chr17:55337276-55911252_300	shared
chr10	39457692	39458071	chr10:39457692-39458071	chr10:39457743-39457826	indi_trans	83	chr21:17791560-17791710,chr21:17791720-17791870	chr10:39457743-39457826	indi_trans	83	chr16:77500305-77500455	none	none	none	none	chr21:15842013-18349398_300	shared
chr10	39484075	39484524	chr10:39484075-39484524	chr10:39484169-39484647	direct	355	chr1:27925760-27925910,chr21:17682040-17682190,chr21:17681720-17681870,chr21:17681880-17682030	chr10:39484169-39484647	direct	355	chr16:77422125-77422275,chr16:77421765-77421915,chr16:77421965-77422115,chr4:132572295-132572445	element1304_neuraltube[5/5]|hindbrain(rhombencephalon)[5/5]|midbrain(mesencephalon)[5/5]|forebrain[5/5]_450	none	none	chr1:27911710-27928602_0.618_0.514_._150+chr21:17681954-17684263_0.042_0.030_._226	chr21:15842013-18349398_450	shared
chr10	39488209	39488667	chr10:39488209-39488667	chr10:39488510-39490071	indi_garCNE	157	chr21:17677980-17678130,chr21:17678180-17678330	chr10:39488510-39490071	indi_garCNE	157	chr16:77418145-77418295	none	none	none	chr21:17677571-17678954_0.137_0.156_._300	chr21:15842013-18349398_300	shared
chr10	39488859	39489250	chr10:39488859-39489250	chr10:39488510-39490071	indi_garCNE	391	chr21:17677980-17678130,chr21:17678180-17678330	chr10:39488510-39490071	indi_garCNE	391	chr16:77418145-77418295	none	none	none	chr21:17677571-17678954_0.137_0.156_._300	chr21:15842013-18349398_300	shared
chr10	39498269	39499084	chr10:39498269-39499084	chr10:39498547-39498716	direct	169	chr21:17652560-17652710,chr21:17652740-17652890	chr10:39498547-39498716	direct	169	chr16:77400845-77400995	none	none	none	chr21:17651809-17653405_0.035_0_._300	chr21:15842013-18349398_300	shared
chr10	39505259	39505838	chr10:39505259-39505838	chr10:39505449-39505777	indi_garCNE	328	chr21:17613940-17614090,chr21:17614100-17614250	chr10:39505449-39505777	indi_garCNE	328	chr16:77370285-77370435,chr16:77370445-77370595	none	none	none	chr21:17609024-17614925_0.058_0.113_._300	chr21:15842013-18349398_300	shared
chr10	39643487	39643894	chr10:39643487-39643894	chr10:39643398-39643612	direct	125	chr21:16375900-16376050	chr10:39643398-39643612	direct	125	chr16:76320185-76320335	none	none	none	chr21:16374394-16381750_0.37_0.506_._150	chr21:15842013-18349398_150	shared
chr10	39651290	39652017	chr10:39651290-39652017	chr10:39651554-39651711	direct	157	chr21:16377660-16377810,chr21:16377820-16377970	chr10:39651554-39651711	direct	157	chr16:76321945-76322095,chr16:76322105-76322255	none	none	none	chr21:16374394-16381750_0.37_0.506_._300	chr21:15842013-18349398_300	shared
chr10	40191317	40191566	chr10:40191317-40191566	chr10:40191293-40191438	indi_garCNE	121	chr21:41919920-41920070,chr21:41920180-41920330	chr10:40191293-40191438	indi_garCNE	121	chr16:97167247-97167397,chr16:97167647-97167797	none	none	none	none	chr21:41428350-42458774_300	shared
chr10	40209107	40209581	chr10:40209107-40209581	chr10:40209352-40209425	indi_recons	73	chr21:41794920-41795070	chr10:40209352-40209425	indi_recons	73	chr16:97094567-97094717	none	none	none	none	chr21:41428350-42458774_150	shared
chr10	40427489	40428854	chr10:40427489-40428854	NA	NA	NA	NA	chr10:40427902-40428020,chr10:40428033-40428116	indi_garCNE,indi_garCNE	118,83	chr12:77253207-77253357	NA	none	NA	NA	NA	shared
chr10	43224976	43226884	chr10:43224976-43226884	chr10:43225995-43226073	direct	78	chr12:121904980-121905130	NA	NA	NA	NA	none	NA	none	chr12:121903890-121906543_0.159_0.021_._150	none	shared
chr10	43621139	43621559	chr10:43621139-43621559	chr10:43621271-43621486	indi_garCNE	215	chr2:85462160-85462310	chr10:43621271-43621486	indi_garCNE	215	chr6:72649554-72649704	none	none	none	none	none	shared
chr10	44808701	44808960	chr10:44808701-44808960	chr10:44808634-44808869	indi_garCNE	168	chr5:83014140-83014290,chr5:83014360-83014510	chr10:44808634-44808869	indi_garCNE	168	chr13:89682745-89682895	none	none	none	none	chr5:82394919-84012789_300	shared
chr10	45035584	45035784	chr10:45035584-45035784	NA	NA	NA	NA	chr10:45035264-45035740	indi_garCNE	156	chr13:84007805-84007955	NA	none	NA	NA	NA	shared
chr10	45055230	45056882	chr10:45055230-45056882	chr10:45055746-45055848	direct	102	chr5:87961700-87961850	NA	NA	NA	NA	none	NA	uc.166_46	none	chr5:86903830-90005206_150	shared
chr10	45060762	45061177	chr10:45060762-45061177	chr10:45060891-45060958	direct	67	chr5:87971740-87971890	NA	NA	NA	NA	none	NA	none	none	chr5:86903830-90005206_150	shared
chr10	45109450	45110193	chr10:45109450-45110193	chr10:45109512-45109629,chr10:45109759-45109831	direct,direct	117,72	chr5:88081700-88081850,chr5:88081860-88082010,chr5:88082080-88082230	chr10:45109512-45109629,chr10:45109759-45109831	direct,direct	117,72	chr13:83743241-83743391,chr13:83742901-83743051	none	none	none	none	chr5:86903830-90005206_450	shared
chr10	45125026	45125537	chr10:45125026-45125537	chr10:45125210-45125309	direct	99	chr5:88111000-88111150	chr10:45125210-45125309	direct	99	chr13:83721858-83722008	none	none	none	chr5:88108057-88118105_0.214_0.071_._150	chr5:86903830-90005206_150	shared
chr10	45271557	45273902	chr10:45271557-45273902	chr10:45271917-45271979,chr10:45272568-45272638	direct,direct	62,70	chr5:90675860-90676010,chr5:90677600-90677750	chr10:45271917-45271979,chr10:45272568-45272638	direct,direct	62,70	chr13:81025321-81025471,chr13:81024001-81024151	none	none	none	none	chr5:90669663-94267763_300	shared
chr10	45386702	45387290	chr10:45386702-45387290	chr10:45387008-45387062	direct	54	chr5:94206660-94206810	chr10:45387008-45387062	direct	54	chr13:76964341-76964491	none	none	none	none	chr5:90669663-94267763_150	shared
chr10	45729268	45729468	chr10:45729268-45729468	chr10:45729212-45729299,chr10:45729317-45729446	indi_garCNE,indi_garCNE	31129	chr12:123959940-123960090	chr10:45729212-45729299,chr10:45729317-45729446	indi_garCNE,indi_garCNE	31129	chr5:124945829-124945979	none	none	none	chr12:123958416-123968021_0.603_0.361_._150	none	shared
chr10	46277984	46278184	chr10:46277984-46278184	chr10:46278013-46278020	indi_garCNE	7	chrX:74145260-74145410,chrX:74145480-74145630	chr10:46278013-46278020	indi_garCNE	7	chrX:101396639-101396789	none	none	none	none	chrX:73959333-74179016_300	shared
chr10	46499551	46499976	chr10:46499551-46499976	chr10:46499710-46499730	indi_garCNE	20	chr12:123959940-123960090	chr10:46499710-46499730	indi_garCNE	20	chr5:124945829-124945979	none	none	none	chr12:123958416-123968021_0.603_0.361_._150	none	shared
chr11	761578	762293	chr11:761578-762293	chr11:761712-761879	indi_garCNE	167	chr3:11680000-11680150,chr3:11680180-11680330	chr11:761712-761879	indi_garCNE	167	chr6:114867018-114867168	none	none	none	chr3:11676645-11683898_0.616_0.605_._300	chr3:11423090-11685560_300	shared
chr11	773411	774091	chr11:773411-774091	chr11:773520-773867	indi_garCNE	347	chr3:11651400-11651550,chr3:11651560-11651710	chr11:773520-773867	indi_garCNE	347	chr6:114843958-114844108	none	none	none	chr3:11650157-11651575_0.323_0.415_._165	chr3:11423090-11685560_300	shared
chr11	777905	778368	chr11:777905-778368	chr11:778090-778422	indi_garCNE	278	chr3:11642000-11642150,chr3:11642160-11642310	chr11:778090-778422	indi_garCNE	278	chr6:114839058-114839208	none	none	none	chr3:11625365-11644555_0.743_0.691_._300	chr3:11423090-11685560_300	shared
chr11	782499	782886	chr11:782499-782886	chr11:782614-782704	direct	90	chr3:11632980-11633130	chr11:782614-782704	direct	90	chr6:114833318-114833468	none	none	none	chr3:11625365-11644555_0.743_0.691_._150	chr3:11423090-11685560_150	shared
chr11	1112002	1112294	chr11:1112002-1112294	chr11:1111867-1112062,chr11:1112097-1112160	direct,direct	60,63	chr3:10893665-10893815,chr3:10893920-10894070	chr11:1111867-1112062	direct	60	chr6:114124434-114124584	none	none	none	none	none	shared
chr11	2028070	2028610	chr11:2028070-2028610	chr11:2028089-2028314,chr11:2028368-2028545	indi_garCNE,indi_garCNE	225177	chr8:115042220-115042370	NA	NA	NA	NA	none	NA	none	none	none	shared
chr11	2089385	2089683	chr11:2089385-2089683	chr11:2089504-2089729	direct	179	chr12:54133460-54133610	chr11:2089504-2089729	indi_trans	179	chr15:102567811-102567961	none	none	none	none	none	shared
chr11	2153885	2154889	chr11:2153885-2154889	chr11:2154656-2154799	direct	143	chr12:54410520-54410670	chr11:2154656-2154799	direct	143	chr15:102828471-102828621	none	none	uc.342_150	none	none	shared
chr11	2172325	2173630	chr11:2172325-2173630	chr11:2172187-2172473,chr11:2173261-2173395	direct,direct	148134	chr12:54367760-54367910,chr12:54368040-54368190,chr12:54366880-54367030	chr11:2172187-2172473,chr11:2173261-2173395	direct,direct	148134	chr15:102785771-102785921,chr15:102784751-102784901	none	none	none	none	none	shared
chr11	2194318	2194820	chr11:2194318-2194820	NA	NA	NA	NA	chr11:2194415-2194580	indi_garCNE	165	chr15:102079091-102079241	NA	none	NA	NA	NA	shared
chr11	2921569	2922055	chr11:2921569-2922055	chr11:2921859-2921953	direct	94	chr1:200952240-200952390	NA	NA	NA	NA	none	NA	none	none	none	shared
chr11	3810230	3810555	chr11:3810230-3810555	chr11:3810089-3810555	indi_garCNE	325	chr3:128146525-128146675,chr3:128146780-128146930	chr11:3810089-3810555	indi_garCNE	325	chr6:88191614-88191764	none	none	none	none	chr3:127674164-128335740_300	shared
chr11	3849197	3849825	chr11:3849197-3849825	chr11:3849194-3849354	indi_recons	157	chr3:128178140-128178290	chr11:3849194-3849354	indi_recons	157	chr6:88174834-88174984	none	none	none	none	chr3:127674164-128335740_150	shared
chr11	3880018	3880418	chr11:3880018-3880418	chr11:3880085-3880215	indi_recons	130	chr2:145235600-145235750	chr11:3880085-3880215	indi_recons	130	chr2:44926780-44926930	none	none	none	chr2:145234897-145235857_0.014_0_._150	chr2:143298357-148669176_150	shared
chr11	3913922	3914927	chr11:3913922-3914927	chr11:3914523-3914700	direct	177	chr3:128202120-128202270	chr11:3914523-3914700	direct	177	chr6:88153094-88153244	none	none	none	none	chr3:127674164-128335740_150	shared
chr11	3931879	3932560	chr11:3931879-3932560	chr11:3931925-3932270	direct	345	chr3:128215280-128215430,chr3:128215480-128215630	chr11:3931925-3932270	direct	345	chr6:88140654-88140804,chr6:88140914-88141064	none	none	none	none	chr3:127674164-128335740_300	shared
chr11	3934655	3935421	chr11:3934655-3935421	chr11:3934810-3935124	direct	314	chr3:128216560-128216710	chr11:3934810-3935124	direct	314	chr6:88139714-88139864	none	none	none	chr3:128215784-128217481_0.049_0_._150	chr3:127674164-128335740_150	shared
chr11	3947251	3947789	chr11:3947251-3947789	chr11:3947705-3947811	indi_recons	84	chr3:128322700-128322850	chr11:3947705-3947811	indi_recons	84	chr6:88067034-88067184	none	none	none	none	chr3:127674164-128335740_150	shared
chr11	4552713	4552978	chr11:4552713-4552978	chr11:4552808-4552896	indi_garCNE	88	chr3:59221060-59221210,chr3:59221220-59221370	chr11:4552808-4552896	indi_garCNE	88	chr14:9779894-9780044,chr14:9780074-9780224	none	none	none	none	chr3:58738256-62588065_300	shared
chr11	4640571	4640838	chr11:4640571-4640838	NA	NA	NA	NA	chr11:4640672-4640795	indi_garCNE	123	chr14:10559974-10560124,chr14:10560134-10560284,chr14:10560334-10560484	NA	none	NA	NA	NA	shared
chr11	5257857	5258101	chr11:5257857-5258101	chr11:5257642-5258221	indi_garCNE	244	chr3:61834740-61834890	chr11:5257642-5258221	indi_garCNE	244	chr14:12643714-12643864,chr14:12643874-12644024	none	none	none	chr3:61830742-61837559_0.468_0.124_._150	chr3:58738256-62588065_150	shared
chr11	5340118	5340504	chr11:5340118-5340504	chr11:5340277-5340347,chr11:5340359-5340401,chr11:5340414-5340510	indi_garCNE,indi_garCNE,indi_garCNE	70,42,90	chr3:61972600-61972750,chr3:61972840-61972990	chr11:5340277-5340347,chr11:5340359-5340401,chr11:5340414-5340510	indi_garCNE,indi_garCNE,indi_garCNE	70,42,90	chr14:12782754-12782904	none	none	none	none	chr3:58738256-62588065_300	shared
chr11	5474717	5475144	chr11:5474717-5475144	chr11:5474688-5474906	indi_garCNE	189	chr3:62178540-62178690,chr3:62178700-62178850	chr11:5474688-5474906	indi_garCNE	189	chr14:12975874-12976024,chr14:12976154-12976304	none	none	none	none	chr3:58738256-62588065_300	shared
chr11	6494584	6495988	chr11:6494584-6495988	chr11:6494731-6494861,chr11:6494871-6494891,chr11:6494895-6494936,chr11:6494943-6495002,chr11:6495017-6495023,chr11:6495048-6495070,chr11:6495111-6495125,chr11:6495162-6495224,chr11:6495279-6495296,chr11:6495303-6495309,chr11:6495338-6495395	indi_garCNE,indi_garCNE,indi_garCNE,indi_garCNE,indi_garCNE,indi_garCNE,indi_garCNE,indi_garCNE,indi_garCNE,indi_garCNE,indi_garCNE	130,20,41,59,6,22,14,62,17,6,57	chr20:26062580-26062730	chr11:6494731-6494861,chr11:6494871-6494891,chr11:6494895-6494936,chr11:6494943-6495002,chr11:6495017-6495023,chr11:6495048-6495070,chr11:6495111-6495125,chr11:6495162-6495224,chr11:6495279-6495296,chr11:6495303-6495309,chr11:6495338-6495395	indi_garCNE,indi_garCNE,indi_garCNE,indi_garCNE,indi_garCNE,indi_garCNE,indi_garCNE,indi_garCNE,indi_garCNE,indi_garCNE,indi_garCNE	130,20,41,59,6,22,14,62,17,6,57	chr11:77328862-77329012,chr11:77329122-77329272,chr11:77329322-77329472	none	none	none	none	none	Smarcd3F6-GFP- specific
chr11	7605253	7605655	chr11:7605253-7605655	NA	NA	NA	NA	chr11:7605539-7605681	indi_recons	116	chr3:149713404-149713554,chr3:149713564-149713714	NA	none	NA	NA	NA	shared
chr11	7638276	7638974	chr11:7638276-7638974	chr11:7638570-7638657	indi_garCNE	87	chr1:81944040-81944190,chr1:81944220-81944370	chr11:7638570-7638657	indi_garCNE	87	chr3:148940944-148941094	none	none	none	chr1:81943419-81944670_0.078_0_._300	chr1:79180403-84330626_300	shared
chr11	7660260	7660894	chr11:7660260-7660894	chr11:7660464-7660492,chr11:7660504-7660697,chr11:7660717-7660839	indi_garCNE,indi_garCNE,indi_garCNE	28193122	chr1:82184160-82184310,chr1:82184380-82184530	chr11:7660464-7660492,chr11:7660504-7660697,chr11:7660717-7660839	indi_garCNE,indi_garCNE,indi_garCNE	28193122	chr3:148719104-148719254	none	none	none	none	chr1:79180403-84330626_300	Smarcd3F6-GFP- specific
chr11	7674368	7675402	chr11:7674368-7675402	chr11:7674365-7674791,chr11:7674843-7675063	indi_garCNE,indi_garCNE	423220	chr1:82266740-82266890,chr1:82267000-82267150	chr11:7674365-7674791,chr11:7674843-7675063	indi_garCNE,indi_garCNE	423220	chr3:148652664-148652814,chr3:148652444-148652594	none	none	none	none	chr1:79180403-84330626_300	shared
chr11	7676871	7677343	chr11:7676871-7677343	chr11:7677030-7677229	indi_garCNE	199	chr1:82269920-82270070,chr1:82270100-82270250,chr1:82270360-82270510	chr11:7677030-7677229	indi_garCNE	199	chr3:148649184-148649334,chr3:148649384-148649534	none	none	none	chr1:82267581-82280626_0.773_0.687_._450	chr1:79180403-84330626_450	shared
chr11	7751675	7752220	chr11:7751675-7752220	chr11:7751784-7751904	indi_both	120	chr1:82338740-82338890	chr11:7751784-7751904	direct	120	chr3:148585604-148585754	none	none	none	chr1:82338147-82343837_0.163_0.194_._150	chr1:79180403-84330626_150	shared
chr11	7754118	7755387	chr11:7754118-7755387	chr11:7754595-7754749,chr11:7755073-7755189	direct,direct	154116	chr1:82340820-82340970,chr1:82344340-82344490	chr11:7754595-7754749	direct	154	chr3:148583864-148584014	none	none	none	chr1:82338147-82343837_0.163_0.194_._150+chr1:82344005-82350103_0.064_0.000_._150	chr1:79180403-84330626_300	shared
chr11	7758278	7758842	chr11:7758278-7758842	chr11:7758537-7758777	direct	240	chr1:82351100-82351250,chr1:82351280-82351430	chr11:7758537-7758777	direct	240	chr3:148576344-148576494	none	none	none	none	chr1:79180403-84330626_300	shared
chr11	7833619	7834024	chr11:7833619-7834024	chr11:7833835-7834180	direct	189	chr1:82432540-82432730,chr11:127607200-127607350	chr11:7833835-7834180	direct	189	chr9:33353885-33354035,chr9:33354045-33354195,chr3:148501684-148501834	none	none	none	none	chr1:79180403-84330626_190+chr11:126326770-128706091_150	shared
chr11	7853574	7854042	chr11:7853574-7854042	chr11:7853707-7853924,chr11:7853926-7854005	direct,direct	217,79	chr1:82440000-82440150	chr11:7853707-7853924,chr11:7853926-7854005	direct,direct	217,79	chr3:148495044-148495194	none	none	none	none	chr1:79180403-84330626_150	shared
chr11	9839879	9840105	chr11:9839879-9840105	chr11:9839562-9840326	indi_garCNE	226	chr3:173629120-173629270,chr3:173629420-173629570	chr11:9839562-9840326	indi_garCNE	226	chr3:25706322-25706472,chr3:25706582-25706732	none	none	none	none	chr3:173191039-176710939_300	shared
chr11	10914301	10915505	chr11:10914301-10915505	chr11:10914152-10914341	indi_garCNE	40	chr2:162175120-162175270	chr11:10914152-10914341	indi_garCNE	40	chr2:61560577-61560727	none	none	none	none	chr2:161173898-162891640_150	shared
chr11	11338539	11338892	chr11:11338539-11338892	chr11:11338448-11338988	indi_garCNE	353	chr8:2011300-2011450	chr11:11338448-11338988	indi_garCNE	353	chr8:15072940-15073090	none	none	none	chr8:2001541-2013423_0.261_0.147_._150	none	shared
chr11	11559340	11559782	chr11:11559340-11559782	chr11:11559264-11559593	indi_garCNE	253	chr9:135272460-135272610	NA	NA	NA	NA	none	NA	none	none	none	shared
chr11	11562566	11563113	chr11:11562566-11563113	chr11:11562832-11563248	indi_garCNE	281	chr9:135272460-135272610	NA	NA	NA	NA	none	NA	none	none	none	shared
chr11	11568667	11569063	chr11:11568667-11569063	chr11:11568561-11568873	indi_garCNE	206	chr9:135272460-135272610	NA	NA	NA	NA	none	NA	none	none	none	shared
chr11	12243757	12244189	chr11:12243757-12244189	chr11:12243959-12244324	indi_garCNE	230	chr9:135272460-135272610	NA	NA	NA	NA	none	NA	none	none	none	shared
chr11	12248188	12248566	chr11:12248188-12248566	chr11:12248148-12248500	indi_garCNE	312	chr9:135272460-135272610	NA	NA	NA	NA	none	NA	none	none	none	shared
chr11	12285929	12286330	chr11:12285929-12286330	chr11:12285763-12286106	indi_garCNE	177	chr9:135272460-135272610	NA	NA	NA	NA	none	NA	none	none	none	shared
chr11	12289041	12289397	chr11:12289041-12289397	chr11:12289094-12289450	indi_garCNE	303	chr9:135272460-135272610	NA	NA	NA	NA	none	NA	none	none	none	shared
chr11	12294358	12294641	chr11:12294358-12294641	chr11:12294328-12294649	indi_garCNE	283	chr9:135272460-135272610	NA	NA	NA	NA	none	NA	none	none	none	shared
chr11	12532782	12533012	chr11:12532782-12533012	chr11:12532657-12533018	indi_garCNE	230	chr9:135272460-135272610	NA	NA	NA	NA	none	NA	none	none	none	shared
chr11	15686583	15690430	chr11:15686583-15690430	chr11:15689382-15689459,chr11:15689475-15689480,chr11:15689486-15689501,chr11:15689508-15689525	indi_garCNE,indi_garCNE,indi_garCNE,indi_garCNE	77,5,15,17	chr18:11153200-11153350	NA	NA	NA	NA	none	NA	none	none	none	shared
chr11	16507268	16507630	chr11:16507268-16507630	chr11:16507425-16507429,chr11:16507445-16507802	indi_garCNE,indi_garCNE	4185	chr9:135272460-135272610	NA	NA	NA	NA	none	NA	none	none	none	shared
chr11	16507752	16508303	chr11:16507752-16508303	chr11:16507445-16507802	indi_garCNE	50	chr9:135272460-135272610	NA	NA	NA	NA	none	NA	none	none	none	shared
chr11	16511984	16512370	chr11:16511984-16512370	chr11:16511988-16512346	indi_garCNE	358	chr9:135272460-135272610	NA	NA	NA	NA	none	NA	none	none	none	shared
chr11	16624877	16625096	chr11:16624877-16625096	chr11:16624755-16624910	direct	33	chr3:66316180-66316330	chr11:16624962-16625134	direct	134	chr6:94487054-94487204	none	none	none	none	chr3:66298577-69127129_150	shared
chr11	16692811	16693053	chr11:16692811-16693053	chr11:16692823-16692953	direct	130	chr3:66423760-66423910	chr11:16692823-16692953	indi_recons	130	chr6:94551974-94552124	none	none	none	chr3:66412607-66427812_0.422_0.424_._150	chr3:66298577-69127129_150	shared
chr11	16732836	16733660	chr11:16732836-16733660	chr11:16732794-16732958	direct	122	chr3:66449200-66449350	chr11:16732794-16732958	direct	122	chr6:94567034-94567184	none	none	none	chr3:66442211-66449932_0.189_0.025_._150	chr3:66298577-69127129_150	shared
chr11	16739440	16740777	chr11:16739440-16740777	chr11:16739891-16739964	direct	73	chr3:66456780-66456930	chr11:16739891-16739964	indi_recons	73	chr6:94571414-94571564	none	none	none	none	chr3:66298577-69127129_150	Smarcd3F6-GFP- specific
chr11	16769235	16769880	chr11:16769235-16769880	chr11:16769391-16769555	indi_recons	164	chr3:66531620-66531770	chr11:16769391-16769555	indi_recons	164	chr6:94631094-94631244	none	none	none	chr3:66525323-66549856_0.515_0.33_._150	chr3:66298577-69127129_150	shared
chr11	16772948	16773201	chr11:16772948-16773201	chr11:16773053-16773146	indi_garCNE	93	chr3:66537120-66537270,chr3:66537320-66537470	NA	NA	NA	NA	none	NA	none	chr3:66525323-66549856_0.515_0.33_._300	chr3:66298577-69127129_300	shared
chr11	16785927	16786127	chr11:16785927-16786127	chr11:16786017-16786215	indi_recons	110	chr3:66643660-66643810,chr3:66643820-66643970	chr11:16786017-16786215	indi_recons	110	chr6:94723674-94723824,chr6:94723874-94724024	none	none	none	chr3:66642191-66644914_0.171_0.259_._300	chr3:66298577-69127129_300	shared
chr11	16887214	16887889	chr11:16887214-16887889	chr11:16887669-16887771	indi_garCNE	102	chr3:66848600-66848750,chr3:66848780-66848930	chr11:16887669-16887771	indi_garCNE	102	chr6:94902434-94902584	none	none	none	none	chr3:66298577-69127129_300	shared
chr11	17060090	17060704	chr11:17060090-17060704	chr11:17060283-17060444,chr11:17060507-17060636	indi_garCNE,indi_garCNE	161129	chr3:67263200-67263350,chr3:67263440-67263590	chr11:17060507-17060636	indi_garCNE	129	chr6:95262834-95262984	none	none	none	none	chr3:66298577-69127129_300	shared
chr11	17100100	17100492	chr11:17100100-17100492	chr11:17100341-17100472	indi_recons	131	chr3:67363540-67363690	NA	NA	NA	NA	none	NA	none	none	chr3:66298577-69127129_150	shared
chr11	17111401	17111858	chr11:17111401-17111858	chr11:17111754-17111842	indi_garCNE	88	chr3:67377860-67378010	NA	NA	NA	NA	none	NA	none	none	chr3:66298577-69127129_150	shared
chr11	19023979	19025196	chr11:19023979-19025196	chr11:19024141-19024381,chr11:19024415-19024460,chr11:19024829-19024880,chr11:19024916-19024999	indi_garCNE,indi_garCNE,direct,direct	240,45,51,83	chr20:45984680-45984830,chr20:45984840-45984990,chr20:45985480-45985630	chr11:19024141-19024381,chr11:19024415-19024460,chr11:19024829-19024880,chr11:19024916-19024999	indi_garCNE,indi_garCNE,direct,direct	240,45,51,83	chr2:165709440-165709590,chr2:165709600-165709750,chr2:165710180-165710330	none	none	none	none	chr20:45393776-47225651_450	shared
chr11	19058791	19059372	chr11:19058791-19059372	chr11:19058928-19059076	direct	148	chr20:46205440-46205590	chr11:19058928-19059076	direct	148	chr2:165856680-165856830	none	none	none	chr20:46203288-46206618_0.342_0.46_._150	chr20:45393776-47225651_150	shared
chr11	19126710	19127638	chr11:19126710-19127638	chr11:19127183-19127451	indi_recons	268	chr20:30192040-30192190	chr11:19127183-19127451	indi_recons	268	chr2:152560856-152561006	element480_neuraltube[8/8]|hindbrain(rhombencephalon)[8/8]|midbrain(mesencephalon)[8/8]|forebrain[8/8]|eye[8/8]_150	none	none	none	none	shared
chr11	19400098	19401715	chr11:19400098-19401715	chr11:19400444-19401159	indi_garCNE	715	chr3:65582980-65583130,chr3:65583140-65583290	chr11:19400444-19401159	indi_garCNE	715	chr6:93862854-93863004	none	none	none	chr3:65582048-65583178_0.016_0.037_._188	chr3:65231535-66082925_300	shared
chr11	20366203	20366509	chr11:20366203-20366509	chr11:20366363-20366535	direct	146	chr3:62527980-62528130	chr11:20366363-20366535	direct	146	chr14:13347894-13348044	none	none	none	none	chr3:58738256-62588065_150	shared
chr11	20379209	20379735	chr11:20379209-20379735	NA	NA	NA	NA	chr11:20379333-20379448	direct	115	chr14:13330194-13330344	NA	none	NA	NA	NA	shared
chr11	20433610	20433957	chr11:20433610-20433957	chr11:20433928-20433998	direct	29	chr3:62424980-62425130	NA	NA	NA	NA	none	NA	none	none	chr3:58738256-62588065_150	shared
chr11	20448729	20448961	chr11:20448729-20448961	chr11:20448912-20449062	direct	49	chr3:62419140-62419290	chr11:20448681-20448838,chr11:20448912-20449062	direct,direct	109,49	chr14:13239334-13239484,chr14:13239154-13239304	none	none	none	none	chr3:58738256-62588065_150	shared
chr11	20450231	20452591	chr11:20450231-20452591	chr11:20450331-20450701,chr11:20451326-20451548,chr11:20451773-20451910,chr11:20451950-20452045,chr11:20452221-20452305,chr11:20452323-20452395	direct,direct,direct,direct,direct,direct	370,222,137,95,84,72	chr3:62406800-62406950,chr3:62407040-62407190,chr3:62402000-62402150,chr3:62401280-62401430,chr3:62401040-62401190	chr11:20450331-20450701,chr11:20451326-20451548,chr11:20451773-20451910,chr11:20452221-20452305,chr11:20452323-20452395,chr11:20452461-20452587	direct,direct,direct,direct,direct,direct	370,222,137,84,72,126	chr14:13226134-13226284,chr14:13222254-13222404,chr14:13222454-13222604,chr14:13221814-13221964,chr14:13221454-13221604,chr14:13221294-13221444	element1316_forebrain[11/11]_300	none	none	none	chr3:58738256-62588065_750	shared
chr11	20474955	20475327	chr11:20474955-20475327	chr11:20475089-20475275	direct	186	chr3:62361760-62361910	chr11:20475089-20475275	direct	186	chr14:13180894-13181044,chr14:13181054-13181204	none	none	none	none	chr3:58738256-62588065_150	shared
chr11	20475924	20476586	chr11:20475924-20476586	chr11:20476100-20476176,chr11:20476320-20476544	direct,direct	76224	chr3:62360260-62360410,chr3:62360425-62360575,chr3:62359940-62360090,chr3:62360100-62360250	chr11:20476100-20476176,chr11:20476320-20476544	direct,direct	76224	chr14:13179414-13179564,chr14:13179174-13179324	element435_midbrain(mesencephalon)[3/3]|forebrain[3/3]_594	none	none	none	chr3:58738256-62588065_600	shared
chr11	20477128	20478474	chr11:20477128-20478474	chr11:20477338-20477455	direct	117	chr3:62358640-62358790	chr11:20477338-20477455	direct	117	chr14:13177774-13177924	none	none	none	none	chr3:58738256-62588065_150	shared
chr11	20478879	20479411	chr11:20478879-20479411	chr11:20479004-20479065	direct	61	chr3:62356100-62356250	chr11:20479004-20479065	direct	61	chr14:13175374-13175524	none	none	none	none	chr3:58738256-62588065_150	shared
chr11	20480179	20480491	chr11:20480179-20480491	chr11:20480268-20480392,chr11:20480448-20480616	direct,direct	124,43	chr3:62354520-62354670,chr3:62354360-62354510	chr11:20480268-20480392,chr11:20480448-20480616	direct,direct	124,43	chr14:13173834-13173984,chr14:13173634-13173784	none	none	none	none	chr3:58738256-62588065_300	shared
chr11	20481878	20482763	chr11:20481878-20482763	chr11:20482009-20482660	direct	651	chr3:62351040-62351190,chr3:62351200-62351350,chr3:62351380-62351530,chr3:62351580-62351730	chr11:20482009-20482660	direct	651	chr14:13170334-13170484,chr14:13170494-13170644,chr14:13170694-13170844,chr14:13170854-13171004	element434_forebrain[4/4]_588	none	none	none	chr3:58738256-62588065_600	shared
chr11	22487848	22488522	chr11:22487848-22488522	chr11:22487898-22488057	indi_trans	159	chr6:41376880-41377030	NA	NA	NA	NA	none	NA	none	none	chr6:41339884-41782676_150	shared
chr11	22617461	22618097	chr11:22617461-22618097	chr11:22617582-22617712,chr11:22617754-22617862	direct,direct	130108	chr6:41437360-41437510	chr11:22617582-22617712,chr11:22617754-22617862	direct,direct	130108	chr17:48145569-48145719	element1145_._150	none	none	none	chr6:41339884-41782676_150	shared
chr11	22633319	22634081	chr11:22633319-22634081	chr11:22634034-22634530	indi_garCNE	47	chr6:41462580-41462730,chr6:41462760-41462910	chr11:22634034-22634530	indi_garCNE	47	chr17:48118549-48118699,chr17:48118849-48118999	none	none	none	none	chr6:41339884-41782676_300	Smarcd3F6-GFP+ specific
chr11	22634176	22634568	chr11:22634176-22634568	chr11:22634034-22634530	indi_garCNE	354	chr6:41462580-41462730,chr6:41462760-41462910	chr11:22634034-22634530	indi_garCNE	354	chr17:48118549-48118699,chr17:48118849-48118999	none	none	none	none	chr6:41339884-41782676_300	shared
chr11	22653644	22654106	chr11:22653644-22654106	chr11:22653624-22653733	indi_garCNE	89	chr6:41472805-41472955,chr6:41472960-41473110	chr11:22653624-22653733	indi_garCNE	89	chr17:48111109-48111259	none	none	none	chr6:41471681-41474051_0.394_0.524_._300	chr6:41339884-41782676_300	shared
chr11	22735631	22736560	chr11:22735631-22736560	chr11:22736373-22736454	direct	81	chr6:41499640-41499790,chr6:41499820-41499970	chr11:22736373-22736454	direct	81	chr17:48080109-48080259	none	none	none	none	chr6:41339884-41782676_300	Smarcd3F6-GFP- specific
chr11	22806223	22806581	chr11:22806223-22806581	chr11:22806151-22806594	indi_garCNE	358	chr6:41539260-41539410	NA	NA	NA	NA	none	NA	none	none	chr6:41339884-41782676_150	shared
chr11	22839849	22840156	chr11:22839849-22840156	chr11:22839808-22840351	indi_trans	307	chr7:114262300-114262450	chr11:22839808-22840351	indi_trans	307	chr6:15319440-15319590	element1080_ear[3/5]_150	none	none	none	chr7:113299664-116412793_150	shared
chr11	22857956	22858737	chr11:22857956-22858737	chr11:22858226-22858325	indi_trans	99	chr7:114270420-114270570,chr7:114270580-114270730	chr11:22858226-22858325	indi_trans	99	chr6:15328560-15328710	none	none	none	none	chr7:113299664-116412793_300	shared
chr11	22879084	22879660	chr11:22879084-22879660	chr11:22879240-22879359	direct	119	chr6:41556060-41556210	chr11:22879240-22879359	direct	119	chr17:48014429-48014579	none	none	none	chr6:41548270-41556091_0.155_0.139_._31	chr6:41339884-41782676_150	shared
chr11	23412177	23412377	chr11:23412177-23412377	chr11:23412374-23412463	direct	3	chr1:203045100-203045250	chr11:23412374-23412463	direct	3	chr1:136195677-136195827	none	none	none	none	none	shared
chr11	24507931	24508609	chr11:24507931-24508609	chr11:24508421-24508519	direct	98	chr1:204378920-204379070,chr1:204379120-204379270	chr11:24508421-24508519	direct	98	chr1:135029677-135029827	none	none	none	none	none	shared
chr11	24508703	24511172	chr11:24508703-24511172	chr11:24508955-24509039	direct	84	chr1:204379460-204379610	NA	NA	NA	NA	none	NA	none	none	none	shared
chr11	24752730	24753217	chr11:24752730-24753217	chr11:24753084-24753150	direct	66	chr1:204931240-204931390	NA	NA	NA	NA	none	NA	none	none	none	shared
chr11	25822661	25822889	chr11:25822661-25822889	chr11:25822640-25822739	indi_recons	78	chr1:201915700-201915850	chr11:25822640-25822739	indi_recons	78	chr1:137221217-137221367	none	none	none	none	none	shared
chr11	26229638	26231200	chr11:26229638-26231200	chr11:26230573-26230706	direct	133	chr20:39658100-39658250	chr11:26230573-26230706	direct	133	chr2:160472376-160472526	none	none	none	none	none	shared
chr11	26393044	26394589	chr11:26393044-26394589	chr11:26394089-26394180,chr11:26394315-26394380	direct,direct	91,65	chrX:153236960-153237110,chrX:153237120-153237270	chr11:26394315-26394380	direct	65	chrX:71212279-71212429	none	none	none	none	none	shared
chr11	26761827	26763563	chr11:26761827-26763563	chr11:26763317-26763391	direct	74	chr1:2159220-2159370	NA	NA	NA	NA	none	NA	none	none	none	shared
chr11	27343574	27343784	chr11:27343574-27343784	chr11:27343568-27343659	direct	85	chr20:34194260-34194410	NA	NA	NA	NA	none	NA	none	none	none	shared
chr11	27766189	27767030	chr11:27766189-27767030	chr11:27766641-27766662,chr11:27766674-27766748,chr11:27766759-27766868	indi_garCNE,indi_garCNE,indi_garCNE	21,74,109	chr3:13084500-13084650	chr11:27766641-27766662,chr11:27766674-27766748,chr11:27766759-27766868	indi_garCNE,indi_garCNE,indi_garCNE	21,74,109	chr6:90732514-90732664	none	element1470_neuraltube[5/8]|hindbrain(rhombencephalon)[6/8]|dorsalrootganglion[7/8]|trigeminalV(ganglion,cranial)[6/8]_150	none	chr3:13083277-13085117_0.066_0.154_._150	none	shared
chr11	28305128	28305720	chr11:28305128-28305720	chr11:28305047-28305149	indi_trans	21	chr3:13728400-13728550,chr3:13728565-13728715	NA	NA	NA	NA	none	NA	none	none	none	shared
chr11	28335331	28335797	chr11:28335331-28335797	chr11:28335333-28335620	indi_trans	287	chr3:13834625-13834775,chr3:13834780-13834930	chr11:28335333-28335620	direct	287	chr6:91299654-91299804	none	none	none	none	none	shared
chr11	28516194	28516603	chr11:28516194-28516603	chr11:28516095-28516593	indi_garCNE	399	chr9:96446700-96446850	chr11:28516095-28516593	indi_garCNE	399	chr13:48893629-48893779	none	none	none	none	none	shared
chr11	28793292	28794662	chr11:28793292-28794662	chr11:28794386-28794498	direct	112	chr1:21503360-21503510	chr11:28794386-28794498	direct	112	chr4:137549235-137549385	none	none	none	none	none	shared
chr11	29490679	29491732	chr11:29490679-29491732	chr11:29491371-29491502	indi_garCNE	131	chr1:12678200-12678350,chr1:12678360-12678510	chr11:29491371-29491502	indi_garCNE	131	chr4:144482203-144482353	none	none	none	none	chr1:12398227-12678406_196	shared
chr11	30526362	30528211	chr11:30526362-30528211	chr11:30527584-30527675	direct	91	chr1:6240385-6240535	chr11:30527584-30527675	direct	91	chr4:151712669-151712819	none	none	none	none	none	shared
chr11	30543107	30543776	chr11:30543107-30543776	chr11:30543214-30543355	direct	141	chr1:6269360-6269510,chr1:6269560-6269710	chr11:30543214-30543355	direct	141	chr4:151689369-151689519,chr4:151689529-151689679	none	none	none	chr1:6268497-6271297_0.074_0.024_._300	none	shared
chr11	32057997	32059777	chr11:32057997-32059777	chr11:32058773-32058898,chr11:32059019-32059187	indi_garCNE,indi_garCNE	125168	chr19:13229265-13229415,chr19:13228900-13229050	chr11:32058773-32058898,chr11:32059019-32059187	indi_garCNE,indi_garCNE	125168	chr8:87211359-87211509,chr8:87211719-87211869	none	none	none	none	none	shared
chr11	32622152	32622528	chr11:32622152-32622528	chr11:32621869-32622269	indi_garCNE	117	chr13:60692100-60692250	NA	NA	NA	NA	none	NA	none	none	chr13:57301363-60939739_150	shared
chr11	32967083	32967398	chr11:32967083-32967398	chr11:32966920-32967217	indi_garCNE	134	chr13:60349000-60349150,chrX:96684440-96684590,chr13:60349180-60349330	chr11:32966920-32967217	indi_garCNE	134	chr14:87172467-87172617	none	none	none	none	chr13:57301363-60939739_300+chrX:96183950-99678999_150	shared
chr11	32974224	32974840	chr11:32974224-32974840	NA	NA	NA	NA	chr11:32974644-32974836	indi_garCNE	192	chr14:87158107-87158257	NA	none	NA	NA	NA	shared
chr11	33258113	33258558	chr11:33258113-33258558	chr11:33257334-33258573	indi_garCNE	445	chr13:59168940-59169090,chr13:59169220-59169370	chr11:33257334-33258573	indi_garCNE	445	chr14:85882187-85882337,chr14:85882507-85882657	none	none	none	none	chr13:57301363-60939739_300	shared
chr11	33536078	33538292	chr11:33536078-33538292	chr11:33537137-33537195	direct	58	chr13:58204060-58204210	chr11:33537137-33537195	direct	58	chr14:84843187-84843337	none	none	none	none	chr13:57301363-60939739_150	shared
chr11	33906977	33907310	chr11:33906977-33907310	chr11:33907193-33907286	indi_recons	93	chr13:55189100-55189250	chr11:33907193-33907286	indi_recons	93	chr14:82085607-82085757	none	none	none	none	chr13:53287283-56568050_150	shared
chr11	36732160	36732826	chr11:36732160-36732826	chr11:36732340-36732548	direct	208	chr3:4762540-4762690	chr11:36732340-36732548	direct	208	chr6:108376814-108376964,chr6:108376974-108377124	none	none	none	chr3:4758298-4767599_0.292_0.182_._150	none	shared
chr11	37219856	37221136	chr11:37219856-37221136	chr11:37220298-37220376	direct	78	chr1:110026780-110026930	chr11:37220298-37220376	direct	78	chr3:108013058-108013208	none	none	none	none	none	shared
chr11	37600993	37601422	chr11:37600993-37601422	chr11:37601202-37601295	indi_recons	93	chr3:54291280-54291430,chr3:54291440-54291590	chr11:37601202-37601295	indi_recons	93	chr14:30412746-30412896	none	none	none	none	chr3:53706999-56331242_300	shared
chr11	37734903	37735293	chr11:37734903-37735293	chr11:37734953-37735088	direct	135	chr3:53707620-53707770	chr11:37734953-37735088	direct	135	chr14:30984406-30984556,chr14:30984606-30984756	none	none	none	none	chr3:53706999-56331242_150	shared
chr11	38366976	38367176	chr11:38366976-38367176	chr11:38366973-38367334	indi_garCNE	200	chr13:113344320-113344470	chr11:38366973-38367334	indi_garCNE	200	chr8:12756940-12757090	none	none	none	none	none	shared
chr11	38470706	38471288	chr11:38470706-38471288	chr11:38470902-38470984	indi_recons	82	chr9:139557240-139557390	chr11:38470902-38470984	indi_recons	82	chr2:26439280-26439430	none	none	none	none	none	shared
chr11	38912987	38913769	chr11:38912987-38913769	chr11:38913393-38913569	indi_recons	176	chr1:203966000-203966150	chr11:38913393-38913569	indi_recons	176	chr1:135389037-135389187	none	element573_bloodvessels[5/8]_150	none	chr1:203961910-203966971_0.394_0.462_._150	none	Smarcd3F6-GFP- specific
chr11	38966809	38967802	chr11:38966809-38967802	chr11:38967077-38967329	indi_garCNE	252	chr1:204077840-204077990	chr11:38967077-38967329	indi_garCNE	252	chr1:135294377-135294527,chr1:135294557-135294707	none	none	none	chr1:204070608-204078797_0.311_0.14_._150	none	Smarcd3F6-GFP- specific
chr11	39330247	39330579	chr11:39330247-39330579	chr11:39330326-39330558	indi_garCNE	232	chr1:205410120-205410270	NA	NA	NA	NA	none	NA	none	chr1:205407202-205412415_0.107_0.063_._150	none	shared
chr11	40697089	40697495	chr11:40697089-40697495	chr11:40697038-40697330	indi_garCNE	241	chr1:6930100-6930250,chr1:6930260-6930410	chr11:40697038-40697330	indi_garCNE	241	chr4:151167929-151168079	none	none	none	chr1:6928773-6931836_0.044_0_._300	chr1:6514538-7913366_300	shared
chr11	41679767	41680692	chr11:41679767-41680692	chr11:41680037-41680311	direct	274	chr1:33722540-33722690,chr1:33722740-33722890	chr11:41680037-41680311	direct	274	chr4:128482644-128482794,chr4:128482824-128482974,chr4:128482984-128483134	element917_._300	none	none	none	none	shared
chr11	42370825	42371202	chr11:42370825-42371202	chr11:42370759-42370934	direct	109	chr1:18959360-18959510	chr11:42370759-42370934	direct	109	chr4:139387415-139387565,chr4:139387575-139387725	element1702_midbrain(mesencephalon)[6/8]_150	none	none	none	chr1:17998701-19111081_150	shared
chr11	42371296	42372045	chr11:42371296-42372045	chr11:42371657-42371804,chr11:42371809-42371851,chr11:42371873-42371932	indi_garCNE,indi_garCNE,indi_garCNE	147,42,59	chr1:18957260-18957410	chr11:42371657-42371804,chr11:42371809-42371851,chr11:42371873-42371932	indi_garCNE,indi_garCNE,indi_garCNE	147,42,59	chr4:139389395-139389545	none	none	none	none	chr1:17998701-19111081_150	shared
chr11	42372916	42373424	chr11:42372916-42373424	NA	NA	NA	NA	chr11:42372998-42373261	direct	263	chr4:139391675-139391825,chr4:139391875-139392025	NA	none	NA	NA	NA	shared
chr11	42389509	42390151	chr11:42389509-42390151	chr11:42389689-42390034	direct	345	chr1:19110860-19111010,chr1:19111025-19111175,chr1:19110640-19110790	chr11:42389689-42390034	direct	345	chr4:139266655-139266805,chr4:139266975-139267125	none	none	none	none	chr1:17998701-19111081_356	shared
chr11	42396434	42396906	chr11:42396434-42396906	NA	NA	NA	NA	chr11:42396898-42397242	direct	8	chr4:139281155-139281305,chr4:139281515-139281665	NA	none	NA	NA	NA	shared
chr11	42397164	42397522	chr11:42397164-42397522	NA	NA	NA	NA	chr11:42396898-42397242	direct	78	chr4:139281155-139281305,chr4:139281515-139281665	NA	none	NA	NA	NA	shared
chr11	42418103	42418621	chr11:42418103-42418621	NA	NA	NA	NA	chr11:42418404-42418460	direct	56	chr4:139302215-139302365	NA	none	NA	NA	NA	shared
chr11	42442847	42443113	chr11:42442847-42443113	chr11:42442935-42443059	indi_recons	124	chr1:19051620-19051770	chr11:42442935-42443059	indi_recons	124	chr4:139314995-139315145	none	none	none	none	chr1:17998701-19111081_150	shared
chr11	42451874	42452159	chr11:42451874-42452159	chr11:42451916-42452070	direct	154	chr1:19050320-19050470	chr11:42451916-42452070	direct	154	chr4:139316775-139316925	none	none	none	none	chr1:17998701-19111081_150	shared
chr11	42453985	42454315	chr11:42453985-42454315	chr11:42454033-42454122	direct	89	chr1:19047725-19047875	chr11:42454033-42454122	direct	89	chr4:139318855-139319005	none	none	none	none	chr1:17998701-19111081_150	shared
chr11	42473537	42473748	chr11:42473537-42473748	chr11:42473473-42473722	direct	185	chr1:19037300-19037450,chr1:19037480-19037630	chr11:42473473-42473722	direct	185	chr4:139328515-139328665	none	none	none	none	chr1:17998701-19111081_300	shared
chr11	42492014	42492725	chr11:42492014-42492725	chr11:42492048-42492294	indi_recons	246	chr3:69916260-69916410	NA	NA	NA	NA	none	NA	none	none	chr3:69692494-72270973_150	shared
chr11	42496898	42497388	chr11:42496898-42497388	chr11:42497159-42497321	indi_recons	162	chr1:19020240-19020390	chr11:42497159-42497321	indi_recons	162	chr4:139339015-139339165	none	none	none	none	chr1:17998701-19111081_150	shared
chr11	42511314	42512076	chr11:42511314-42512076	chr11:42511678-42511947	indi_recons	269	chr2:223104600-223104750,chr2:223104760-223104910	chr11:42511678-42511947	indi_recons	269	chr1:78137155-78137305	none	none	none	chr2:223104520-223105400_0.015_0_._300	chr2:220545331-223488990_300	shared
chr11	43726514	43727151	chr11:43726514-43727151	chr11:43726742-43726922	direct	180	chr3:57193320-57193470,chr3:57193480-57193630	chr11:43726742-43726922	direct	180	chr14:27858286-27858436	none	none	none	chr3:57192553-57197903_0.254_0.239_._300	chr3:56817667-57234681_300	shared
chr11	43733097	43733417	chr11:43733097-43733417	chr11:43733131-43733231	direct	100	chr3:57188900-57189050	chr11:43733131-43733231	direct	100	chr14:27861506-27861656	none	none	none	none	chr3:56817667-57234681_150	shared
chr11	43736918	43737460	chr11:43736918-43737460	chr11:43737064-43737316	indi_garCNE	252	chr3:57185180-57185330,chr3:57185440-57185590	chr11:43737064-43737316	indi_garCNE	252	chr14:27864526-27864676,chr14:27864726-27864876,chr14:27864886-27865036	none	none	none	chr3:57183367-57187364_0.08_0.038_._300	chr3:56817667-57234681_300	shared
chr11	43962162	43962373	chr11:43962162-43962373	NA	NA	NA	NA	chr11:43962344-43962472	indi_recons	29	chr14:88790107-88790257	NA	none	NA	NA	NA	shared
chr11	44210201	44211516	chr11:44210201-44211516	chr11:44210716-44211147	indi_garCNE	431	chr2:54785440-54785590	chr11:44210716-44211147	indi_garCNE	431	chr11:30098240-30098390	none	none	none	none	none	shared
chr11	44903845	44904805	chr11:44903845-44904805	chr11:44904293-44904357	indi_recons	64	chr2:121498060-121498210	chr11:44904293-44904357	indi_recons	64	chr1:120945657-120945807	none	none	none	chr2:121498095-121500254_0.158_0.291_._115	chr2:121199606-121833091_150	shared
chr11	44933753	44934336	chr11:44933753-44934336	chr11:44934095-44934163,chr11:44934182-44934285	indi_garCNE,indi_garCNE	68103	chr2:121672860-121673010,chr2:121673020-121673170	chr11:44934095-44934163,chr11:44934182-44934285	indi_garCNE,indi_garCNE	68103	chr1:120791917-120792067,chr1:120792077-120792227	none	none	none	chr2:121667990-121675954_0.258_0.049_._300	chr2:121199606-121833091_300	shared
chr11	46362170	46362591	chr11:46362170-46362591	chr11:46362455-46362643	indi_garCNE	136	chr3:99637680-99637830	NA	NA	NA	NA	none	NA	none	none	chr3:99075326-99788595_150	shared
chr12	100171	100531	chr12:100171-100531	chr12:100330-100502	indi_garCNE	172	chr17:12329200-12329350	NA	NA	NA	NA	none	NA	none	none	chr17:12113575-15135651_150	shared
chr12	2169773	2169973	chr12:2169773-2169973	chr12:2169805-2169928	indi_garCNE	123	chr17:70030620-70030770	NA	NA	NA	NA	none	NA	none	none	chr17:67551259-70657819_150	shared
chr12	2430287	2430856	chr12:2430287-2430856	chr12:2430174-2430462	indi_garCNE	175	chr17:69122000-69122150	chr12:2430174-2430462	indi_garCNE	175	chr11:111775314-111775464	none	none	none	none	chr17:67551259-70657819_150	shared
chr12	2536664	2537209	chr12:2536664-2537209	chr12:2536740-2537211	indi_garCNE	469	chr17:68843560-68843710	NA	NA	NA	NA	none	NA	none	none	chr17:67551259-70657819_150	shared
chr12	2575911	2576448	chr12:2575911-2576448	chr12:2576149-2576435	indi_garCNE	286	chr17:68763400-68763550,chr17:68763220-68763370	chr12:2576149-2576435	indi_garCNE	286	chr11:111514314-111514464	none	none	none	none	chr17:67551259-70657819_300	shared
chr12	2617067	2617781	chr12:2617067-2617781	chr12:2617078-2617319	indi_garCNE	241	chr17:68658060-68658210	chr12:2617078-2617319	indi_garCNE	241	chr11:111424634-111424784	none	element627_limb[6/11]_150	none	none	chr17:67551259-70657819_150	shared
chr12	5728531	5729009	chr12:5728531-5729009	chr12:5728806-5728883	direct	77	chr10:95372180-95372330	NA	NA	NA	NA	none	NA	none	none	none	shared
chr12	6073834	6074584	chr12:6073834-6074584	chr12:6074114-6074209	direct	95	chr17:48065440-48065590	chr12:6074114-6074209	direct	95	chr11:94987954-94988104	none	none	none	none	none	shared
chr12	6578656	6579127	chr12:6578656-6579127	chr12:6578780-6578948	indi_recons	168	chr7:95766000-95766150	chr12:6578780-6578948	indi_recons	168	chr6:6008640-6008790	element2313_forebrain[2/2]|limb[2/2]|branchialarch[2/2]|ear[2/2]_150	none	none	none	chr7:95435192-96724410_150	shared
chr12	7147060	7148151	chr12:7147060-7148151	chr12:7147648-7147870	direct	222	chr10:54068300-54068450,chr10:54068560-54068710	chr12:7147648-7147870	direct	222	chr19:30628950-30629100	none	none	none	chr10:54067798-54069151_0.017_0.041_._300	chr10:53987660-54369979_300	shared
chr12	7148990	7149953	chr12:7148990-7149953	chr12:7149210-7149275	direct	65	chr10:54073940-54074090	chr12:7149210-7149275	direct	65	chr19:30623970-30624120	none	none	none	none	chr10:53987660-54369979_150	shared
chr12	7185200	7185830	chr12:7185200-7185830	chr12:7185163-7185412	indi_garCNE	212	chr10:54359400-54359550,chr10:54359620-54359770,chr10:54359820-54359970	chr12:7185163-7185412	indi_garCNE	212	chr19:30433610-30433760,chr19:30433930-30434080	none	none	none	none	chr10:53987660-54369979_450	shared
chr12	7186554	7187203	chr12:7186554-7187203	chr12:7186591-7186940	indi_garCNE	349	chr10:54368860-54369010	chr12:7186591-7186940	indi_garCNE	349	chr19:30429610-30429760	none	none	none	none	chr10:53987660-54369979_150	shared
chr12	8214664	8215025	chr12:8214664-8215025	chr12:8214908-8215297	indi_garCNE	117	chr10:61043700-61043850,chr10:61043380-61043530	chr12:8214908-8215297	indi_garCNE	117	chr10:69983028-69983178,chr10:69983228-69983378	none	none	none	chr10:61043406-61044131_0.063_0.12_._274	none	shared
chr12	8342588	8342987	chr12:8342588-8342987	chr12:8342305-8342640	indi_garCNE	52	chr10:61867180-61867330	chr12:8342843-8342904	direct	61	chr10:69419688-69419838	none	none	none	none	chr10:61820715-62268859_150	shared
chr12	8486845	8487316	chr12:8486845-8487316	chr12:8486784-8487203	indi_garCNE	358	chr10:62060320-62060470	chr12:8486784-8487203	indi_garCNE	358	chr10:69248088-69248238	none	none	none	chr10:62059552-62060899_0.118_0_._150	chr10:61820715-62268859_150	shared
chr12	8520400	8520650	chr12:8520400-8520650	chr12:8520454-8520655	indi_garCNE	196	chr10:62150240-62150390	chr12:8520454-8520655	indi_garCNE	196	chr10:69168528-69168678	none	none	none	none	chr10:61820715-62268859_150	shared
chr12	8888563	8889097	chr12:8888563-8889097	chr12:8888978-8889031	direct	53	chr10:63663720-63663870,chr10:63663880-63664030	NA	NA	NA	NA	none	NA	none	chr10:63662558-63665664_0.211_0.094_._300	chr10:63081486-63959512_300	shared
chr12	8901508	8902088	chr12:8901508-8902088	chr12:8901697-8901789	direct	92	chr10:63664560-63664710	chr12:8901697-8901789	direct	92	chr10:67738228-67738378	none	none	none	chr10:63662558-63665664_0.211_0.094_._150	chr10:63081486-63959512_150	shared
chr12	8942875	8943156	chr12:8942875-8943156	chr12:8943000-8943065	direct	65	chr10:63734680-63734830	chr12:8943000-8943065	direct	65	chr10:67670868-67671018	none	none	none	chr10:63732580-63735387_0.099_0.031_._150	chr10:63081486-63959512_150	shared
chr12	9032676	9033156	chr12:9032676-9033156	chr12:9032898-9033109	indi_garCNE	211	chr10:63793940-63794090,chr10:63794120-63794270	NA	NA	NA	NA	none	NA	none	none	chr10:63081486-63959512_300	Smarcd3F6-GFP- specific
chr12	9040244	9040510	chr12:9040244-9040510	chr12:9040266-9040438	indi_garCNE	172	chr10:63798520-63798670	chr12:9040266-9040438	indi_garCNE	172	chr10:67609688-67609838	none	none	none	chr10:63794523-63801641_0.296_0.314_._150	chr10:63081486-63959512_150	shared
chr12	9210048	9210697	chr12:9210048-9210697	chr12:9210204-9210387	direct	183	chr10:64451760-64451910,chr10:64451940-64452090	chr12:9210204-9210387	direct	183	chr10:67109008-67109158,chr10:67109168-67109318	none	none	none	chr10:64449616-64452350_0.078_0.085_._300	chr10:64258112-65176417_300	Smarcd3F6-GFP- specific
chr12	9281462	9282115	chr12:9281462-9282115	chr12:9281642-9281771,chr12:9282084-9282559	direct,indi_garCNE	129,31	chr10:64740520-64740670,chr10:64740980-64741130	chr12:9281642-9281771,chr12:9281826-9281944,chr12:9282084-9282559	direct,indi_garCNE,indi_garCNE	129,118,31	chr10:66855348-66855498,chr10:66855508-66855658,chr10:66854708-66854858,chr10:66855028-66855178	none	none	none	none	chr10:64258112-65176417_300	shared
chr12	9288411	9289091	chr12:9288411-9289091	chr12:9288756-9288818,chr12:9288838-9288920	direct,direct	62,82	chr10:64756820-64756970	chr12:9288756-9288818,chr12:9288838-9288920	direct,direct	62,82	chr10:66835468-66835618,chr10:66835628-66835778	none	none	none	none	chr10:64258112-65176417_150	Smarcd3F6-GFP- specific
chr12	9314172	9314664	chr12:9314172-9314664	chr12:9314267-9314479	indi_garCNE	212	chr10:64833780-64833930	chr12:9314267-9314479	indi_garCNE	212	chr10:66783068-66783218,chr10:66783228-66783378,chr10:66783648-66783798	none	none	none	none	chr10:64258112-65176417_150	Smarcd3F6-GFP- specific
chr12	9663712	9664202	chr12:9663712-9664202	chr12:9663705-9664104	indi_garCNE	392	chr10:95005600-95005750,chr10:95005760-95005910	chr12:9663705-9664104	indi_garCNE	392	chr19:37926150-37926300,chr19:37926330-37926480	none	none	none	none	chr10:94442443-95060612_300	shared
chr12	9693881	9694081	chr12:9693881-9694081	chr12:9693962-9694116	indi_garCNE	119	chr10:94907020-94907170,chr10:94907200-94907350,chr10:94907380-94907530	chr12:9693962-9694116	indi_garCNE	119	chr19:37842730-37842880,chr19:37842950-37843100	none	none	none	none	chr10:94442443-95060612_450	shared
chr12	9702128	9702608	chr12:9702128-9702608	chr12:9702044-9702562	indi_garCNE	434	chr10:94877720-94877870,chr10:94877900-94878050	chr12:9702044-9702562	indi_garCNE	434	chr19:37805570-37805720	none	none	none	none	chr10:94442443-95060612_300	shared
chr12	9711940	9713054	chr12:9711940-9713054	chr12:9712607-9712846	direct	239	chr10:94833380-94833530,chr10:94833580-94833730	chr12:9712607-9712846	direct	239	chr19:37772230-37772380	none	none	none	none	chr10:94442443-95060612_300	Smarcd3F6-GFP- specific
chr12	9716313	9716735	chr12:9716313-9716735	chr12:9716460-9716588	direct	128	chr10:94831620-94831770	chr12:9716460-9716588	direct	128	chr19:37770190-37770340,chr19:37770350-37770500	none	none	none	none	chr10:94442443-95060612_150	shared
chr12	9733105	9733857	chr12:9733105-9733857	chr12:9733289-9733356	indi_trans	67	chr10:94803320-94803470	NA	NA	NA	NA	none	NA	none	none	chr10:94442443-95060612_150	shared
chr12	9790519	9791240	chr12:9790519-9791240	NA	NA	NA	NA	chr12:9790621-9790842	direct	221	chr19:37662490-37662640	NA	none	NA	NA	NA	shared
chr12	14831990	14833224	chr12:14831990-14833224	chr12:14832324-14832462,chr12:14832479-14832509,chr12:14832540-14832548,chr12:14832562-14832652	indi_garCNE,indi_garCNE,indi_garCNE,indi_garCNE	138,30,8,90	chr7:128171500-128171650	chr12:14832324-14832462,chr12:14832479-14832509,chr12:14832540-14832548,chr12:14832562-14832652	indi_garCNE,indi_garCNE,indi_garCNE,indi_garCNE	138,30,8,90	chr11:105043074-105043224	none	none	none	none	none	shared
chr12	18490159	18492697	chr12:18490159-18492697	chr12:18490391-18490525	indi_garCNE	134	chr10:89624480-89624630,chr10:89624700-89624850	chr12:18490391-18490525	indi_garCNE	134	chr19:32833330-32833480,chr19:32833530-32833680	none	none	none	none	none	shared
chr12	23647569	23648937	chr12:23647569-23648937	chr12:23648173-23648430	direct	257	chr17:44848820-44848970	chr12:23648173-23648430	direct	257	chr11:103671434-103671584	none	none	none	chr17:44847051-44850119_0.082_0.042_._150	none	Smarcd3F6-GFP- specific
chr12	23679953	23680808	chr12:23679953-23680808	chr12:23680426-23680550	indi_recons	124	chr14:55032640-55032790	chr12:23680426-23680550	indi_recons	124	chr14:47502375-47502525,chr14:47502535-47502685	none	none	none	none	chr14:53773088-55203741_150	shared
chr12	24224883	24225116	chr12:24224883-24225116	chr12:24225004-24225078	indi_garCNE	74	chr4:7864640-7864790	NA	NA	NA	NA	none	NA	none	chr4:7842549-7867498_0.393_0.358_._150	none	shared
chr12	24358268	24358978	chr12:24358268-24358978	chr12:24358645-24358713	direct	68	chr10:28034760-28034910	chr12:24358645-24358713	direct	68	chr18:7004758-7004908	none	none	none	none	chr10:27858889-28530834_150	shared
chr12	24396507	24396766	chr12:24396507-24396766	chr12:24396274-24396539	direct	32	chr10:28197180-28197330	NA	NA	NA	NA	none	NA	none	none	chr10:27858889-28530834_150	shared
chr12	24737292	24737738	chr12:24737292-24737738	chr12:24737407-24737595	indi_garCNE	188	chr10:28508580-28508730	chr12:24737407-24737595	indi_garCNE	188	chr18:7535218-7535368	none	none	none	none	chr10:27858889-28530834_150	Smarcd3F6-GFP+ specific
chr12	24842557	24843664	chr12:24842557-24843664	chr12:24843256-24843317	direct	61	chr10:28957740-28957890	chr12:24843235-24843526	indi_garCNE	291	chr18:3499118-3499268	none	none	none	none	chr10:28957783-30478333_107	shared
chr12	24845783	24847100	chr12:24845783-24847100	chr12:24845961-24846109	direct	148	chr10:28965680-28965830	chr12:24845961-24846109	direct	148	chr18:3506918-3507068	none	none	none	none	chr10:28957783-30478333_150	shared
chr12	24848218	24849278	chr12:24848218-24849278	chr12:24848917-24849047	direct	130	chr10:28969400-28969550	chr12:24848917-24849047	direct	130	chr18:3510578-3510728	none	none	none	chr10:28967770-28972624_0.412_0.582_._150	chr10:28957783-30478333_150	shared
chr12	24859609	24859988	chr12:24859609-24859988	chr12:24859981-24860823	indi_garCNE	7	chr10:28979380-28979530,chr10:28979560-28979710	NA	NA	NA	NA	none	NA	none	none	chr10:28957783-30478333_300	shared
chr12	24860103	24860668	chr12:24860103-24860668	chr12:24859981-24860823	indi_garCNE	565	chr10:28979380-28979530,chr10:28979560-28979710	NA	NA	NA	NA	none	NA	none	none	chr10:28957783-30478333_300	Smarcd3F6-GFP- specific
chr12	24940975	24942302	chr12:24940975-24942302	chr12:24941174-24941442	indi_garCNE	268	chr10:29228860-29229010	chr12:24941174-24941442	indi_garCNE	268	chr18:3839878-3840028	none	none	none	chr10:29227423-29232212_0.094_0.064_._150	chr10:28957783-30478333_150	shared
chr12	25935384	25936146	chr12:25935384-25936146	chr12:25935486-25935512,chr12:25935530-25935616	indi_garCNE,indi_garCNE	26,86	chr2:50981780-50981930,chr2:50981960-50982110	chr12:25935486-25935512,chr12:25935530-25935616	indi_garCNE,indi_garCNE	26,86	chr17:91217380-91217530	none	none	none	none	chr2:49088325-51383281_300	shared
chr12	26459879	26461644	chr12:26459879-26461644	chr12:26460051-26460115	direct	64	chr2:47403960-47404110	chr12:26460051-26460115	direct	64	chr17:87846480-87846630	none	none	none	none	none	shared
chr12	27018525	27019247	chr12:27018525-27019247	chr12:27018743-27018845	indi_garCNE	102	chr2:44657560-44657710,chr2:44657740-44657890	chr12:27018743-27018845	indi_garCNE	102	chr17:85548660-85548810,chr17:85548840-85548990	none	none	none	none	chr2:44560318-45789944_300	shared
chr12	27065534	27066240	chr12:27065534-27066240	chr12:27065409-27065729,chr12:27065882-27066039,chr12:27066057-27066171	indi_trans,indi_garCNE,indi_garCNE	195157114	chr2:44934100-44934250,chr2:44934420-44934570,chr2:44943920-44944070	chr12:27065409-27065729,chr12:27065882-27066039,chr12:27066057-27066171	indi_trans,indi_garCNE,indi_garCNE	195157114	chr17:85793400-85793550,chr17:85793560-85793710,chr17:85793800-85793950,chr17:85802780-85802930	none	none	none	none	chr2:44560318-45789944_450	shared
chr12	27071976	27072367	chr12:27071976-27072367	chr12:27072025-27072236	indi_garCNE	211	chr2:44972200-44972350,chr2:44972380-44972530,chr2:44972540-44972690	NA	NA	NA	NA	none	NA	none	none	chr2:44560318-45789944_450	shared
chr12	27092760	27093584	chr12:27092760-27093584	chr12:27093228-27093341	direct	113	chr2:45030240-45030390	NA	NA	NA	NA	none	NA	none	none	chr2:44560318-45789944_150	Smarcd3F6-GFP- specific
chr12	27096007	27096694	chr12:27096007-27096694	chr12:27096027-27096104,chr12:27096226-27096300,chr12:27096346-27096455	direct,direct,direct	77,74,109	chr2:45031500-45031650,chr2:45031680-45031830,chr2:45031900-45032050	chr12:27096226-27096300,chr12:27096346-27096455	direct,direct	74109	chr17:85887940-85888090,chr17:85888120-85888270	element541_forebrain[6/9]_450	none	none	none	chr2:44560318-45789944_450	shared
chr12	27099908	27100635	chr12:27099908-27100635	chr12:27099999-27100149,chr12:27100333-27100564	direct,direct	150231	chr2:45067200-45067350,chr2:45067440-45067590	chr12:27099999-27100149,chr12:27100333-27100564	direct,direct	150231	chr17:85926500-85926650,chr17:85926660-85926810,chr17:85926820-85926970	element148_._300	none	none	none	chr2:44560318-45789944_300	shared
chr12	27131914	27132851	chr12:27131914-27132851	chr12:27132074-27132142	direct	68	chr2:45177100-45177250	chr12:27132074-27132142	direct	68	chr17:86028260-86028410	none	none	none	none	chr2:44560318-45789944_150	shared
chr12	27564335	27565406	chr12:27564335-27565406	chr12:27564754-27564880	direct	126	chr10:88628080-88628230	chr12:27564754-27564880	direct	126	chr14:35267006-35267156	none	none	none	chr10:88621747-88628802_0.188_0.18_._150	none	shared
chr12	28414134	28416282	chr12:28414134-28416282	chr12:28415125-28415243	indi_recons	118	chr10:31632680-31632830	NA	NA	NA	NA	none	NA	none	chr10:31632499-31635276_0.043_0_._150	chr10:30894222-32049387_150	Smarcd3F6-GFP- specific
chr12	28475217	28475854	chr12:28475217-28475854	chr12:28475114-28475371	indi_garCNE	154	chr10:31386920-31387070	chr12:28475114-28475371	indi_garCNE	154	chr18:5394678-5394828,chr18:5394838-5394988	none	none	none	chr10:31379409-31411751_0.482_0.585_._150	chr10:30894222-32049387_150	shared
chr12	28562608	28562808	chr12:28562608-28562808	chr12:28562776-28562936	indi_garCNE	32	chr10:31119320-31119470,chr10:31119480-31119630	chr12:28562776-28562936	indi_garCNE	32	chr18:5196978-5197128	none	none	none	none	chr10:30894222-32049387_300	shared
chr12	28580326	28580924	chr12:28580326-28580924	chr12:28580158-28580745	indi_garCNE	419	chr10:31073700-31073850	chr12:28580158-28580745	indi_garCNE	419	chr18:5162998-5163148	none	none	none	chr10:31046114-31078037_0.609_0.445_._150	chr10:30894222-32049387_150	shared
chr12	28694464	28695803	chr12:28694464-28695803	chr12:28695089-28695276	direct	187	chr17:46682260-46682410	chr12:28695089-28695276	direct	187	chr11:96153654-96153804	element933_._150	none	uc.417_99	none	chr17:46251065-46703990_150	shared
chr12	28700226	28701366	chr12:28700226-28701366	chr12:28700503-28700607	direct	104	chr17:46671240-46671390	chr12:28700503-28700607	direct	104	chr11:96164494-96164644	none	none	none	none	chr17:46251065-46703990_150	shared
chr12	28702789	28703589	chr12:28702789-28703589	chr12:28703196-28703380	direct	184	chr17:46667560-46667710	chr12:28703196-28703380	direct	184	chr11:96168294-96168444	none	none	none	none	chr17:46251065-46703990_150	shared
chr12	28709678	28709896	chr12:28709678-28709896	chr12:28709754-28709878	direct	124	chr17:46632760-46632910	chr12:28709754-28709878	direct	124	chr11:96202374-96202524	none	none	none	none	chr17:46251065-46703990_150	shared
chr12	28714826	28715231	chr12:28714826-28715231	chr12:28714940-28715086	indi_recons	146	chr17:46599500-46599650,chr17:46599680-46599830	chr12:28714940-28715086	indi_recons	146	chr11:96233914-96234064,chr11:96234074-96234224	none	none	none	none	chr17:46251065-46703990_300	shared
chr12	28766027	28767312	chr12:28766027-28767312	chr12:28766990-28767285	direct	295	chr17:46230680-46230830	chr12:28766990-28767285	direct	295	chr11:96599494-96599644,chr11:96599694-96599844	none	none	none	none	none	shared
chr12	29032690	29033825	chr12:29032690-29033825	chr12:29033011-29033197	direct	186	chr17:41739300-41739450,chr17:41739480-41739630	chr12:29033011-29033197	indi_both	186	chr11:101755734-101755884	none	none	none	none	chr17:41622021-41823325_300	shared
chr12	29289847	29290322	chr12:29289847-29290322	chr12:29289899-29290014	direct	115	chr17:48641640-48641790	chr12:29289899-29290014	indi_trans	115	chr11:94331834-94331984	none	none	none	none	none	shared
chr12	29910575	29911479	chr12:29910575-29911479	NA	NA	NA	NA	chr12:29910995-29911050	direct	55	chr11:80242362-80242512	NA	none	NA	NA	NA	shared
chr12	30387096	30388067	chr12:30387096-30388067	chr12:30387822-30387885	direct	63	chr17:46089660-46089810,chr17:46089845-46089995	chr12:30387822-30387885	direct	63	chr11:96737194-96737344	none	none	none	none	none	shared
chr12	31363340	31363673	chr12:31363340-31363673	chr12:31363320-31363422	indi_garCNE	82	chr10:117893680-117893830,chr10:117893900-117894050,chr10:117894060-117894210	chr12:31363320-31363422	indi_garCNE	82	chr19:58384310-58384460,chr19:58384510-58384660	none	none	none	none	chr10:116675106-118122453_450	shared
chr12	31383206	31383406	chr12:31383206-31383406	chr12:31383293-31383653	indi_garCNE	113	chr10:117844540-117844690	chr12:31383293-31383653	indi_garCNE	113	chr19:58333810-58333960,chr19:58334010-58334160	none	none	none	none	chr10:116675106-118122453_150	shared
chr12	31383594	31383941	chr12:31383594-31383941	chr12:31383293-31383653	indi_garCNE	59	chr10:117844540-117844690	chr12:31383293-31383653	indi_garCNE	59	chr19:58333810-58333960,chr19:58334010-58334160	none	none	none	none	chr10:116675106-118122453_150	shared
chr12	31416392	31417618	chr12:31416392-31417618	chr12:31417270-31417619	indi_garCNE	348	chr10:117699040-117699190,chr10:117699200-117699350	chr12:31417270-31417619	indi_garCNE	348	chr19:58200650-58200800,chr19:58200850-58201000	none	none	none	none	chr10:116675106-118122453_300	shared
chr12	31441846	31442085	chr12:31441846-31442085	chr12:31442003-31442101	indi_garCNE	82	chr10:117486820-117486970	chr12:31442003-31442101	indi_garCNE	82	chr19:58010230-58010380	none	none	none	none	chr10:116675106-118122453_150	shared
chr12	31606676	31608114	chr12:31606676-31608114	chr12:31607883-31607941,chr12:31607956-31607972	indi_garCNE,indi_garCNE	58,16	chr10:116852340-116852490,chr10:116852520-116852670	NA	NA	NA	NA	none	NA	none	none	chr10:116675106-118122453_300	shared
chr12	32543616	32544487	chr12:32543616-32544487	chr12:32544066-32544221,chr12:32544309-32544509	direct,direct	155178	chr10:115255540-115255690,chr10:115255700-115255850,chr10:115255380-115255530	chr12:32544309-32544509	direct	178	chr19:56309110-56309260	none	none	none	chr10:115250322-115256882_0.144_0.133_._450	chr10:114235605-115400351_450	shared
chr12	32589620	32590069	chr12:32589620-32590069	chr12:32590034-32590102	direct	35	chr10:115202980-115203130,chr10:115203140-115203290	chr12:32590034-32590102	direct	35	chr19:56264790-56264940,chr19:56264970-56265120	none	none	none	none	chr10:114235605-115400351_300	shared
chr12	32669638	32670196	chr12:32669638-32670196	chr12:32669468-32669697	indi_garCNE	59	chr10:114924380-114924530	NA	NA	NA	NA	none	NA	none	none	chr10:114235605-115400351_150	shared
chr12	32673839	32674261	chr12:32673839-32674261	NA	NA	NA	NA	chr12:32674151-32674221	direct	70	chr19:55999310-55999460	NA	none	NA	NA	NA	shared
chr12	32680979	32681694	chr12:32680979-32681694	chr12:32681223-32681432	direct	209	chr10:114906860-114907010	chr12:32681223-32681432	indi_both	209	chr19:55988210-55988360	none	none	none	none	chr10:114235605-115400351_150	shared
chr12	32684890	32685273	chr12:32684890-32685273	chr12:32684668-32685264	direct	374	chr10:114905020-114905170,chr10:114905340-114905490,chr10:114905520-114905670	chr12:32684668-32685264	direct	374	chr19:55986270-55986420,chr19:55986590-55986740	none	none	none	none	chr10:114235605-115400351_450	shared
chr12	32690896	32691985	chr12:32690896-32691985	chr12:32691585-32691754	indi_garCNE	169	chr10:114899560-114899710,chr10:114899720-114899870	chr12:32691585-32691754	indi_garCNE	169	chr19:55981890-55982040	none	none	none	none	chr10:114235605-115400351_300	shared
chr12	32698262	32698574	chr12:32698262-32698574	chr12:32698325-32698563	direct	238	chr10:114887780-114887930,chr10:114887940-114888090	chr12:32698325-32698563	direct	238	chr19:55971230-55971380,chr19:55971410-55971560	none	none	none	chr10:114887659-114893342_0.121_0.038_._300	chr10:114235605-115400351_300	shared
chr12	32699453	32700055	chr12:32699453-32700055	chr12:32699766-32699797,chr12:32699846-32700165	indi_garCNE,indi_garCNE	31209	chr10:114886280-114886430,chr10:114886460-114886610,chr10:114886060-114886210	chr12:32699766-32699797,chr12:32699846-32700165	indi_garCNE,indi_garCNE	31209	chr19:55969970-55970120,chr19:55969510-55969660	none	none	none	none	chr10:114235605-115400351_450	shared
chr12	32712562	32713156	chr12:32712562-32713156	chr12:32712473-32712744	indi_recons	182	chr10:114874220-114874370	chr12:32712473-32712744	indi_recons	182	chr19:55957770-55957920	none	none	none	none	chr10:114235605-115400351_150	shared
chr12	32749703	32750331	chr12:32749703-32750331	chr12:32750034-32750163	direct	129	chr10:114819340-114819490	chr12:32750034-32750163	indi_both	129	chr19:55912630-55912780	none	none	none	chr10:114815002-114826026_0.473_0.413_._150	chr10:114235605-115400351_150	shared
chr12	32760795	32762233	chr12:32760795-32762233	chr12:32761046-32761419,chr12:32761449-32761463,chr12:32761506-32761610	indi_garCNE,indi_garCNE,indi_recons	373,14,104	chr10:114787900-114788050,chr10:114788060-114788210,chr10:114787660-114787810	chr12:32761046-32761419,chr12:32761449-32761463,chr12:32761506-32761610	indi_garCNE,indi_garCNE,direct	373,14,104	chr19:55881930-55882080,chr19:55881750-55881900	none	none	none	chr10:114786037-114789506_0.172_0.141_rs12243326;Two-hour_glucose_challenge_450	chr10:114235605-115400351_450	shared
chr12	32768188	32768474	chr12:32768188-32768474	chr12:32768033-32768260	direct	72	chr10:114767180-114767330	chr12:32768033-32768260	direct	72	chr19:55867170-55867320	none	none	none	chr10:114762743-114770106_0.201_0.213_._150	chr10:114235605-115400351_150	shared
chr12	32772109	32772926	chr12:32772109-32772926	chr12:32772367-32772675	direct	308	chr10:114745980-114746130,chr10:114746200-114746350	chr12:32772367-32772675	direct	308	chr19:55849010-55849160,chr19:55849350-55849500	none	none	none	chr10:114745063-114747162_0.043_0.031_._300	chr10:114235605-115400351_300	Smarcd3F6-GFP- specific
chr12	32774300	32774969	chr12:32774300-32774969	chr12:32774317-32774594	direct	277	chr10:114745240-114745390	chr12:32774317-32774594	direct	277	chr19:55848150-55848300	none	none	none	chr10:114745063-114747162_0.043_0.031_._150	chr10:114235605-115400351_150	shared
chr12	32777258	32777951	chr12:32777258-32777951	chr12:32777765-32778219	direct	186	chr10:114737140-114737290,chr10:114737320-114737470,chr10:114737480-114737630	chr12:32777539-32777631,chr12:32777765-32778219	indi_trans,direct	92186	chr19:55840470-55840620,chr19:55840210-55840360	none	none	none	none	chr10:114235605-115400351_450	shared
chr12	32778184	32778491	chr12:32778184-32778491	chr12:32777765-32778219	direct	35	chr10:114737140-114737290,chr10:114737320-114737470,chr10:114737480-114737630	chr12:32777765-32778219	direct	35	chr19:55840210-55840360,chr19:55840470-55840620	none	none	none	none	chr10:114235605-115400351_450	shared
chr12	32782306	32783021	chr12:32782306-32783021	chr12:32782748-32782970,chr12:32783019-32783123	indi_garCNE,indi_garCNE	222,2	chr10:114722140-114722290,chr10:114721980-114722130	chr12:32782748-32782970,chr12:32783019-32783123	indi_garCNE,indi_garCNE	222,2	chr19:55827450-55827600	none	none	none	none	chr10:114235605-115400351_300	Smarcd3F6-GFP- specific
chr12	32785565	32786190	chr12:32785565-32786190	chr12:32785406-32785756	direct	191	chr10:114718000-114718150,chr10:114718200-114718350	chr12:32785406-32785756	direct	191	chr19:55823990-55824140,chr19:55824210-55824360,chr19:55824410-55824560	none	none	none	chr10:114713134-114719124_0.382_0.475_._300	chr10:114235605-115400351_300	Smarcd3F6-GFP- specific
chr12	32786362	32786921	chr12:32786362-32786921	chr12:32786360-32786604	direct	242	chr10:114716460-114716610,chr10:114716620-114716770	chr12:32786360-32786604	direct	242	chr19:55822410-55822560,chr19:55822590-55822740	none	none	none	chr10:114713134-114719124_0.382_0.475_._300	chr10:114235605-115400351_300	shared
chr12	32811604	32812121	chr12:32811604-32812121	chr12:32811775-32811861	indi_garCNE	86	chr10:114618960-114619110,chr10:114619140-114619290	chr12:32811775-32811861	indi_garCNE	86	chr19:55743570-55743720,chr19:55743730-55743880	none	none	none	none	chr10:114235605-115400351_300	shared
chr12	32841264	32841572	chr12:32841264-32841572	chr12:32841469-32841647	direct	103	chr10:114578540-114578690	chr12:32841469-32841647	direct	103	chr19:55701870-55702020,chr19:55702050-55702200	none	none	none	none	chr10:114235605-115400351_150	shared
chr12	32842139	32842339	chr12:32842139-32842339	chr12:32841877-32842196	direct	57	chr10:114578260-114578410	chr12:32841877-32842196	direct	57	chr19:55701590-55701740	none	none	none	none	chr10:114235605-115400351_150	shared
chr12	32857168	32857632	chr12:32857168-32857632	chr12:32856728-32857368	indi_garCNE	200	chr10:114573160-114573310	chr12:32856728-32857368	indi_garCNE	200	chr19:55696450-55696600	none	none	none	none	chr10:114235605-115400351_150	shared
chr12	32884862	32885111	chr12:32884862-32885111	chr12:32884829-32884980	direct	118	chr10:114535740-114535890,chr10:114535900-114536050	chr12:32884829-32884980,chr12:32885030-32885097	direct,direct	118,67	chr19:55667910-55668060,chr19:55667730-55667880	none	none	none	chr10:114534802-114539068_0.073_0.089_._300	chr10:114235605-115400351_300	shared
chr12	32889028	32889488	chr12:32889028-32889488	chr12:32889175-32889322	direct	147	chr10:114515600-114515750	chr12:32889175-32889322	direct	147	chr19:55652730-55652880	none	none	none	none	chr10:114235605-115400351_150	shared
chr12	32955757	32956183	chr12:32955757-32956183	chr12:32955753-32956151	direct	394	chr10:114408880-114409030	chr12:32955753-32956151	direct	394	chr19:55555930-55556080	none	none	none	none	chr10:114235605-115400351_150	shared
chr12	33007287	33007715	chr12:33007287-33007715	chr12:33007533-33007588	direct	55	chr10:114325360-114325510	chr12:33007533-33007588	direct	55	chr19:55488650-55488800	none	none	none	none	chr10:114235605-115400351_150	shared
chr12	33015687	33016494	chr12:33015687-33016494	chr12:33015883-33016061,chr12:33016152-33016355	direct,direct	178203	chr10:114318500-114318650,chr10:114318260-114318410	chr12:33016152-33016355	direct	203	chr19:55482210-55482360	none	none	none	none	chr10:114235605-115400351_300	Smarcd3F6-GFP+ specific
chr12	33023459	33024017	chr12:33023459-33024017	chr12:33023589-33023907	direct	318	chr10:114296540-114296690	chr12:33023589-33023907	direct	318	chr19:55464870-55465020	none	none	none	none	chr10:114235605-115400351_150	shared
chr12	33029761	33030168	chr12:33029761-33030168	chr12:33029564-33029784,chr12:33029791-33029844,chr12:33029954-33030181	indi_garCNE,direct,direct	23,53,214	chr10:114293380-114293530,chr10:114293220-114293370,chr10:114293060-114293210	NA	NA	NA	NA	none	NA	none	none	chr10:114235605-115400351_450	shared
chr12	33041130	33041506	chr12:33041130-33041506	chr12:33041124-33041221	direct	91	chr10:114286860-114287010	chr12:33041124-33041221	direct	91	chr19:55455450-55455600	none	none	none	none	chr10:114235605-115400351_150	shared
chr12	33082085	33082456	chr12:33082085-33082456	chr12:33082179-33082301	indi_trans	122	chr10:114284520-114284670	chr12:33082179-33082301	direct	122	chr19:55453170-55453320	none	none	none	none	chr10:114235605-115400351_150	shared
chr12	33084039	33084262	chr12:33084039-33084262	chr12:33084047-33084274	indi_recons	215	chr8:105913320-105913470	NA	NA	NA	NA	none	NA	none	none	chr8:105543778-106897708_150	shared
chr12	33801967	33802590	chr12:33801967-33802590	chr12:33802425-33802519	indi_trans	94	chr17:53150360-53150510,chr17:53150520-53150670	chr12:33802425-33802519	indi_trans	94	chr11:90410034-90410184	none	none	none	none	chr17:48826528-54850482_300	shared
chr12	33849241	33850169	chr12:33849241-33850169	chr12:33849730-33849910	indi_garCNE	180	chr17:53396760-53396910	NA	NA	NA	NA	none	NA	none	none	chr17:48826528-54850482_150	shared
chr12	33931718	33931951	chr12:33931718-33931951	chr12:33931528-33931745	indi_garCNE	27	chr17:54203760-54203910,chr17:54204000-54204150	chr12:33931528-33931745	indi_garCNE	27	chr11:89582274-89582424	none	none	none	none	chr17:48826528-54850482_300	shared
chr12	34234153	34234404	chr12:34234153-34234404	chr12:34233953-34234257,chr12:34234280-34234900	indi_garCNE,indi_garCNE	104124	chr17:77541585-77541735,chr17:77541780-77541930	chr12:34233953-34234257,chr12:34234280-34234900	indi_garCNE,indi_garCNE	104124	chr11:118724414-118724564	none	none	none	none	chr17:77111002-77823278_300	shared
chr12	34494648	34494912	chr12:34494648-34494912	chr12:34494615-34494781	direct	133	chr17:77110980-77111130	chr12:34494615-34494781	direct	133	chr11:118373874-118374024	none	none	none	none	chr17:77111002-77823278_128	shared
chr12	34513107	34513372	chr12:34513107-34513372	chr12:34513354-34513681	indi_recons	18	chr3:169299520-169299670,chr3:169299740-169299890	chr12:34513354-34513681	indi_recons	18	chr3:30319422-30319572,chr3:30319602-30319752	none	none	none	none	chr3:167813763-169460026_300	shared
chr12	35216514	35216962	chr12:35216514-35216962	chr12:35216865-35216954	direct	89	chr17:73590740-73590890	NA	NA	NA	NA	none	NA	none	none	none	shared
chr12	36435258	36436669	chr12:36435258-36436669	chr12:36435528-36435720	direct	192	chr6:42749720-42749870,chr6:42749920-42750070	chr12:36435528-36435720	direct	192	chr17:46995329-46995479	none	none	none	none	none	shared
chr12	36599862	36601180	chr12:36599862-36601180	chr12:36600907-36601029	direct	122	chr17:79361100-79361250	chr12:36600907-36601029	direct	122	chr11:120086754-120086904,chr11:120086914-120087064	none	none	none	chr17:79358288-79362556_0.724_0.718_._150	none	shared
chr12	36602820	36603396	chr12:36602820-36603396	chr12:36602925-36603282	indi_garCNE	357	chr17:79363500-79363650	chr12:36602925-36603282	indi_garCNE	357	chr11:120088914-120089064	none	none	none	none	none	shared
chr12	36605517	36607872	chr12:36605517-36607872	chr12:36606328-36606626,chr12:36607236-36607359	direct,direct	298123	chr17:79367800-79367950,chr17:79369040-79369190	chr12:36606328-36606626,chr12:36607236-36607359	direct,direct	298123	chr11:120092874-120093024,chr11:120094054-120094204	none	none	none	none	none	shared
chr12	36610578	36611006	chr12:36610578-36611006	chr12:36610863-36610961	direct	98	chr17:79374065-79374215	chr12:36610863-36610961	direct	98	chr11:120099074-120099224	none	none	none	none	none	shared
chr12	36703863	36704685	chr12:36703863-36704685	chr12:36704067-36704183	direct	116	chr17:79403380-79403530	NA	NA	NA	NA	none	NA	none	chr17:79386223-79406065_0.671_0.405_._150	none	shared
chr12	37279515	37279898	chr12:37279515-37279898	chr12:37279817-37280006	indi_garCNE	81	chr17:67626340-67626490,chr17:67626160-67626310	chr12:37279817-37280006	indi_garCNE	81	chr11:110449714-110449864	none	none	none	none	chr17:67551259-70657819_300	shared
chr12	38707846	38708381	chr12:38707846-38708381	chr12:38707945-38707979,chr12:38708028-38708220	indi_garCNE,indi_recons	34192	chr17:14822300-14822450,chr17:14822540-14822690	chr12:38707945-38707979,chr12:38708028-38708220	indi_garCNE,indi_recons	34192	chr11:63226242-63226392,chr11:63225982-63226132	none	none	none	none	chr17:12113575-15135651_300	shared
chr12	38761445	38761946	chr12:38761445-38761946	chr12:38761631-38761698	indi_recons	67	chr17:14877980-14878130	chr12:38761631-38761698	indi_recons	67	chr11:63181402-63181552	none	none	none	none	chr17:12113575-15135651_150	shared
chr12	38779298	38780118	chr12:38779298-38780118	chr12:38779322-38779750,chr12:38779777-38779956	indi_garCNE,indi_garCNE	428179	chr17:14952860-14953010,chr17:14953040-14953190,chr17:14953200-14953350	chr12:38779322-38779750	indi_garCNE	428	chr11:63113682-63113832,chr11:63113842-63113992	none	none	none	none	chr17:12113575-15135651_450	Smarcd3F6-GFP- specific
chr12	38808528	38808800	chr12:38808528-38808800	chr12:38808539-38808727	indi_garCNE	188	chr17:15097700-15097850,chr17:15097880-15098030	chr12:38808539-38808727	indi_garCNE	188	chr11:62994342-62994492	none	none	none	none	chr17:12113575-15135651_300	shared
chr12	41961345	41962384	chr12:41961345-41962384	chr12:41961935-41962014	indi_recons	79	chr5:70717000-70717150,chr5:22187880-22188030	chr12:41961935-41962014	indi_recons	79	chr15:21062075-21062225	none	none	none	none	chr5:21931415-23389821_150	shared
chr12	43418842	43421185	chr12:43418842-43421185	chr12:43420691-43420789	direct	98	chr10:32636040-32636190	chr12:43420691-43420789	direct	98	chr18:6490798-6490948	none	none	none	none	none	shared
chr12	44009954	44010166	chr12:44009954-44010166	chr12:44010137-44010338	direct	29	chr10:131447380-131447530	chr12:44010137-44010338	direct	29	chr7:144232463-144232613,chr7:144232643-144232793	element331_._150	none	none	none	chr10:129964223-131975213_150	shared
chr12	44029352	44029679	chr12:44029352-44029679	chr12:44029175-44029443,chr12:44029663-44029763	direct,direct	91,16	chr10:131481980-131482130,chr10:131482300-131482450	chr12:44029175-44029443	direct	91	chr7:144255703-144255853,chr7:144255943-144256093	none	none	none	chr10:131482323-131484329_0.039_0_._127	chr10:129964223-131975213_300	shared
chr12	44033266	44033921	chr12:44033266-44033921	chr12:44032892-44033382	indi_garCNE	116	chr10:131493360-131493510,chr10:131493140-131493290	chr12:44032892-44033382,chr12:44033548-44033661	indi_garCNE,direct	116113	chr7:144266143-144266293,chr7:144266323-144266473	none	none	none	chr10:131487525-131493270_0.1_0.024_._130	chr10:129964223-131975213_300	shared
chr12	44038939	44039462	chr12:44038939-44039462	chr12:44039358-44039662	direct	104	chr10:131497060-131497210	chr12:44039358-44039662	direct	104	chr7:144269663-144269813	none	none	none	none	chr10:129964223-131975213_150	shared
chr12	44041922	44042371	chr12:44041922-44042371	chr12:44042174-44042273	direct	99	chr10:131506500-131506650	chr12:44042174-44042273	indi_trans	99	chr7:144277843-144277993	none	none	none	chr10:131504622-131509049_0.154_0.179_._150	chr10:129964223-131975213_150	shared
chr12	44052710	44052980	chr12:44052710-44052980	NA	NA	NA	NA	chr12:44052536-44052717	direct	7	chr7:144284403-144284553	NA	none	NA	NA	NA	shared
chr12	44068602	44069313	chr12:44068602-44069313	chr12:44068800-44069236	direct	436	chr10:131527800-131527950,chr10:131528020-131528170	chr12:44068800-44069236	direct	436	chr7:144294543-144294693	none	none	none	none	chr10:129964223-131975213_300	shared
chr12	44071251	44071513	chr12:44071251-44071513	chr12:44071232-44071528	indi_garCNE	262	chr10:131555520-131555670	NA	NA	NA	NA	none	NA	none	none	chr10:129964223-131975213_150	shared
chr12	44075115	44075357	chr12:44075115-44075357	chr12:44075215-44075487	direct	142	chr10:131560940-131561090,chr10:131561220-131561370	chr12:44075215-44075487	direct	142	chr7:144315603-144315753	none	none	none	none	chr10:129964223-131975213_300	shared
chr12	44092195	44092688	chr12:44092195-44092688	NA	NA	NA	NA	chr12:44092564-44092967	indi_garCNE	124	chr7:144322103-144322253	NA	none	NA	NA	NA	shared
chr12	44098260	44099119	chr12:44098260-44099119	NA	NA	NA	NA	chr12:44098592-44098707	indi_garCNE	115	chr7:144323803-144323953,chr7:144323983-144324133	NA	none	NA	NA	NA	shared
chr12	44104902	44105534	chr12:44104902-44105534	chr12:44105198-44105283,chr12:44105469-44105572	direct,indi_garCNE	85,65	chr10:131589360-131589510,chr10:131589120-131589270,chr10:131589520-131589670	chr12:44105198-44105283,chr12:44105469-44105572	direct,indi_garCNE	85,65	chr7:144337643-144337793,chr7:144337943-144338093	none	none	none	none	chr10:129964223-131975213_450	shared
chr12	44108437	44108861	chr12:44108437-44108861	chr12:44108486-44108595,chr12:44108673-44108987	direct,direct	109188	chr10:131590325-131590475,chr10:131590500-131590650,chr10:131590660-131590810	chr12:44108673-44108987	direct	188	chr7:144338943-144339093,chr7:144339143-144339293	none	none	none	none	chr10:129964223-131975213_450	shared
chr12	44130661	44130939	chr12:44130661-44130939	chr12:44130643-44130818,chr12:44130865-44130994	direct,direct	157,74	chr10:131631680-131631830,chr10:131631940-131632090	chr12:44130643-44130818,chr12:44130865-44130994	direct,direct	157,74	chr7:144383663-144383813,chr7:144383823-144383973	none	none	none	none	chr10:129964223-131975213_300	shared
chr12	44142272	44142964	chr12:44142272-44142964	chr12:44142593-44142766	direct	173	chr10:131636400-131636550,chr10:131636600-131636750	NA	NA	NA	NA	none	NA	none	none	chr10:129964223-131975213_300	shared
chr12	44144544	44144833	chr12:44144544-44144833	chr12:44144592-44144666	direct	74	chr10:131638825-131638975	NA	NA	NA	NA	none	NA	none	none	chr10:129964223-131975213_150	shared
chr12	44148862	44149062	chr12:44148862-44149062	chr12:44148705-44149027	direct	165	chr10:131643780-131643930	chr12:44148705-44149027	direct	165	chr7:144395063-144395213	none	none	none	none	chr10:129964223-131975213_150	shared
chr12	44149375	44149884	chr12:44149375-44149884	chr12:44149343-44149397,chr12:44149746-44149944	direct,direct	22138	chr10:131644500-131644650,chr10:131644800-131644950,chr10:131645085-131645235	chr12:44149343-44149397,chr12:44149746-44149944	direct,direct	22138	chr7:144395603-144395753,chr7:144396303-144396453	none	none	none	none	chr10:129964223-131975213_450	shared
chr12	44155182	44155709	chr12:44155182-44155709	chr12:44155098-44155252,chr12:44155651-44155725	direct,indi_recons	70,58	chr10:131648020-131648170,chr10:131648520-131648670	chr12:44155098-44155252,chr12:44155651-44155725	direct,direct	70,58	chr7:144399043-144399193,chr7:144399663-144399893	none	none	none	none	chr10:129964223-131975213_300	shared
chr12	44157928	44158593	chr12:44157928-44158593	chr12:44158178-44158432	direct	254	chr10:131649300-131649450	chr12:44158178-44158432	direct	254	chr7:144400443-144400593	none	none	none	none	chr10:129964223-131975213_150	shared
chr12	44158738	44158948	chr12:44158738-44158948	chr12:44158819-44158862	indi_garCNE	43	chr10:131650260-131650410,chr10:131650580-131650730,chr10:131650760-131650990	chr12:44158819-44158862	indi_garCNE	43	chr7:144401483-144401633,chr7:144401743-144401893	none	none	none	none	chr10:129964223-131975213_530	shared
chr12	44159822	44160218	chr12:44159822-44160218	chr12:44159395-44159878,chr12:44159914-44160216	indi_garCNE,indi_garCNE	56302	chr10:131650760-131650990,chr10:131650260-131650410,chr10:131650580-131650730,chr10:131651225-131651375	chr12:44159395-44159878	indi_garCNE	56	chr7:144401483-144401633,chr7:144401743-144401893	none	none	none	none	chr10:129964223-131975213_680	shared
chr12	44163208	44164398	chr12:44163208-44164398	chr12:44163229-44163289,chr12:44163468-44163639	indi_garCNE,indi_garCNE	60171	chr10:131653420-131653570,chr10:131653700-131653850	chr12:44163229-44163289,chr12:44163468-44163639,chr12:44164203-44164296,chr12:44164354-44164822	indi_garCNE,indi_garCNE,direct,direct	60,171,93,44	chr7:144404643-144404793,chr7:144410563-144410713	none	none	none	none	chr10:129964223-131975213_300	Smarcd3F6-GFP+ specific
chr12	44164564	44166056	chr12:44164564-44166056	chr12:44165871-44165989	direct	118	chr10:131660060-131660210	chr12:44164354-44164822	direct	258	chr7:144410563-144410713	none	none	none	none	chr10:129964223-131975213_150	shared
chr12	44168453	44168893	chr12:44168453-44168893	chr12:44168641-44168717	direct	76	chr10:131661480-131661630	chr12:44168641-44168717	direct	76	chr7:144413163-144413313	none	none	none	none	chr10:129964223-131975213_150	shared
chr12	44170274	44171922	chr12:44170274-44171922	chr12:44170552-44170682,chr12:44170796-44170875,chr12:44171681-44171763	direct,direct,direct	130,79,82	chr10:131661800-131661950,chr10:131661980-131662130,chr10:131665685-131665835	chr12:44170552-44170682,chr12:44171681-44171763	direct,direct	130,82	chr7:144413443-144413593,chr7:144417023-144417173	none	none	none	none	chr10:129964223-131975213_450	shared
chr12	44172446	44173670	chr12:44172446-44173670	chr12:44172762-44172888,chr12:44172906-44172986	direct,direct	126,80	chr10:131666320-131666470,chr10:131666540-131666690	chr12:44172762-44172888,chr12:44172906-44172986	direct,direct	126,80	chr7:144417923-144418073	none	none	none	none	chr10:129964223-131975213_300	shared
chr12	44174977	44176113	chr12:44174977-44176113	chr12:44175228-44175339,chr12:44175421-44175655,chr12:44175819-44175966	direct,direct,direct	111234147	chr10:131667940-131668090,chr10:131668305-131668455,chr10:131668460-131668610	chr12:44175228-44175339,chr12:44175421-44175655,chr12:44175819-44175966	direct,direct,direct	111234147	chr7:144419243-144419393,chr7:144419523-144419673,chr7:144419743-144419893	none	none	none	none	chr10:129964223-131975213_450	shared
chr12	44177232	44178247	chr12:44177232-44178247	chr12:44177492-44177795	direct	303	chr10:131669260-131669410,chr5:158232240-158232390	chr12:44177492-44177795	direct	303	chr7:144420223-144420373,chr7:144420463-144420613,chr11:44713622-44713772	none	none	none	none	chr10:129964223-131975213_150+chr5:157198634-158527347_150	shared
chr12	44190271	44190966	chr12:44190271-44190966	chr12:44190340-44190659	direct	319	chr10:131677980-131678130	chr12:44190340-44190659	direct	319	chr7:144429223-144429373	none	none	none	none	chr10:129964223-131975213_150	shared
chr12	44192000	44192699	chr12:44192000-44192699	chr12:44192536-44192755	direct	163	chr10:131679620-131679770	chr12:44192536-44192755	direct	163	chr7:144430303-144430453,chr7:144430483-144430633	none	none	none	none	chr10:129964223-131975213_150	shared
chr12	44196096	44196584	chr12:44196096-44196584	chr12:44195644-44196162	direct	66	chr10:131680600-131680750,chr10:131680800-131680950,chr10:131681020-131681170	chr12:44195644-44196162	direct	66	chr7:144431383-144431533,chr7:144431723-144431873,chr7:144431883-144432033	none	none	none	none	chr10:129964223-131975213_450	shared
chr12	44199020	44199595	chr12:44199020-44199595	chr12:44199331-44199418	direct	87	chr10:131682580-131682730	NA	NA	NA	NA	none	NA	none	none	chr10:129964223-131975213_150	shared
chr12	44201857	44202139	chr12:44201857-44202139	chr12:44201968-44202108	direct	140	chr10:131683920-131684070	chr12:44201968-44202108	direct	140	chr7:144434803-144434953	none	none	none	none	chr10:129964223-131975213_150	shared
chr12	44203978	44205078	chr12:44203978-44205078	chr12:44204649-44204883	direct	234	chr10:131684440-131684590,chr10:131684640-131684790	NA	NA	NA	NA	none	NA	none	none	chr10:129964223-131975213_300	Smarcd3F6-GFP+ specific
chr12	44207429	44207688	chr12:44207429-44207688	chr12:44207578-44207801	direct	110	chr10:131685660-131685810,chr10:131685820-131685970	chr12:44207368-44207434,chr12:44207578-44207801	direct,direct	5110	chr7:144436323-144436473,chr7:144436623-144436773	none	none	none	none	chr10:129964223-131975213_300	shared
chr12	44210479	44211153	chr12:44210479-44211153	chr12:44210732-44211023	direct	291	chr10:131686780-131686930	chr12:44210732-44211023	direct	291	chr7:144437483-144437633	none	none	none	none	chr10:129964223-131975213_150	shared
chr12	44213514	44214283	chr12:44213514-44214283	chr12:44213472-44213905	indi_garCNE	391	chr10:131687220-131687370	chr12:44213472-44213905	indi_garCNE	391	chr7:144438003-144438153	none	none	none	chr10:131687148-131688659_0.053_0_._150	chr10:129964223-131975213_150	shared
chr12	44214746	44215052	chr12:44214746-44215052	chr12:44214929-44215029	direct	100	chr10:131688265-131688415	NA	NA	NA	NA	none	NA	none	chr10:131687148-131688659_0.053_0_._150	chr10:129964223-131975213_150	shared
chr12	44215552	44215890	chr12:44215552-44215890	chr12:44215747-44215801	direct	54	chr10:131688820-131688970	NA	NA	NA	NA	none	NA	none	none	chr10:129964223-131975213_150	shared
chr12	44222077	44222548	chr12:44222077-44222548	chr12:44222301-44222894	direct	247	chr6:20776280-20776430,chr6:20776460-20776610,chr10:131691380-131691530,chr10:131691560-131691710,chr10:131691860-131692010,chr17:59281580-59281730	chr12:44222301-44222894	direct	247	chr7:144441843-144441993,chr7:144442003-144442153,chr7:144442223-144442373,chr7:144442443-144442593,chr13:29788429-29788579	element232_hindbrain(rhombencephalon)[6/7]_450	none	uc.318_171	chr6:20775636-20777420_0.020_0.000_._300+chr10:131689451-131691691_0.130_0.029_._281+chr17:59280648-59283639_0.135_0.021_._150	chr6:20572600-23691633_300+chr10:129964223-131975213_450+chr17:58807170-59893933_150	shared
chr12	44222906	44223242	chr12:44222906-44223242	chr12:44222943-44223050	direct	107	chr10:131691860-131692010,chr10:131692080-131692230	chr12:44222943-44223050	direct	107	chr7:144442443-144442593,chr7:144442703-144442853	element232_hindbrain(rhombencephalon)[6/7]_300	none	uc.318_46	none	chr10:129964223-131975213_300	shared
chr12	44225692	44226347	chr12:44225692-44226347	chr12:44225732-44225902,chr12:44226310-44226417	direct,direct	170,37	chr10:131694480-131694630,chr10:131694645-131694795,chr10:131695100-131695250	chr12:44225732-44225902,chr12:44226310-44226417	direct,direct	170,37	chr7:144445063-144445213,chr7:144444883-144445033,chr7:144445703-144445853	none	none	none	none	chr10:129964223-131975213_450	shared
chr12	44227755	44228343	chr12:44227755-44228343	chr12:44228155-44228288	direct	133	chr10:131695785-131695935	NA	NA	NA	NA	none	NA	none	none	chr10:129964223-131975213_150	shared
chr12	44228420	44228906	chr12:44228420-44228906	chr12:44228546-44228629,chr12:44228703-44228834	direct,direct	83131	chr10:131696100-131696250,chr10:131696260-131696410	chr12:44228546-44228629,chr12:44228703-44228834	direct,direct	83131	chr7:144446583-144446733,chr7:144446763-144446913	none	none	none	none	chr10:129964223-131975213_300	shared
chr12	44229965	44230521	chr12:44229965-44230521	chr12:44230088-44230286	direct	198	chr10:131697000-131697150	chr12:44230088-44230286	direct	198	chr7:144447443-144447593	none	none	none	none	chr10:129964223-131975213_150	shared
chr12	44234449	44235686	chr12:44234449-44235686	chr12:44235079-44235300,chr12:44235397-44235649	direct,direct	221252	chr5:158392800-158392950,chr10:131699840-131699990,chr10:131700000-131700150	chr12:44235079-44235300,chr12:44235397-44235649	direct,direct	221252	chr7:144450363-144450513,chr11:44567042-44567192	none	none	none	none	chr5:157198634-158527347_150+chr10:129964223-131975213_300	shared
chr12	44237700	44238158	chr12:44237700-44238158	chr12:44237790-44237939,chr12:44237992-44238113	direct,direct	149121	chr10:131705300-131705450	chr12:44237992-44238113	direct	121	chr7:144455563-144455713	none	none	none	none	chr10:129964223-131975213_150	shared
chr12	44241071	44241423	chr12:44241071-44241423	chr12:44241073-44241257,chr12:44241412-44241551	direct,direct	184,11	chr10:131706140-131706290,chr10:131706460-131706610,chr10:131706640-131706790	NA	NA	NA	NA	none	NA	none	none	chr10:129964223-131975213_450	shared
chr12	44241517	44241909	chr12:44241517-44241909	chr12:44241412-44241551,chr12:44241750-44241846	direct,direct	34,96	chr10:131706460-131706610,chr10:131706640-131706790,chr10:131706900-131707050	NA	NA	NA	NA	none	NA	none	none	chr10:129964223-131975213_450	shared
chr12	44243640	44244335	chr12:44243640-44244335	chr12:44243705-44243895	indi_garCNE	190	chr10:131707605-131707755	chr12:44243705-44243895	indi_garCNE	190	chr7:144457783-144457933	none	none	none	none	chr10:129964223-131975213_150	shared
chr12	44245640	44246114	chr12:44245640-44246114	chr12:44245832-44245888,chr12:44245914-44245988	direct,direct	56,74	chr10:131708240-131708390	chr12:44245619-44245746,chr12:44245832-44245888	direct,direct	106,56	chr7:144458103-144458253,chr7:144458283-144458433	none	none	none	none	chr10:129964223-131975213_150	shared
chr12	44249188	44251131	chr12:44249188-44251131	chr12:44249608-44249662,chr12:44249684-44249845,chr12:44249875-44249967,chr12:44250119-44250180	direct,direct,direct,direct	54,161,92,61	chr10:131710800-131710950,chr10:131711040-131711190,chr10:131711280-131711430	chr12:44249875-44249967,chr12:44250119-44250180,chr12:44250676-44250833	direct,direct,indi_garCNE	92,61,157	chr7:144461243-144461393,chr7:144461423-144461573,chr7:144477963-144478113	none	none	none	none	chr10:129964223-131975213_450	shared
chr12	44252882	44253289	chr12:44252882-44253289	chr12:44252993-44253077	direct	84	chr10:131731240-131731390	NA	NA	NA	NA	none	NA	none	none	chr10:129964223-131975213_150	shared
chr12	44253872	44254475	chr12:44253872-44254475	chr12:44253905-44255008	indi_garCNE	570	chr10:131737100-131737250	NA	NA	NA	NA	none	NA	none	none	chr10:129964223-131975213_150	shared
chr12	44256689	44257531	chr12:44256689-44257531	chr12:44257323-44257417	direct	94	chr10:131741400-131741550	NA	NA	NA	NA	none	NA	none	chr10:131739292-131742654_0.048_0_._150	chr10:129964223-131975213_150	shared
chr12	44259213	44259617	chr12:44259213-44259617	chr12:44259242-44259397	direct	155	chr10:131741620-131741770,chr10:131741780-131741930	chr12:44259242-44259397	direct	155	chr7:144486263-144486413	none	none	none	chr10:131739292-131742654_0.048_0_._300	chr10:129964223-131975213_300	shared
chr12	44268265	44268607	chr12:44268265-44268607	chr12:44268318-44268438	direct	120	chr10:131749020-131749170,chr10:131749180-131749330	chr12:44268318-44268438	direct	120	chr7:144492623-144492773	none	none	none	chr10:131742929-131753749_0.321_0.033_._300	chr10:129964223-131975213_300	shared
chr12	44269892	44270108	chr12:44269892-44270108	chr12:44269853-44270136	indi_garCNE	216	chr10:131750280-131750430	NA	NA	NA	NA	none	NA	none	chr10:131742929-131753749_0.321_0.033_._150	chr10:129964223-131975213_150	shared
chr12	44272060	44272260	chr12:44272060-44272260	chr12:44272061-44272491	direct	199	chr1:7323220-7323370,chr10:131750480-131750630,chr10:131750780-131750930	chr12:44272061-44272491	direct	199	chr4:150813269-150813419,chr7:144494403-144494553	none	none	none	chr10:131742929-131753749_0.321_0.033_._300	chr1:6514538-7913366_150+chr10:129964223-131975213_300	shared
chr12	44272656	44272878	chr12:44272656-44272878	chr12:44272582-44272813	direct	157	chr10:131751140-131751290	chr12:44272582-44272813	direct	157	chr7:144494783-144494933	none	none	none	chr10:131742929-131753749_0.321_0.033_._150	chr10:129964223-131975213_150	shared
chr12	44274351	44275173	chr12:44274351-44275173	chr12:44274690-44274772	indi_garCNE	82	chr10:131753000-131753150,chr10:131752780-131752930	chr12:44274690-44274772	indi_garCNE	82	chr7:144496643-144496793	none	none	none	chr10:131742929-131753749_0.321_0.033_._300	chr10:129964223-131975213_300	shared
chr12	44275352	44276255	chr12:44275352-44276255	chr12:44275424-44275495,chr12:44275705-44275932	indi_garCNE,direct	71227	chr10:131753540-131753690,chr10:131754320-131754470	chr12:44275424-44275495,chr12:44275705-44275932	indi_garCNE,direct	71227	chr7:144497243-144497393,chr7:144497963-144498113	none	none	none	chr10:131742929-131753749_0.321_0.033_._150+chr10:131753946-131760605_0.413_0.110_._150	chr10:129964223-131975213_300	shared
chr12	44276420	44278196	chr12:44276420-44278196	chr12:44276592-44276733,chr12:44277143-44277672	direct,direct	141529	chr10:131755080-131755230,chr10:131755260-131755410,chr10:131755840-131755990,chr10:131756000-131756150,chr10:131756180-131756330	chr12:44276592-44276733,chr12:44277143-44277672	direct,direct	141529	chr7:144498923-144499073,chr7:144499503-144499653,chr7:144499663-144499813,chr7:144499863-144500013	none	none	none	chr10:131753946-131760605_0.413_0.11_._750	chr10:129964223-131975213_750	shared
chr12	44278827	44279413	chr12:44278827-44279413	chr12:44278948-44279130	direct	182	chr10:131757960-131758110,chr10:131758120-131758270	chr12:44278948-44279130	direct	182	chr7:144501763-144501913,chr7:144501943-144502093	none	none	none	chr10:131753946-131760605_0.413_0.11_._300	chr10:129964223-131975213_300	shared
chr12	44281426	44283946	chr12:44281426-44283946	chr12:44282688-44282864,chr12:44283562-44283568,chr12:44283656-44283723,chr12:44283806-44283967	direct,indi_garCNE,direct,direct	176,6,67,140	chr10:131762480-131762630,chr10:131763740-131763890,chr10:131763940-131764090	chr12:44282688-44282864,chr12:44283562-44283568,chr12:44283656-44283723,chr12:44283806-44283967	direct,indi_garCNE,direct,direct	176,6,67,140	chr7:144506103-144506253,chr7:144507163-144507313,chr7:144507443-144507593,chr7:144507723-144507873	none	none	none	chr10:131763605-131764366_0.106_0_._300	chr10:129964223-131975213_450	shared
chr12	44284392	44284896	chr12:44284392-44284896	chr12:44284349-44284713	direct	321	chr10:131764580-131764730,chr10:131764780-131764930	chr12:44284349-44284713	direct	321	chr7:144508143-144508293,chr7:144508403-144508553	none	none	none	none	chr10:129964223-131975213_300	shared
chr12	44285016	44285999	chr12:44285016-44285999	chr12:44285233-44285545	direct	312	chr10:131765425-131765575,chr10:131765645-131765795	chr12:44285233-44285545	direct	312	chr7:144508923-144509073,chr7:144509143-144509293	none	none	none	chr10:131764941-131766366_0.031_0.021_._300	chr10:129964223-131975213_300	Smarcd3F6-GFP- specific
chr12	44287054	44287360	chr12:44287054-44287360	chr12:44287202-44287403	direct	158	chr10:131768300-131768450	chr12:44287202-44287403	direct	158	chr7:144511843-144511993	none	none	none	none	chr10:129964223-131975213_150	shared
chr12	44287753	44288711	chr12:44287753-44288711	chr12:44287979-44288037	direct	58	chr10:131769400-131769550	chr12:44287979-44288037	direct	58	chr7:144512663-144512873	none	none	none	none	chr10:129964223-131975213_150	shared
chr12	44290103	44291071	chr12:44290103-44291071	chr12:44290371-44290464,chr12:44290490-44290569	indi_garCNE,indi_garCNE	93,79	chr10:131775320-131775470	NA	NA	NA	NA	none	NA	none	none	chr10:129964223-131975213_150	shared
chr12	44310612	44311543	chr12:44310612-44311543	chr12:44310632-44310925	direct	293	chr10:131836280-131836430	NA	NA	NA	NA	none	NA	none	none	chr10:129964223-131975213_150	shared
chr12	44884543	44885404	chr12:44884543-44885404	chr12:44884768-44884938,chr12:44885004-44885163	direct,direct	170159	chr10:130534380-130534530,chr10:130534020-130534170	chr12:44884768-44884938,chr12:44885004-44885163	direct,direct	170159	chr7:143421343-143421493,chr7:143421023-143421173	none	none	none	none	chr10:129964223-131975213_300	shared
chr12	44887004	44888464	chr12:44887004-44888464	chr12:44887408-44887753	direct	345	chr10:130520200-130520350,chr10:130520360-130520510,chr10:130520520-130520670	chr12:44887408-44887753	direct	345	chr7:143411643-143411793,chr7:143411803-143411953,chr7:143411983-143412133	none	none	none	none	chr10:129964223-131975213_450	shared
chr12	44905331	44905553	chr12:44905331-44905553	chr12:44905365-44905531	direct	166	chr10:130513000-130513150,chr10:130513160-130513310	chr12:44905365-44905531	direct	166	chr7:143405683-143405833	none	none	none	none	chr10:129964223-131975213_300	shared
chr12	44907004	44907310	chr12:44907004-44907310	chr12:44907104-44907283	direct	179	chr10:130512620-130512770,chr10:130512800-130512950	chr12:44907104-44907283	direct	179	chr7:143405343-143405493	none	none	none	chr10:130510706-130512715_0.066_0.057_._95	chr10:129964223-131975213_300	shared
chr12	44916634	44917609	chr12:44916634-44917609	chr12:44916864-44916943,chr12:44917055-44918050	direct,direct	79554	chr10:130508120-130508270,chr10:130508280-130508430,chr10:130507300-130507450,chr10:130507680-130507830,chr10:130507840-130507990	chr12:44916864-44916943,chr12:44917055-44918050	direct,direct	79554	chr7:143401103-143401253,chr7:143400623-143400773,chr7:143400323-143400473,chr7:143400783-143400933	none	none	none	none	chr10:129964223-131975213_750	shared
chr12	44935041	44936562	chr12:44935041-44936562	chr12:44935078-44935319,chr12:44935644-44935806,chr12:44935874-44936055	direct,direct,direct	241162181	chr10:130494060-130494210,chr10:130494220-130494370,chr10:130493520-130493670,chr10:130493180-130493330	chr12:44935078-44935319,chr12:44935644-44935806,chr12:44935874-44936055	direct,direct,direct	241162181	chr7:143388983-143389133,chr7:143389263-143389413,chr7:143388563-143388713,chr7:143388243-143388393	none	none	none	none	chr10:129964223-131975213_600	shared
chr12	44951308	44951790	chr12:44951308-44951790	chr12:44951124-44951464	direct	156	chr10:130478760-130478910,chr10:130478920-130479070	chr12:44951124-44951464	direct	156	chr7:143373203-143373353	none	none	none	chr10:130477440-130480046_0.088_0.041_._300	chr10:129964223-131975213_300	shared
chr12	44974017	44974222	chr12:44974017-44974222	chr12:44974109-44974173	direct	64	chr10:130378280-130378430	chr12:44974109-44974173	direct	64	chr7:143286123-143286273	none	none	none	none	chr10:129964223-131975213_150	shared
chr12	44986323	44986912	chr12:44986323-44986912	chr12:44986441-44986544,chr12:44986586-44986792	direct,direct	103206	chr10:130367740-130367890,chr10:130367500-130367650	chr12:44986441-44986544,chr12:44986586-44986792	direct,direct	103206	chr7:143275743-143275893,chr7:143275483-143275633	element737_hindbrain(rhombencephalon)[9/11]|midbrain(mesencephalon)[11/11]_300	none	none	none	chr10:129964223-131975213_300	shared
chr12	44989668	44990149	chr12:44989668-44990149	chr12:44989800-44990227	direct	349	chr10:130367000-130367150,chr10:130367320-130367470	chr12:44989800-44990227	direct	349	chr7:143275063-143275213,chr7:143275323-143275473	element737_hindbrain(rhombencephalon)[9/11]|midbrain(mesencephalon)[11/11]_300	none	none	none	chr10:129964223-131975213_300	shared
chr12	45008177	45008563	chr12:45008177-45008563	chr12:45008119-45008193	direct	16	chr10:130354980-130355130	chr12:45008119-45008193	direct	16	chr7:143265123-143265273	none	none	none	none	chr10:129964223-131975213_150	shared
chr12	45016500	45017187	chr12:45016500-45017187	chr12:45016970-45017048,chr12:45017066-45017138	direct,direct	78,72	chr10:130342865-130343015	NA	NA	NA	NA	none	NA	none	none	chr10:129964223-131975213_150	shared
chr12	45021994	45022909	chr12:45021994-45022909	chr12:45022685-45022843	direct	158	chr10:130338960-130339110,chr10:130339120-130339270	chr12:45022685-45022843	direct	158	chr7:143251703-143251853	none	none	none	chr10:130337727-130340661_0.282_0.448_._300	chr10:129964223-131975213_300	shared
chr12	45028793	45028996	chr12:45028793-45028996	chr12:45028818-45028920	direct	102	chr10:130336320-130336470	chr12:45028818-45028920	direct	102	chr7:143248863-143249013	none	none	none	none	chr10:129964223-131975213_150	shared
chr12	45037105	45037402	chr12:45037105-45037402	chr12:45037018-45037285	direct	180	chr10:130335200-130335430	chr12:45037018-45037285	direct	180	chr7:143247703-143247853	none	none	none	none	chr10:129964223-131975213_230	shared
chr12	45077325	45077707	chr12:45077325-45077707	chr12:45077360-45077467	direct	107	chr10:130313640-130313790,chr10:130313860-130314010	chr12:45077360-45077467	direct	107	chr7:143227523-143227673	none	none	none	none	chr10:129964223-131975213_300	shared
chr12	45086590	45087051	chr12:45086590-45087051	chr12:45086840-45087165	indi_garCNE	211	chr10:130308500-130308650	NA	NA	NA	NA	none	NA	none	chr10:130306876-130312449_0.095_0.17_._150	chr10:129964223-131975213_150	shared
chr12	45090435	45091154	chr12:45090435-45091154	chr12:45090599-45090732,chr12:45090745-45090831,chr12:45090837-45090966	direct,direct,direct	133,86,129	chr10:130285820-130285970,chr10:130285580-130285730	chr12:45090599-45090732	direct	133	chr7:143206563-143206713	none	none	none	chr10:130285130-130295212_0.223_0.298_._300	chr10:129964223-131975213_300	shared
chr12	45101033	45102172	chr12:45101033-45102172	chr12:45101655-45101785	direct	130	chr10:130279840-130279990	chr12:45101655-45101785	direct	130	chr7:143199843-143199993	none	none	none	none	chr10:129964223-131975213_150	shared
chr12	45103826	45104240	chr12:45103826-45104240	chr12:45104080-45104445	indi_garCNE	160	chr10:130279460-130279610	chr12:45104080-45104445	indi_garCNE	160	chr7:143199323-143199473,chr7:143199583-143199733	none	none	none	none	chr10:129964223-131975213_150	shared
chr12	45134992	45135383	chr12:45134992-45135383	chr12:45134997-45135069	direct	72	chr10:130269000-130269150	chr12:45134997-45135069	direct	72	chr7:143188683-143188833	none	none	none	none	chr10:129964223-131975213_150	shared
chr12	45142036	45142470	chr12:45142036-45142470	chr12:45142094-45142498	indi_garCNE	376	chr10:130260560-130260710,chr10:130260780-130260930	chr12:45142094-45142498	indi_garCNE	376	chr7:143180143-143180293	none	none	none	none	chr10:129964223-131975213_300	shared
chr12	45160719	45160919	chr12:45160719-45160919	chr12:45160832-45161068	indi_garCNE	87	chr10:130234460-130234610	NA	NA	NA	NA	none	NA	none	none	chr10:129964223-131975213_150	shared
chr12	45162683	45163441	chr12:45162683-45163441	chr12:45163002-45163215	direct	213	chr10:130234160-130234310	chr12:45163002-45163215	direct	213	chr7:143160503-143160653	none	none	none	none	chr10:129964223-131975213_150	Smarcd3F6-GFP+ specific
chr12	45174735	45175547	chr12:45174735-45175547	chr12:45174868-45175159	indi_garCNE	291	chr10:130124640-130124790	chr12:45174868-45175159	indi_garCNE	291	chr7:143080803-143080953	none	element1590_._150	none	chr10:130123967-130126348_0.098_0.039_._150	chr10:129964223-131975213_150	shared
chr12	45201559	45202164	chr12:45201559-45202164	chr12:45201610-45201780	indi_garCNE	170	chr10:130085500-130085650	NA	NA	NA	NA	none	NA	none	none	chr10:129964223-131975213_150	shared
chr12	45214407	45215233	chr12:45214407-45215233	NA	NA	NA	NA	chr12:45214503-45214788	direct	285	chr7:143025943-143026093	NA	none	NA	NA	NA	shared
chr12	45230122	45230564	chr12:45230122-45230564	chr12:45230164-45230415	direct	251	chr10:130012360-130012510	chr12:45230065-45230142,chr12:45230164-45230415	direct,direct	20251	chr7:142986403-142986633	none	none	none	chr10:130009990-130013201_0.045_0.03_._150	chr10:129964223-131975213_150	shared
chr12	45233475	45234633	chr12:45233475-45234633	chr12:45233880-45233965	direct	85	chr10:129964580-129964730	chr12:45233880-45233965	direct	85	chr7:142948983-142949133	element542_._150	none	none	none	chr10:129964223-131975213_150	shared
chr12	46693844	46694049	chr12:46693844-46694049	chr12:46693863-46694275	indi_garCNE	186	chr10:102624360-102624510,chr10:102624600-102624750	chr12:46693863-46694275	indi_garCNE	186	chr19:44955190-44955340	none	none	none	chr10:102624150-102627058_0.203_0.276_._300	chr10:102222610-103683179_300	shared
chr12	46694083	46694283	chr12:46694083-46694283	chr12:46693863-46694275	indi_garCNE	192	chr10:102624360-102624510,chr10:102624600-102624750	chr12:46693863-46694275	indi_garCNE	192	chr19:44955190-44955340	none	none	none	chr10:102624150-102627058_0.203_0.276_._300	chr10:102222610-103683179_300	shared
chr12	46729196	46729815	chr12:46729196-46729815	chr12:46729213-46729365	direct	152	chr10:102596280-102596430,chr9:36818380-36818530,chr9:36818540-36818690	chr12:46729213-46729365,chr12:46729468-46729582	direct,direct	152114	chr4:44520832-44520982,chr19:44924110-44924260,chr19:44923930-44924080	none	none	none	none	chr10:102222610-103683179_150+chr9:36622114-37383068_300	shared
chr12	46778658	46779196	chr12:46778658-46779196	chr12:46779018-46779140	direct	122	chr10:102568345-102568495	chr12:46779018-46779140	direct	122	chr19:44892310-44892460	none	none	none	none	chr10:102222610-103683179_150	shared
chr12	46785461	46785780	chr12:46785461-46785780	chr12:46785742-46785868	direct	38	chr10:102563780-102563930	chr12:46785742-46785868	direct	38	chr19:44887990-44888140,chr19:44888150-44888300	none	none	none	none	chr10:102222610-103683179_150	shared
chr12	46787169	46787483	chr12:46787169-46787483	chr12:46787130-46787299	direct	130	chr10:102563780-102563930	chr12:46787130-46787299	direct	130	chr19:44887990-44888140	none	none	none	none	chr10:102222610-103683179_150	shared
chr12	46788602	46789153	chr12:46788602-46789153	chr12:46788826-46788938	direct	112	chr10:102558580-102558730	chr12:46788826-46788938	direct	112	chr19:44883350-44883500	none	none	none	none	chr10:102222610-103683179_150	shared
chr12	46794942	46795327	chr12:46794942-46795327	chr12:46795038-46795123,chr12:46795206-46795338	direct,direct	85121	chr10:102547640-102547790	chr12:46795038-46795123,chr12:46795206-46795338	direct,direct	85121	chr19:44872150-44872300,chr19:44871950-44872100	element229_heart[3/5]_150	none	none	none	chr10:102222610-103683179_150	shared
chr12	46827257	46828751	chr12:46827257-46828751	chr12:46827796-46827922	direct	126	chr10:102505020-102505170,chr10:102505180-102505330	chr12:46827796-46827922	direct	126	chr19:44831030-44831180	none	none	none	none	chr10:102222610-103683179_300	shared
chr12	46829245	46829745	chr12:46829245-46829745	chr12:46829348-46829512	direct	164	chr10:102501100-102501250	chr12:46829348-46829512	direct	164	chr19:44827010-44827160	none	none	none	none	chr10:102222610-103683179_150	shared
chr12	46830857	46831414	chr12:46830857-46831414	chr12:46830875-46830951	direct	76	chr10:102496580-102496730	NA	NA	NA	NA	none	NA	none	none	chr10:102222610-103683179_150	shared
chr12	46840703	46841189	chr12:46840703-46841189	chr12:46840916-46841157	indi_recons	241	chr10:102469160-102469310	chr12:46840916-46841157	indi_recons	241	chr19:44794050-44794200	none	none	none	none	chr10:102222610-103683179_150	shared
chr12	46843099	46843324	chr12:46843099-46843324	NA	NA	NA	NA	chr12:46843095-46843203	direct	104	chr19:44792090-44792240	NA	none	NA	NA	NA	shared
chr12	46857621	46858390	chr12:46857621-46858390	chr12:46857728-46857795	direct	67	chr10:102443760-102443910	chr12:46857728-46857795	direct	67	chr19:44769970-44770120	none	none	none	none	chr10:102222610-103683179_150	Smarcd3F6-GFP- specific
chr12	46860711	46861353	chr12:46860711-46861353	chr12:46860794-46860992	direct	198	chr10:102430620-102430770	chr12:46860794-46860992	direct	198	chr19:44758470-44758620	none	none	none	none	chr10:102222610-103683179_150	shared
chr12	46864555	46865123	chr12:46864555-46865123	chr12:46864472-46864710	direct	155	chr10:102427905-102428055,chr10:102428080-102428230	chr12:46864472-46864710	direct	155	chr19:44756410-44756560	none	none	none	none	chr10:102222610-103683179_300	shared
chr12	46882822	46883098	chr12:46882822-46883098	chr12:46883082-46883159	direct	16	chr10:102419240-102419390	chr12:46883082-46883159	direct	16	chr19:44749230-44749380	element286_._150	none	uc.297_150	none	chr10:102222610-103683179_150	shared
chr12	46890015	46890687	chr12:46890015-46890687	chr12:46890487-46890765	direct	200	chr10:102416260-102416410	chr12:46890487-46890765	direct	200	chr19:44746570-44746720,chr19:44746750-44746900	none	none	none	none	chr10:102222610-103683179_150	shared
chr12	46897254	46897690	chr12:46897254-46897690	chr12:46897413-46897620	direct	207	chr10:102414160-102414310,chr10:102414340-102414490	chr12:46897413-46897620	direct	207	chr19:44744830-44744980	none	none	none	none	chr10:102222610-103683179_300	shared
chr12	46928680	46929173	chr12:46928680-46929173	chr12:46928793-46929033	indi_recons	240	chr15:61318180-61318330	chr12:46928793-46929033	indi_recons	240	chr9:68707887-68708037	none	none	none	chr15:61314648-61319562_0.059_0_._150	chr15:60763472-62099798_150	shared
chr12	46937629	46937860	chr12:46937629-46937860	chr12:46937760-46937912	direct	100	chr10:102391560-102391710	NA	NA	NA	NA	none	NA	none	none	chr10:102222610-103683179_150	shared
chr12	48329233	48329734	chr12:48329233-48329734	chr12:48329555-48329606	direct	51	chr1:237660000-237660150	NA	NA	NA	NA	none	NA	none	none	none	shared
chr12	48394966	48395332	chr12:48394966-48395332	NA	NA	NA	NA	chr12:48395310-48395360	direct	22	chr13:11768327-11768477	NA	none	NA	NA	NA	shared
chr12	48759909	48760880	chr12:48759909-48760880	chr12:48760474-48760738	indi_garCNE	264	chr1:240775480-240775630	NA	NA	NA	NA	none	NA	none	none	none	shared
chr12	48807538	48808387	chr12:48807538-48808387	chr12:48808288-48808370	indi_trans	82	chr14:72921240-72921390	NA	NA	NA	NA	none	NA	none	none	chr14:72918217-73358342_150	shared
chr12	48914043	48914869	chr12:48914043-48914869	chr12:48914377-48914555	indi_garCNE	178	chr10:94570680-94570830,chr10:94570840-94570990	NA	NA	NA	NA	none	NA	none	none	chr10:94442443-95060612_300	shared
chr12	48920457	48921212	chr12:48920457-48921212	chr12:48920635-48920967	indi_garCNE	332	chr10:94516140-94516290,chr10:94515920-94516070	chr12:48920635-48920967	indi_garCNE	332	chr19:37568610-37568760	element1866_bloodvessels[5/5]_300	none	none	chr10:94515556-94518418_0.221_0.188_._300	chr10:94442443-95060612_300	shared
chr12	50372457	50373069	chr12:50372457-50373069	chr12:50372594-50372643	indi_garCNE	49	chr10:78900560-78900710	chr12:50372594-50372643	indi_garCNE	49	chr14:24374062-24374212	none	none	none	none	chr10:75871615-79251683_150	shared
chr12	50664728	50665481	chr12:50664728-50665481	chr12:50664988-50665321	indi_garCNE	333	chr10:125064460-125064610,chr10:125064800-125064950	chr12:50664988-50665321	indi_garCNE	333	chr7:138863561-138863711,chr7:138863741-138863891	none	none	none	none	chr10:124805220-125366031_300	shared
chr13	1108231	1108915	chr13:1108231-1108915	chr13:1108567-1108640	indi_garCNE	73	chr6:137619160-137619310	NA	NA	NA	NA	none	NA	none	none	chr6:137599156-137947299_150	Smarcd3F6-GFP- specific
chr13	1112514	1112745	chr13:1112514-1112745	chr13:1112581-1112834	direct	164	chr6:137641520-137641670	chr13:1112581-1112834	direct	164	chr10:19205446-19205596,chr10:19205626-19205776	none	none	none	none	chr6:137599156-137947299_150	shared
chr13	1115974	1116418	chr13:1115974-1116418	chr13:1116104-1116400	direct	296	chr6:137643380-137643530,chr6:137643540-137643690	chr13:1116104-1116400	direct	296	chr10:19203706-19203856	none	none	none	none	chr6:137599156-137947299_300	shared
chr13	1121251	1121492	chr13:1121251-1121492	chr13:1121242-1121379,chr13:1121465-1121617	direct,indi_garCNE	128,27	chr6:137652880-137653030,chr6:137653040-137653190,chr6:137653220-137653370	chr13:1121242-1121379,chr13:1121465-1121617	direct,indi_garCNE	128,27	chr10:19192806-19192956,chr10:19192506-19192656	none	none	none	chr6:137652612-137655216_0.039_0_._450	chr6:137599156-137947299_450	shared
chr13	1125003	1125511	chr13:1125003-1125511	chr13:1124595-1125137	direct	134	chr6:137654280-137654430,chr6:137654460-137654610,chr6:137653920-137654070,chr6:137654080-137654230	chr13:1124595-1125137	direct	134	chr10:19191126-19191276,chr10:19191466-19191616,chr10:19191706-19191856	none	none	none	chr6:137652612-137655216_0.039_0_._600	chr6:137599156-137947299_600	shared
chr13	1128562	1129277	chr13:1128562-1129277	chr13:1128606-1128967,chr13:1129009-1129067	direct,direct	361,58	chr6:137661080-137661230,chr6:137661260-137661410,chr6:137661520-137661710	chr13:1128606-1128967,chr13:1129009-1129067	direct,direct	361,58	chr10:19184566-19184716,chr10:19184366-19184516	none	none	none	none	chr6:137599156-137947299_490	shared
chr13	1137428	1138095	chr13:1137428-1138095	chr13:1137644-1137725	indi_trans	81	chr6:137687020-137687170	chr13:1137644-1137725	direct	81	chr10:19161566-19161716	none	none	none	none	chr6:137599156-137947299_150	shared
chr13	1143296	1143579	chr13:1143296-1143579	chr13:1143228-1143469	direct	173	chr6:137721140-137721290,chr6:137721340-137721490	chr13:1143228-1143469	direct	173	chr10:19146706-19146856	none	none	none	none	chr6:137599156-137947299_300	shared
chr13	1157382	1158091	chr13:1157382-1158091	chr13:1157524-1157632	direct	108	chr6:137748960-137749110	chr13:1157524-1157632	direct	108	chr10:19121106-19121256	none	none	none	none	chr6:137599156-137947299_150	shared
chr13	1159755	1160368	chr13:1159755-1160368	chr13:1159864-1160020	indi_garCNE	156	chr6:137753140-137753290,chr6:137753300-137753450,chr6:137753460-137753610	chr13:1159864-1160020	indi_garCNE	156	chr10:19116506-19116656,chr10:19116706-19116856	none	none	none	none	chr6:137599156-137947299_450	shared
chr13	1163914	1164396	chr13:1163914-1164396	chr13:1164040-1164231	direct	191	chr6:137793240-137793390	chr13:1164040-1164231	direct	191	chr10:19093726-19093876	none	none	none	none	chr6:137599156-137947299_150	shared
chr13	1167177	1168065	chr13:1167177-1168065	chr13:1167209-1167704	direct	495	chr6:137794780-137794930,chr6:137794940-137795090	chr13:1167209-1167704,chr13:1167721-1167780	direct,direct	495,59	chr10:19092086-19092236,chr10:19092266-19092416,chr10:19092466-19092616	none	none	none	none	chr6:137599156-137947299_300	Smarcd3F6-GFP- specific
chr13	1179013	1180564	chr13:1179013-1180564	chr13:1180145-1180347	direct	202	chr6:137815420-137815570,chr6:137815640-137815790	chr13:1180145-1180347	direct	202	chr10:19076186-19076336,chr10:19075866-19076016,chr10:19076026-19076176	none	none	none	none	chr6:137599156-137947299_300	Smarcd3F6-GFP- specific
chr13	1184822	1185402	chr13:1184822-1185402	chr13:1184985-1185248	direct	263	chr6:137833940-137834090,chr6:137834100-137834250,chr21:34364080-34364230	chr13:1184985-1185248	direct	263	chr10:19058946-19059096,chr10:19059146-19059296,chr16:91206765-91206915	none	none	none	none	chr6:137599156-137947299_300+chr21:33559236-34562245_150	shared
chr13	1194683	1195860	chr13:1194683-1195860	chr13:1195137-1195214	direct	77	chr6:137844060-137844210	chr13:1195054-1195464	indi_garCNE	410	chr10:19049086-19049236,chr10:19049286-19049436	none	none	none	none	chr6:137599156-137947299_150	shared
chr13	1200985	1201432	chr13:1200985-1201432	chr13:1200945-1201267	indi_recons	282	chr3:173306460-173306610,chr3:173306640-173306790	NA	NA	NA	NA	none	NA	none	none	chr3:173191039-176710939_300	shared
chr13	1204486	1204929	chr13:1204486-1204929	chr13:1204528-1204546,chr13:1204578-1204759,chr13:1204778-1204885	indi_garCNE,indi_both,indi_garCNE	18181107	chr6:137923820-137923970,chr6:137924100-137924250,chr6:137924300-137924450	chr13:1204528-1204546	indi_garCNE	18	chr10:18997086-18997236,chr10:18997246-18997396	none	none	none	none	chr6:137599156-137947299_450	shared
chr13	1302066	1303037	chr13:1302066-1303037	chr13:1302937-1302988	direct	51	chr6:56818460-56818610,chr6:56818620-56818770	chr13:1302937-1302988	direct	51	chr1:33965765-33965915	none	none	none	none	none	shared
chr13	1315877	1317061	chr13:1315877-1317061	chr13:1316869-1316953	direct	84	chr6:56707720-56707870	NA	NA	NA	NA	none	NA	none	none	none	shared
chr13	1352196	1352830	chr13:1352196-1352830	chr13:1352497-1352548	direct	51	chr6:56606960-56607110	NA	NA	NA	NA	none	NA	none	chr6:56606719-56607729_0.065_0_._150	chr6:56235266-56706013_150	shared
chr13	1752467	1752902	chr13:1752467-1752902	chr13:1752769-1752925	direct	133	chr6:55334520-55334670,chr6:55334760-55334910	chr13:1752769-1752925	direct	133	chr9:75945187-75945337	none	none	none	chr6:55333472-55336147_0.014_0_._300	chr6:55334541-55782839_279	shared
chr13	2122751	2123079	chr13:2122751-2123079	chr13:2122752-2122835,chr13:2122837-2122952,chr13:2122956-2123909	indi_garCNE,indi_garCNE,indi_garCNE	83115123	chr12:121022400-121022550	chr13:2122752-2122835,chr13:2122837-2122952,chr13:2122956-2123909	indi_garCNE,indi_garCNE,indi_garCNE	83115123	chr5:115685409-115685559	none	none	none	none	none	shared
chr13	2127243	2127625	chr13:2127243-2127625	chr13:2127104-2127271,chr13:2127278-2127334,chr13:2127344-2127382,chr13:2127386-2127460,chr13:2127467-2127655	indi_garCNE,indi_garCNE,indi_garCNE,indi_garCNE,indi_garCNE	28,56,38,74,158	chr12:121022400-121022550	chr13:2127104-2127271,chr13:2127278-2127334,chr13:2127344-2127382,chr13:2127386-2127460,chr13:2127467-2127655	indi_garCNE,indi_garCNE,indi_garCNE,indi_garCNE,indi_garCNE	28,56,38,74,158	chr5:115685409-115685559	none	none	none	none	none	shared
chr13	2916029	2916498	chr13:2916029-2916498	chr13:2916280-2916626	indi_garCNE	218	chr2:42185360-42185510,chr2:42185520-42185670,chr2:42185700-42185850	chr13:2916280-2916626	indi_garCNE	218	chr17:83532420-83532570,chr17:83532660-83532810,chr17:83532840-83532990	none	none	none	none	chr2:42095427-42273402_450	shared
chr13	3147260	3147464	chr13:3147260-3147464	chr13:3147346-3147459	indi_garCNE	113	chr6:163025660-163025810,chr6:163025840-163025990	NA	NA	NA	NA	none	NA	none	none	chr6:161810797-166327753_300	shared
chr13	3206066	3206664	chr13:3206066-3206664	chr13:3206225-3207308	indi_garCNE	439	chr6:163278200-163278350,chr6:163278520-163278670,chr6:163278700-163278850	chr13:3206225-3207308	indi_garCNE	439	chr17:10937606-10937756	element1358_forebrain[9/9]_450	none	none	chr6:163277721-163279031_0.135_0.063_._450	chr6:161810797-166327753_450	shared
chr13	3311697	3312597	chr13:3311697-3312597	chr13:3311729-3311879,chr13:3311975-3312249,chr13:3312262-3313011	indi_garCNE,indi_garCNE,indi_garCNE	150274335	chr6:163817620-163817770,chr6:163817820-163817970,chr6:163817980-163818130	chr13:3311729-3311879,chr13:3311975-3312249,chr13:3312262-3313011	indi_garCNE,indi_garCNE,indi_garCNE	150274335	chr17:10528245-10528395,chr17:10528405-10528555,chr17:10528025-10528175	none	element1488_neuraltube[4/4]|hindbrain(rhombencephalon)[4/4]|midbrain(mesencephalon)[4/4]_450	none	chr6:163812510-163828917_0.783_0.78_._450	chr6:161810797-166327753_450	Smarcd3F6-GFP- specific
chr13	3385922	3386346	chr13:3385922-3386346	chr13:3385910-3386187	indi_garCNE	265	chr6:163889600-163889750,chr6:163889800-163889950,chr6:163889980-163890130	NA	NA	NA	NA	none	NA	none	none	chr6:161810797-166327753_450	shared
chr13	3483544	3484053	chr13:3483544-3484053	chr13:3483660-3483758	direct	98	chr6:163987000-163987150	NA	NA	NA	NA	none	NA	none	none	chr6:161810797-166327753_150	shared
chr13	3497792	3498184	chr13:3497792-3498184	chr13:3497872-3497923	direct	51	chr6:163991540-163991690	NA	NA	NA	NA	none	NA	none	chr6:163991546-163992562_0.041_0_._144	chr6:161810797-166327753_150	shared
chr13	4028005	4028473	chr13:4028005-4028473	chr13:4028378-4028651	indi_garCNE	95	chr6:166742840-166742990	NA	NA	NA	NA	none	NA	none	none	none	shared
chr13	4075894	4076671	chr13:4075894-4076671	NA	NA	NA	NA	chr13:4076190-4076532	direct	342	chr17:8581785-8581935,chr17:8582025-8582175	NA	none	NA	NA	NA	shared
chr13	4177387	4177963	chr13:4177387-4177963	chr13:4177473-4177699	indi_recons	226	chr6:165987300-165987450	chr13:4177473-4177699	indi_recons	226	chr17:9065265-9065415	none	none	none	chr6:165984547-165988436_0.136_0_._150	chr6:161810797-166327753_150	shared
chr13	4834832	4835042	chr13:4834832-4835042	chr13:4834857-4835084	indi_garCNE	185	chr2:68019780-68019930,chr2:68020020-68020170,chr2:68020220-68020370	chr13:4834857-4835084	indi_garCNE	185	chr11:17401443-17401593	none	none	none	none	chr2:65358456-68274061_450	shared
chr13	4844819	4845353	chr13:4844819-4845353	chr13:4844953-4845056,chr13:4845108-4845442	indi_garCNE,indi_garCNE	103245	chr2:67939780-67939930,chr2:67940040-67940190,chr2:67939620-67939770	chr13:4845108-4845442	indi_garCNE	245	chr11:17514983-17515133	none	none	none	none	chr2:65358456-68274061_450	shared
chr13	4909147	4909754	chr13:4909147-4909754	chr13:4909026-4909483	indi_garCNE	336	chr2:67687800-67687950	NA	NA	NA	NA	none	NA	none	none	chr2:65358456-68274061_150	shared
chr13	4935070	4935541	chr13:4935070-4935541	chr13:4935118-4935172	direct	54	chr2:67549860-67550010	NA	NA	NA	NA	none	NA	none	chr2:67549299-67550199_0.014_0_._150	chr2:65358456-68274061_150	shared
chr13	4967383	4968037	chr13:4967383-4968037	chr13:4967435-4967627,chr13:4967803-4967940,chr13:4968015-4968103	direct,direct,direct	192,137,22	chr2:67494800-67494950,chr2:67494460-67494610	chr13:4967435-4967627,chr13:4967803-4967940	indi_trans,indi_both	192137	chr11:17975903-17976053,chr11:17976143-17976293	none	none	none	none	chr2:65358456-68274061_300	Smarcd3F6-GFP- specific
chr13	4989202	4989833	chr13:4989202-4989833	chr13:4989216-4989431	indi_garCNE	215	chr2:67463320-67463470,chr2:67463520-67463670	chr13:4989216-4989431	indi_garCNE	215	chr11:18027603-18027753	none	none	none	none	chr2:65358456-68274061_300	shared
chr13	5001047	5001399	chr13:5001047-5001399	chr13:5001005-5001213	indi_both	166	chr2:67436140-67436290,chr2:67436380-67436530	chr13:5001005-5001213	indi_both	166	chr11:18056623-18056773	none	none	none	none	chr2:65358456-68274061_300	shared
chr13	5030295	5030931	chr13:5030295-5030931	chr13:5030369-5030711	indi_both	342	chr2:67303240-67303390,chr2:67302980-67303130	NA	NA	NA	NA	none	NA	none	none	chr2:65358456-68274061_300	shared
chr13	5048511	5048939	chr13:5048511-5048939	chr13:5048765-5048857	indi_trans	92	chr2:67235400-67235550	chr13:5048531-5048684,chr13:5048765-5048857	direct,direct	153,92	chr11:18296443-18296593	none	none	none	none	chr2:65358456-68274061_150	shared
chr13	5072091	5072488	chr13:5072091-5072488	chr13:5072438-5072554	indi_both	50	chr2:67193380-67193530	chr13:5072438-5072554	indi_both	50	chr11:18340543-18340693	none	none	none	none	chr2:65358456-68274061_150	shared
chr13	5076637	5077440	chr13:5076637-5077440	chr13:5076903-5076970,chr13:5077081-5077126,chr13:5077135-5077149	indi_trans,indi_garCNE,indi_garCNE	67,45,14	chr2:67190280-67190430,chr2:67190120-67190270	chr13:5076668-5077068,chr13:5077081-5077126,chr13:5077135-5077149	indi_garCNE,indi_garCNE,indi_garCNE	400,45,14	chr11:18344303-18344453,chr11:18344643-18344793	none	none	none	none	chr2:65358456-68274061_300	shared
chr13	5103722	5104234	chr13:5103722-5104234	chr13:5103905-5104070	indi_trans	165	chr2:67032400-67032550	chr13:5103905-5104070	indi_trans	165	chr11:18521903-18522053	none	none	none	none	chr2:65358456-68274061_150	shared
chr13	5126249	5126670	chr13:5126249-5126670	chr13:5126520-5126625	direct	105	chr2:66927560-66927710	chr13:5126520-5126625	direct	105	chr11:18647883-18648033	none	none	none	none	chr2:65358456-68274061_150	shared
chr13	5129429	5130394	chr13:5129429-5130394	chr13:5129602-5129732,chr13:5129914-5130060	direct,direct	130146	chr2:66927320-66927470,chr2:66927080-66927230	chr13:5129602-5129732,chr13:5129914-5130060	direct,direct	130146	chr11:18648103-18648253,chr11:18648343-18648493	none	none	none	none	chr2:65358456-68274061_300	shared
chr13	5131393	5131888	chr13:5131393-5131888	chr13:5131573-5131704	direct	131	chr2:66923440-66923590,chr2:66923620-66923770	chr13:5131573-5131704	direct	131	chr11:18651623-18651773	none	none	none	none	chr2:65358456-68274061_300	shared
chr13	5141510	5141920	chr13:5141510-5141920	chr13:5141453-5141717,chr13:5141744-5141886	direct,direct	207142	chr2:66916080-66916230,chr2:66916240-66916390,chr2:66915920-66916070	chr13:5141453-5141717,chr13:5141744-5141886	direct,direct	207142	chr11:18658763-18658913,chr11:18659023-18659173	none	none	none	none	chr2:65358456-68274061_450	shared
chr13	5145719	5146469	chr13:5145719-5146469	chr13:5145697-5145895,chr13:5146318-5146425	direct,direct	176107	chr2:66908740-66908890,chr2:66906720-66906870,chr2:66906880-66907030	chr13:5146318-5146425	direct	107	chr11:18666583-18666733	none	none	none	none	chr2:65358456-68274061_450	shared
chr13	5149113	5150981	chr13:5149113-5150981	chr13:5150020-5150206,chr13:5150776-5150916	direct,direct	186140	chr2:66867700-66867850,chr2:66831560-66831710	chr13:5150776-5150916	direct	140	chr11:18750883-18751033	none	none	none	none	chr2:65358456-68274061_300	shared
chr13	5151760	5152033	chr13:5151760-5152033	chr13:5151741-5153877	indi_garCNE	273	chr2:66830460-66830610,chr2:66810400-66810550,chr2:66810600-66810750,chr2:66810780-66810930	chr13:5151741-5153877	indi_garCNE	273	chr11:18770063-18770213,chr11:18770283-18770433	none	none	none	chr2:66810005-66810830_0.038_0.09_._350	chr2:65358456-68274061_600	shared
chr13	5152676	5153113	chr13:5152676-5153113	chr13:5151741-5153877	indi_garCNE	437	chr2:66830460-66830610,chr2:66810400-66810550,chr2:66810600-66810750,chr2:66810780-66810930	chr13:5151741-5153877	indi_garCNE	437	chr11:18770063-18770213,chr11:18770283-18770433	none	none	none	chr2:66810005-66810830_0.038_0.09_._350	chr2:65358456-68274061_600	shared
chr13	5153446	5153917	chr13:5153446-5153917	chr13:5151741-5153877	indi_garCNE	431	chr2:66830460-66830610,chr2:66810400-66810550,chr2:66810600-66810750,chr2:66810780-66810930	chr13:5151741-5153877	indi_garCNE	431	chr11:18770063-18770213,chr11:18770283-18770433	none	none	none	chr2:66810005-66810830_0.038_0.09_._350	chr2:65358456-68274061_600	shared
chr13	5154712	5155078	chr13:5154712-5155078	chr13:5154688-5154963	direct	251	chr2:66805720-66805870,chr2:66805980-66806130	chr13:5154688-5154963	direct	251	chr11:18774663-18774813	none	none	none	chr2:66802661-66806884_0.337_0.534_._300	chr2:65358456-68274061_300	shared
chr13	5165002	5166062	chr13:5165002-5166062	chr13:5165124-5165220,chr13:5165536-5165747	direct,direct	96211	chr2:66802540-66802690,chr2:66801760-66801910,chr2:66801940-66802090	chr13:5165124-5165220,chr13:5165536-5165747	direct,direct	96211	chr11:18777583-18777733,chr11:18778163-18778313	none	none	none	chr2:66802661-66806884_0.337_0.534_._29	chr2:65358456-68274061_450	shared
chr13	5170500	5171052	chr13:5170500-5171052	chr13:5170879-5171182	direct	173	chr2:66797480-66797630,chr2:66797720-66797870	chr13:5170879-5171182	direct	173	chr11:18782403-18782553	none	none	none	none	chr2:65358456-68274061_300	shared
chr13	5171368	5172621	chr13:5171368-5172621	chr13:5171705-5172193	direct	488	chr2:66796500-66796650,chr2:66796800-66796950,chr2:66796960-66797110	chr13:5171705-5172193	direct	488	chr11:18783243-18783393,chr11:18783603-18783753	none	none	none	none	chr2:65358456-68274061_450	shared
chr13	5172719	5175265	chr13:5172719-5175265	chr13:5173609-5173773,chr13:5174878-5175068	direct,direct	164190	chr2:66794940-66795090,chr2:66794280-66794430	chr13:5173609-5173773,chr13:5174878-5175068	direct,direct	164190	chr11:18785103-18785253,chr11:18785783-18785933	none	none	none	chr2:66793114-66795893_0.082_0.161_._300	chr2:65358456-68274061_300	shared
chr13	5175499	5176781	chr13:5175499-5176781	chr13:5175691-5175752	direct	61	chr2:66794000-66794150	NA	NA	NA	NA	none	NA	none	chr2:66793114-66795893_0.082_0.161_._150	chr2:65358456-68274061_150	shared
chr13	5177779	5178278	chr13:5177779-5178278	chr13:5177900-5178067	direct	167	chr2:66790740-66790890	chr13:5177900-5178067	direct	167	chr11:18789263-18789413	none	none	none	none	chr2:65358456-68274061_150	shared
chr13	5179896	5181112	chr13:5179896-5181112	chr13:5180436-5180805	indi_garCNE	369	chr2:66787980-66788130	chr13:5180436-5180805	indi_garCNE	369	chr11:18792603-18792753	none	none	none	none	chr2:65358456-68274061_150	shared
chr13	5182752	5183504	chr13:5182752-5183504	chr13:5182986-5183066	indi_trans	80	chr2:66782580-66782730,chr2:66782740-66782890	chr13:5182973-5183118	indi_garCNE	145	chr11:18798063-18798213,chr11:18798223-18798373	none	none	none	chr2:66779515-66783886_0.244_0.19_._300	chr2:65358456-68274061_300	shared
chr13	5185718	5186553	chr13:5185718-5186553	chr13:5185587-5185742,chr13:5186440-5186688	direct,direct	24113	chr2:66778080-66778230,chr2:66776240-66776390	NA	NA	NA	NA	none	NA	none	none	chr2:65358456-68274061_300	shared
chr13	5193432	5195433	chr13:5193432-5195433	chr13:5193424-5193602,chr13:5194069-5194708	direct,indi_garCNE	170639	chr2:66770000-66770150,chr2:66769340-66769490,chr2:66769520-66769670	chr13:5194150-5194235	direct	85	chr11:18812743-18812893	none	none	none	chr2:66767823-66770978_0.058_0.115_._450	chr2:65358456-68274061_450	shared
chr13	5196457	5197197	chr13:5196457-5197197	chr13:5196621-5196925	direct	304	chr2:66764200-66764350,chr2:66764360-66764510	chr13:5196621-5196925	direct	304	chr11:18816863-18817013,chr11:18817043-18817193	element1210_forebrain[4/5]_300	none	none	none	chr2:65358456-68274061_300	shared
chr13	5198317	5201230	chr13:5198317-5201230	chr13:5198826-5199125,chr13:5199189-5199320,chr13:5199343-5199405,chr13:5199576-5199652,chr13:5201075-5201155	indi_garCNE,indi_garCNE,indi_garCNE,indi_garCNE,direct	299,131,62,76,80	chr2:66758560-66758710,chr2:66758740-66758890,chr2:66758900-66759050,chr2:66757900-66758050,chr2:66753320-66753470,chr2:66753480-66753630	chr13:5198826-5199125,chr13:5199189-5199320,chr13:5199343-5199405,chr13:5200380-5200470,chr13:5201075-5201155	indi_garCNE,indi_garCNE,indi_garCNE,direct,direct	299,131,62,90,80	chr11:18822583-18822733,chr11:18822743-18822893,chr11:18826883-18827033,chr11:18827483-18827633	none	none	none	chr2:66751212-66755205_0.22_0.248_._300	chr2:65358456-68274061_900	shared
chr13	5202501	5203045	chr13:5202501-5203045	chr13:5202529-5202598,chr13:5202748-5202821,chr13:5202904-5203111	direct,direct,direct	69,73,141	chr2:66750320-66750470,chr2:66750120-66750270,chr2:66749940-66750090	chr13:5202529-5202598,chr13:5202748-5202821,chr13:5202904-5203111	direct,direct,direct	69,73,141	chr11:18829883-18830033,chr11:18830043-18830193,chr11:18830283-18830433	element1206_._450	none	none	chr2:66748094-66750084_0.054_0.102_._144	chr2:65358456-68274061_450	shared
chr13	5203116	5204657	chr13:5203116-5204657	chr13:5203197-5203368	direct	171	chr2:66749580-66749730,chr2:66749760-66749910	chr13:5203197-5203368	direct	171	chr11:18830463-18830613,chr11:18830623-18830773	element1206_._300	none	none	chr2:66748094-66750084_0.054_0.102_._300	chr2:65358456-68274061_300	shared
chr13	5209843	5210179	chr13:5209843-5210179	chr13:5209842-5210564	direct	336	chr2:66736380-66736530,chr2:66736540-66736690,chr2:66736700-66736850,chr2:66736880-66737030,chr2:66737040-66737190	chr13:5209842-5210564	direct	336	chr11:18844043-18844193,chr11:18844343-18844493,chr11:18844503-18844653	none	none	none	chr2:66728750-66737674_0.431_0.508_._750	chr2:65358456-68274061_750	shared
chr13	5210410	5210807	chr13:5210410-5210807	chr13:5209842-5210564	direct	154	chr2:66736380-66736530,chr2:66736540-66736690,chr2:66736700-66736850,chr2:66736880-66737030,chr2:66737040-66737190	chr13:5209842-5210564	direct	154	chr11:18844043-18844193,chr11:18844343-18844493,chr11:18844503-18844653	none	none	none	chr2:66728750-66737674_0.431_0.508_._750	chr2:65358456-68274061_750	shared
chr13	5211710	5212353	chr13:5211710-5212353	chr13:5211747-5212131	direct	384	chr2:66735580-66735730,chr2:66735820-66735970	chr13:5211747-5212131	direct	384	chr11:18844803-18844953,chr11:18844983-18845133,chr11:18845203-18845353	none	none	none	chr2:66728750-66737674_0.431_0.508_._300	chr2:65358456-68274061_300	shared
chr13	5212406	5213384	chr13:5212406-5213384	chr13:5212712-5212885,chr13:5213088-5213240	direct,direct	173152	chr2:66734860-66735010,chr2:66735160-66735310,chr2:66734680-66734830	chr13:5212430-5212501,chr13:5212712-5212885	direct,direct	71173	chr11:18845483-18845633,chr11:18845863-18846013	none	none	none	chr2:66728750-66737674_0.431_0.508_._450	chr2:65358456-68274061_450	shared
chr13	5218873	5219974	chr13:5218873-5219974	chr13:5219039-5219159,chr13:5219285-5219463,chr13:5219548-5219620,chr13:5219642-5219694	indi_garCNE,indi_garCNE,direct,direct	120,178,72,52	chr2:66717700-66717850,chr2:66717940-66718090,chr2:66718120-66718270,chr2:66717380-66717530	chr13:5219039-5219159,chr13:5219285-5219463,chr13:5219642-5219694	indi_garCNE,indi_garCNE,direct	120,178,52	chr11:18863123-18863273,chr11:18863323-18863473,chr11:18863543-18863693,chr11:18863823-18863973	none	none	none	chr2:66714692-66725988_0.536_0.558_._600	chr2:65358456-68274061_600	Smarcd3F6-GFP+ specific
chr13	5220970	5222077	chr13:5220970-5222077	chr13:5221105-5221247,chr13:5221357-5221554	direct,indi_garCNE	142197	chr2:66716700-66716850,chr2:66716040-66716190,chr2:66716200-66716350	chr13:5221105-5221247	direct	142	chr11:18864563-18864713	none	none	none	chr2:66714692-66725988_0.536_0.558_._450	chr2:65358456-68274061_450	shared
chr13	5222336	5224578	chr13:5222336-5224578	chr13:5223245-5223304,chr13:5224225-5224347,chr13:5224368-5224429,chr13:5224467-5224511	direct,indi_garCNE,indi_garCNE,indi_garCNE	59,122,61,44	chr2:66706200-66706350,chr2:66698220-66698370	chr13:5224225-5224347,chr13:5224368-5224429,chr13:5224467-5224511	indi_garCNE,indi_garCNE,indi_garCNE	122,61,44	chr11:18880803-18880953,chr11:18881183-18881333	none	none	none	chr2:66702719-66711358_0.387_0.421_._150+chr2:66690429-66701875_0.262_0.373_._150	chr2:65358456-68274061_300	Smarcd3F6-GFP+ specific
chr13	5224814	5225625	chr13:5224814-5225625	chr13:5224582-5224973	indi_garCNE	159	chr2:66698220-66698370	chr13:5224582-5224973	indi_garCNE	159	chr11:18880803-18880953,chr11:18881183-18881333	none	none	none	chr2:66690429-66701875_0.262_0.373_._150	chr2:65358456-68274061_150	shared
chr13	5225745	5226823	chr13:5225745-5226823	chr13:5226098-5226501	direct	403	chr2:66696380-66696530,chr2:66696540-66696690,chr2:66696700-66696850	chr13:5226098-5226501	direct	403	chr11:18882523-18882673,chr11:18882703-18882853,chr11:18882343-18882493	none	none	none	chr2:66690429-66701875_0.262_0.373_._450	chr2:65358456-68274061_450	shared
chr13	5227856	5229043	chr13:5227856-5229043	chr13:5228566-5228797	direct	231	chr2:66690660-66690810	chr13:5228566-5228797	direct	231	chr11:18888803-18888953	none	none	none	chr2:66690429-66701875_0.262_0.373_._150	chr2:65358456-68274061_150	shared
chr13	5232538	5233601	chr13:5232538-5233601	chr13:5232603-5233037,chr13:5233232-5233352,chr13:5233437-5233797	direct,direct,direct	434120164	chr2:66689460-66689610,chr2:66689740-66689890,chr2:66689040-66689190,chr2:66689260-66689410,chr2:66688880-66689030	chr13:5232603-5233037,chr13:5233232-5233352,chr13:5233437-5233797	direct,direct,direct	434120164	chr11:18889803-18889953,chr11:18889963-18890113,chr11:18890263-18890413,chr11:18890483-18890633	none	none	none	none	chr2:65358456-68274061_750	shared
chr13	5233644	5234574	chr13:5233644-5234574	chr13:5233437-5233797	direct	153	chr2:66688880-66689030,chr2:66689040-66689190	chr13:5233437-5233797	direct	153	chr11:18890263-18890413,chr11:18890483-18890633	none	none	none	none	chr2:65358456-68274061_300	shared
chr13	5238417	5239166	chr13:5238417-5239166	chr13:5238329-5238611,chr13:5238663-5238813	indi_garCNE,indi_garCNE	194150	chr2:66672680-66672830	chr13:5238329-5238611,chr13:5238663-5238813	indi_garCNE,indi_garCNE	194150	chr11:18908703-18908853,chr11:18908883-18909033	none	none	none	chr2:66670468-66679629_0.701_0.69_._150	chr2:65358456-68274061_150	shared
chr13	5239732	5240039	chr13:5239732-5240039	chr13:5239321-5239929	indi_garCNE	197	chr2:66671800-66671950,chr2:66671960-66672110	NA	NA	NA	NA	none	NA	none	chr2:66670468-66679629_0.701_0.69_._300	chr2:65358456-68274061_300	shared
chr13	5240181	5241862	chr13:5240181-5241862	chr13:5240610-5240792,chr13:5241041-5241347,chr13:5241782-5241890	direct,direct,direct	182,306,80	chr2:66670260-66670410,chr2:66670420-66670570,chr2:66669780-66669930,chr2:66669980-66670130,chr2:66668540-66668690	chr13:5240610-5240792,chr13:5241041-5241347,chr13:5241782-5241890	direct,direct,direct	182,306,80	chr11:18911003-18911153,chr11:18911463-18911613,chr11:18911623-18911773,chr11:18912583-18912733	none	none	none	chr2:66670468-66679629_0.701_0.69_._102	chr2:65358456-68274061_750	shared
chr13	5249641	5249846	chr13:5249641-5249846	chr13:5249640-5249692	direct	51	chr2:66656260-66656410	chr13:5249640-5249692	direct	51	chr11:18924563-18924713	none	none	none	chr2:66656363-66659102_0.294_0.625_._47	chr2:65358456-68274061_150	shared
chr13	5264351	5264703	chr13:5264351-5264703	chr13:5264375-5264505	direct	130	chr2:66611680-66611830	NA	NA	NA	NA	none	NA	none	none	chr2:65358456-68274061_150	shared
chr13	5273014	5273662	chr13:5273014-5273662	chr13:5273025-5273075,chr13:5273177-5273316	direct,direct	50139	chr2:66590040-66590190,chr2:66589860-66590010	chr13:5273025-5273075,chr13:5273177-5273316	direct,direct	50139	chr11:18993403-18993553,chr11:18993603-18993753	none	none	none	none	chr2:65358456-68274061_300	shared
chr13	5280421	5281132	chr13:5280421-5281132	chr13:5280591-5280760	direct	169	chr2:66588600-66588750,chr2:66588760-66588910	chr13:5280591-5280760	direct	169	chr11:18994803-18994953	none	none	none	none	chr2:65358456-68274061_300	shared
chr13	5293319	5293634	chr13:5293319-5293634	chr13:5293259-5293518	direct	199	chr2:66555240-66555390	chr13:5293259-5293518	direct	199	chr11:19017123-19017273	none	none	none	none	chr2:65358456-68274061_150	shared
chr13	5298703	5299207	chr13:5298703-5299207	chr13:5298629-5298824,chr13:5298884-5299092	indi_garCNE,indi_garCNE	121208	chr2:66552360-66552510,chr2:66552120-66552270	chr13:5298629-5298824,chr13:5298884-5299092	indi_garCNE,indi_garCNE	121208	chr11:19018403-19018553,chr11:19018583-19018733,chr11:19018743-19018893	none	none	none	none	chr2:65358456-68274061_300	shared
chr13	5419937	5420344	chr13:5419937-5420344	chr13:5420084-5420544	direct	260	chr2:66093400-66093550	chr13:5420084-5420544	direct	260	chr11:19429103-19429253,chr11:19429283-19429433	none	none	none	none	chr2:65358456-68274061_150	shared
chr13	5428154	5428354	chr13:5428154-5428354	chr13:5428185-5428454	direct	169	chr2:66091940-66092090,chr2:66092220-66092370	chr13:5428185-5428454	direct	169	chr11:19430523-19430673,chr11:19430763-19430913	none	none	none	none	chr2:65358456-68274061_300	shared
chr13	5438756	5439606	chr13:5438756-5439606	chr13:5438980-5439227,chr13:5439271-5439418	direct,direct	247147	chr2:66062320-66062470,chr2:66062020-66062170	chr13:5438980-5439227,chr13:5439271-5439418	direct,direct	247147	chr11:19454523-19454673,chr11:19454683-19454833,chr11:19454863-19455013	none	none	none	none	chr2:65358456-68274061_300	Smarcd3F6-GFP- specific
chr13	5442731	5443255	chr13:5442731-5443255	chr13:5442841-5443103,chr13:5443112-5443251	direct,direct	262139	chr2:66040120-66040270	chr13:5442841-5443103,chr13:5443112-5443251	direct,direct	262139	chr11:19482523-19482673,chr11:19482823-19482973	none	none	none	none	chr2:65358456-68274061_150	shared
chr13	5478099	5478493	chr13:5478099-5478493	chr13:5478152-5478284	indi_garCNE	132	chr2:65949280-65949430,chr2:65949520-65949670	chr13:5478152-5478284	indi_garCNE	132	chr11:19571223-19571373	none	none	none	none	chr2:65358456-68274061_300	shared
chr13	5526964	5527520	chr13:5526964-5527520	chr13:5527084-5527229	indi_garCNE	145	chr2:65505660-65505810,chr2:65505920-65506070	chr13:5527084-5527229	indi_garCNE	145	chr11:19953203-19953353,chr11:19953503-19953653	none	none	none	chr2:65504303-65506294_0.039_0.069_._300	chr2:65358456-68274061_300	shared
chr13	5568105	5569027	chr13:5568105-5569027	chr13:5568397-5568510	direct	113	chr2:65556760-65556910,chr2:65556920-65557070	chr13:5568397-5568510	direct	113	chr11:19911383-19911533	none	none	none	chr2:65556290-65557700_0.093_0.073_._300	chr2:65358456-68274061_300	shared
chr13	5734384	5734603	chr13:5734384-5734603	chr13:5734456-5734638	indi_trans	147	chr6:170553220-170553370	NA	NA	NA	NA	none	NA	none	none	chr6:170072589-170747828_150	shared
chr13	5751996	5752403	chr13:5751996-5752403	chr13:5752117-5752288	indi_trans	171	chr6:170575100-170575250,chr6:170575300-170575450	NA	NA	NA	NA	none	NA	none	chr6:170574423-170576026_0.079_0_._300	chr6:170072589-170747828_300	shared
chr13	5756888	5759820	chr13:5756888-5759820	chr13:5757136-5757239,chr13:5757265-5757405,chr13:5759372-5759510	direct,direct,direct	103140138	chr6:170595420-170595570,chr6:170595740-170595890,chr6:170600000-170600150	chr13:5757265-5757405,chr13:5759372-5759510	direct,direct	140138	chr17:15509044-15509194,chr17:15512964-15513114	none	none	none	chr6:170593857-170598061_0.194_0.126_._300	chr6:170072589-170747828_450	shared
chr13	5760189	5762172	chr13:5760189-5762172	chr13:5760282-5760487,chr13:5760887-5761037,chr13:5761073-5761339,chr13:5761686-5761738	direct,direct,direct,direct	205,150,266,52	chr6:170601080-170601230,chr6:170602500-170602650,chr6:170602700-170602850,chr6:170602860-170603010,chr6:170603080-170603230,chr6:170604860-170605010,chr6:170605025-170605175	chr13:5760282-5760487,chr13:5760887-5761037,chr13:5761073-5761339,chr13:5761686-5761738	direct,direct,direct,direct	205,150,266,52	chr17:15513944-15514094,chr17:15515364-15515514,chr17:15515604-15515754,chr17:15515864-15516014,chr17:15517644-15517794	none	none	none	none	chr6:170072589-170747828_1050	Smarcd3F6-GFP- specific
chr13	5814357	5814869	chr13:5814357-5814869	chr13:5814567-5814706	indi_trans	139	chr6:170747600-170747750	chr13:5814567-5814706	direct	139	chr17:15577604-15577754	element1310_neuraltube[4/6]|hindbrain(rhombencephalon)[5/6]|somite[3/6]|midbrain(mesencephalon)[5/6]|forebrain[5/6]_150	none	none	chr6:170746816-170749409_0.046_0.109_._150	chr6:170072589-170747828_150	Smarcd3F6-GFP- specific
chr13	6605303	6605881	chr13:6605303-6605881	chr13:6605460-6605640	indi_garCNE	180	chr10:104083920-104084070,chr10:104084100-104084250	chr13:6605460-6605640	indi_garCNE	180	chr19:46297750-46297900	none	none	none	chr10:104082901-104084818_0.014_0.034_._300	chr10:104024072-104906073_300	shared
chr13	6610026	6610542	chr13:6610026-6610542	chr13:6610297-6610506	direct	209	chr10:104073340-104073490	NA	NA	NA	NA	none	NA	none	chr10:104069771-104073893_0.29_0.416_._150	chr10:104024072-104906073_150	shared
chr13	6647463	6647816	chr13:6647463-6647816	chr13:6647492-6647688,chr13:6647718-6647817	direct,direct	196,98	chr10:104040480-104040630	chr13:6647492-6647688	direct	196	chr19:46261210-46261360	none	none	none	chr10:104038970-104045417_0.324_0.298_._150	chr10:104024072-104906073_150	shared
chr13	6661374	6661877	chr13:6661374-6661877	chr13:6661659-6661986	direct	218	chr10:103993860-103994010	chr13:6661659-6661986	indi_recons	218	chr19:46214830-46214980	none	none	none	chr10:103993432-103996639_0.09_0.15_._150	none	shared
chr13	9279112	9279596	chr13:9279112-9279596	chr13:9279247-9279379	indi_garCNE	132	chr2:45795620-45795770	NA	NA	NA	NA	none	NA	none	none	none	shared
chr13	9309624	9309971	chr13:9309624-9309971	chr13:9309802-9309885,chr13:9309915-9310012	indi_trans,indi_trans	83,56	chr2:45732400-45732550	NA	NA	NA	NA	none	NA	none	none	chr2:44560318-45789944_150	shared
chr13	9585929	9586129	chr13:9585929-9586129	chr13:9585764-9586223	indi_garCNE	200	chr2:45622140-45622290	NA	NA	NA	NA	none	NA	none	none	chr2:44560318-45789944_150	shared
chr13	9597662	9597918	chr13:9597662-9597918	chr13:9597680-9597712,chr13:9597734-9597912	indi_garCNE,indi_garCNE	32178	chr2:45579540-45579690,chr2:45579760-45579910	chr13:9597680-9597712,chr13:9597734-9597912	indi_garCNE,indi_garCNE	32178	chr17:86348960-86349110,chr17:86349340-86349490	none	none	none	none	chr2:44560318-45789944_300	shared
chr13	9606848	9607215	chr13:9606848-9607215	chr13:9606821-9606883	indi_garCNE	35	chr2:45570140-45570290	chr13:9606821-9606883	indi_garCNE	35	chr17:86342920-86343070	none	none	none	none	chr2:44560318-45789944_150	shared
chr13	9658386	9658687	chr13:9658386-9658687	chr13:9658336-9658482	indi_garCNE	96	chr2:45496720-45496870	NA	NA	NA	NA	none	NA	none	none	chr2:44560318-45789944_150	shared
chr13	9731932	9732315	chr13:9731932-9732315	chr13:9732011-9732258	indi_garCNE	247	chr2:45392260-45392410	chr13:9732011-9732258	indi_garCNE	247	chr17:86195740-86195890	none	none	none	none	chr2:44560318-45789944_150	shared
chr13	9763263	9763809	chr13:9763263-9763809	chr13:9763470-9763663,chr13:9763736-9763819	direct,direct	193,73	chr2:45297460-45297610,chr2:45297620-45297770,chr2:45297280-45297430	chr13:9763470-9763663	direct	193	chr17:86148100-86148250	none	none	none	none	chr2:44560318-45789944_450	shared
chr13	9795184	9795808	chr13:9795184-9795808	chr13:9795403-9795670	indi_recons	267	chr14:61121720-61121870,chr14:61121940-61122090	chr13:9795403-9795670	indi_recons	267	chr12:74153087-74153237	element1602_dorsalrootganglion[6/6]|branchialarch[6/6]|facialmesenchyme[6/6]_300	none	none	none	chr14:60534480-61780067_300	shared
chr13	9797398	9798773	chr13:9797398-9798773	chr13:9797603-9797822	direct	219	chr2:45236580-45236730	chr13:9797603-9797822	direct	219	chr17:86087640-86087790	none	none	none	none	chr2:44560318-45789944_150	shared
chr13	9821352	9821908	chr13:9821352-9821908	chr13:9821628-9821748	direct	120	chr2:45177100-45177250	chr13:9821628-9821748	direct	120	chr17:86028260-86028410	none	none	none	none	chr2:44560318-45789944_150	shared
chr13	9825743	9827542	chr13:9825743-9827542	chr13:9826629-9826918	direct	289	chr2:45168660-45168810,chr2:45168260-45168410,chr2:45168440-45168590	chr13:9826629-9826918	direct	289	chr17:86020060-86020210	none	none	none	none	chr2:44560318-45789944_450	shared
chr13	9829762	9830396	chr13:9829762-9830396	chr13:9829921-9830146	direct	225	chr2:45164700-45164850	chr13:9829921-9830146	direct	225	chr17:86016040-86016190	none	none	none	none	chr2:44560318-45789944_150	shared
chr13	9835915	9836235	chr13:9835915-9836235	chr13:9836053-9836193	direct	140	chr2:45155660-45155810	chr13:9836053-9836193	direct	140	chr17:86007140-86007290	none	none	none	none	chr2:44560318-45789944_150	shared
chr13	9844648	9845671	chr13:9844648-9845671	chr13:9844910-9844996	direct	86	chr2:45128060-45128210	NA	NA	NA	NA	element150_._115	NA	none	none	chr2:44560318-45789944_150	Smarcd3F6-GFP+ specific
chr13	9860538	9860873	chr13:9860538-9860873	chr13:9860551-9860652,chr13:9860683-9860749	direct,direct	101,66	chr2:45107340-45107490	NA	NA	NA	NA	element149_midbrain(mesencephalon)[7/10]_150	NA	none	none	chr2:44560318-45789944_150	shared
chr13	9876319	9876742	chr13:9876319-9876742	chr13:9876456-9876594	indi_garCNE	138	chr2:45070660-45070810	NA	NA	NA	NA	none	NA	none	none	chr2:44560318-45789944_150	shared
chr13	9884318	9885231	chr13:9884318-9885231	chr13:9884431-9885020	direct	589	chr2:45067040-45067190,chr2:45067200-45067350,chr2:45067440-45067590	chr13:9884431-9885020	direct	589	chr17:85926340-85926490,chr17:85926500-85926650,chr17:85926660-85926810,chr17:85926820-85926970	element148_._450	none	none	none	chr2:44560318-45789944_450	Smarcd3F6-GFP+ specific
chr13	9904421	9904819	chr13:9904421-9904819	chr13:9904795-9905074	direct	24	chr2:45029420-45029570,chr2:45029580-45029730	chr13:9904795-9905074	direct	24	chr17:85885720-85885870	none	none	none	none	chr2:44560318-45789944_300	shared
chr13	9922033	9922674	chr13:9922033-9922674	chr13:9922209-9922388	direct	179	chr2:44999740-44999890,chr2:44999920-45000070	chr13:9922209-9922388	direct	179	chr17:85858040-85858190	none	none	none	none	chr2:44560318-45789944_300	shared
chr13	9940026	9941190	chr13:9940026-9941190	chr13:9940204-9940345,chr13:9940548-9940731	direct,direct	141183	chr2:44996100-44996250,chr2:44996280-44996430,chr2:44995880-44996030	chr13:9940204-9940345,chr13:9940548-9940731	direct,direct	141183	chr17:85854220-85854370,chr17:85854060-85854210	none	none	none	none	chr2:44560318-45789944_450	Smarcd3F6-GFP+ specific
chr13	9953771	9954064	chr13:9953771-9954064	chr13:9953921-9954065	direct	143	chr2:44981180-44981330,chr2:44981420-44981570	NA	NA	NA	NA	none	NA	none	none	chr2:44560318-45789944_300	shared
chr13	9968328	9969171	chr13:9968328-9969171	chr13:9968433-9968558	direct	125	chr2:44943920-44944070	NA	NA	NA	NA	none	NA	none	none	chr2:44560318-45789944_150	Smarcd3F6-GFP+ specific
chr13	9999346	9999732	chr13:9999346-9999732	chr13:9999309-9999683	indi_garCNE	337	chr2:44914900-44915050,chr2:44915080-44915230	chr13:9999309-9999683	indi_garCNE	337	chr17:85781320-85781470	none	none	none	none	chr2:44560318-45789944_300	shared
chr13	10025518	10025883	chr13:10025518-10025883	chr13:10025702-10026078	direct	181	chr2:44909660-44909810	NA	NA	NA	NA	none	NA	none	none	chr2:44560318-45789944_150	shared
chr13	10031766	10032976	chr13:10031766-10032976	chr13:10032500-10032772	direct	272	chr2:44907620-44907770,chr2:44907800-44907950	chr13:10032500-10032772	direct	272	chr17:85774340-85774490	none	none	none	none	chr2:44560318-45789944_300	shared
chr13	10333910	10334400	chr13:10333910-10334400	chr13:10334009-10334320	indi_garCNE	311	chr2:44264460-44264610,chr2:44264740-44264890	chr13:10334009-10334320	indi_garCNE	311	chr17:85231800-85231950	none	none	none	none	chr2:44111785-44278977_300	shared
chr13	10421393	10422113	chr13:10421393-10422113	chr13:10421538-10421726,chr13:10421755-10421993	direct,direct	188238	chr2:44171300-44171450,chr2:44171020-44171170	chr13:10421538-10421726,chr13:10421755-10421993	direct,direct	188238	chr17:85148800-85148950,chr17:85148420-85148570	none	none	none	none	chr2:44111785-44278977_300	shared
chr13	10670596	10671148	chr13:10670596-10671148	chr13:10670475-10670722	direct	126	chr1:243556360-243556510,chr1:243556520-243556670	NA	NA	NA	NA	none	NA	none	none	chr1:243507420-244350367_300	shared
chr13	10684823	10685707	chr13:10684823-10685707	chr13:10685226-10685676	direct	450	chr1:243579060-243579210,chr1:243579220-243579370,chr1:243579380-243579530,chr1:243579540-243579690	chr13:10685226-10685676	direct	450	chr1:178876371-178876521,chr1:178876611-178876761	none	none	none	chr1:243578734-243580344_0.035_0.047_._600	chr1:243507420-244350367_600	shared
chr13	10708355	10709005	chr13:10708355-10709005	chr13:10708440-10708716	direct	276	chr1:243634380-243634530,chr1:243634540-243634690	chr13:10708440-10708716	direct	276	chr1:178925151-178925301,chr1:178924951-178925101	none	none	none	chr1:243632829-243635557_0.033_0.042_._300	chr1:243507420-244350367_300	shared
chr13	10719730	10720242	chr13:10719730-10720242	chr13:10719874-10719950,chr13:10720004-10720106	direct,direct	76102	chr1:243639440-243639590,chr1:243639600-243639750	chr13:10719874-10719950	direct	76	chr1:178929331-178929481	none	none	none	none	chr1:243507420-244350367_300	shared
chr13	11152942	11156304	chr13:11152942-11156304	chr13:11153617-11153731,chr13:11154466-11154772	direct,direct	114306	chr1:244214320-244214470,chr1:244214520-244214670,chr1:244215320-244215470,chr1:244215500-244215650	chr13:11153617-11153731,chr13:11154466-11154772	direct,direct	114306	chr1:179374651-179374801,chr1:179375671-179375821	none	none	none	none	chr1:243507420-244350367_600	shared
chr13	11156581	11156889	chr13:11156581-11156889	chr13:11156836-11157539	indi_garCNE	53	chr6:108883420-108883570	chr13:11156836-11157539	indi_garCNE	53	chr10:41994026-41994176	none	none	none	chr6:108883568-108892131_0.232_0_._2	chr6:108323822-108997340_150	shared
chr13	11159851	11160051	chr13:11159851-11160051	NA	NA	NA	NA	chr13:11159999-11160050	direct	51	chr1:179380311-179380461	NA	none	NA	NA	NA	shared
chr13	11164190	11164804	chr13:11164190-11164804	chr13:11164355-11164529	indi_trans	174	chr1:244270540-244270690	chr13:11164355-11164529	indi_trans	174	chr1:179425391-179425541,chr1:179425551-179425701	none	none	none	none	chr1:243507420-244350367_150	shared
chr13	11752891	11753225	chr13:11752891-11753225	chr13:11752863-11753005	direct	114	chr10:103556820-103556970	chr13:11752863-11753005	direct	114	chr19:45839090-45839240	none	none	none	none	chr10:102222610-103683179_150	shared
chr13	11770717	11771007	chr13:11770717-11771007	chr13:11770703-11770772,chr13:11770834-11770844,chr13:11770851-11770906	indi_garCNE,indi_garCNE,indi_garCNE	55,10,55	chr6:105851000-105851150,chr1:37498605-37498755,chr1:37498765-37498915	chr13:11770703-11770772,chr13:11770834-11770844,chr13:11770851-11770906	indi_garCNE,indi_garCNE,indi_garCNE	55,10,55	chr4:125168744-125168894,chr10:44786846-44786996	none	none	none	none	chr6:105805205-106641148_150+chr1:36995535-38118013_300	shared
chr13	13463935	13464169	chr13:13463935-13464169	chr13:13463924-13464108	indi_recons	173	chr2:88697700-88697850,chr2:88697900-88698050	chr13:13463924-13464108	indi_recons	173	chr6:70936754-70936904,chr6:70936914-70937064	none	none	none	none	chr2:88540487-88899976_300	shared
chr13	14862031	14862866	chr13:14862031-14862866	chr13:14862454-14862734	indi_garCNE	280	chr2:73125260-73125410	chr13:14862454-14862734	indi_garCNE	280	chr6:85115334-85115484,chr6:85115494-85115644	element1025_forebrain[7/8]_150	none	none	none	chr2:72020726-73222895_150	shared
chr13	15839912	15840319	chr13:15839912-15840319	chr13:15840043-15840117	direct	74	chr14:104146960-104147110	NA	NA	NA	NA	none	NA	none	none	none	shared
chr13	15921146	15921951	chr13:15921146-15921951	chr13:15921499-15922091	direct	452	chr7:50449520-50449670,chr7:50449800-50449950,chr7:50450080-50450230,chr12:57735920-57736070,chr12:57736140-57736290	chr13:15921499-15922091	direct	452	chr9:91959318-91959468,chr11:11653543-11653693,chr11:11653803-11653953,chr10:126857276-126857426	element635_._411	none	none	none	chr7:50188051-50499755_450	shared
chr13	16873044	16873565	chr13:16873044-16873565	chr13:16873170-16873262,chr13:16873304-16873422	indi_garCNE,indi_garCNE	92118	chr10:78764800-78764950	chr13:16873304-16873422	indi_garCNE	118	chr14:24248382-24248532	none	none	none	none	chr10:75871615-79251683_150	shared
chr13	16874011	16874219	chr13:16874011-16874219	chr13:16874005-16874023,chr13:16874048-16874057,chr13:16874069-16874079,chr13:16874205-16874357	indi_garCNE,indi_garCNE,indi_garCNE,direct	12,9,10,14	chr10:78763600-78763750,chr10:78763780-78763930,chr10:78763380-78763530	chr13:16874005-16874023,chr13:16874048-16874057,chr13:16874069-16874079,chr13:16874205-16874357	indi_garCNE,indi_garCNE,indi_garCNE,direct	12,9,10,14	chr14:24247382-24247532,chr14:24247002-24247152	none	none	none	none	chr10:75871615-79251683_450	shared
chr13	16891751	16891989	chr13:16891751-16891989	chr13:16891584-16892020	direct	238	chr10:78729140-78729290,chr10:78729300-78729450,chr10:78729460-78729610	chr13:16891584-16892020	direct	238	chr14:24205122-24205272,chr14:24205322-24205472	none	none	none	none	chr10:75871615-79251683_450	shared
chr13	16941654	16942195	chr13:16941654-16942195	chr13:16941866-16942127	direct	261	chr10:78526620-78526770	chr13:16941866-16942127	direct	261	chr14:24052442-24052592	none	none	none	none	chr10:75871615-79251683_150	Smarcd3F6-GFP+ specific
chr13	16946501	16946891	chr13:16946501-16946891	chr13:16946691-16947139	direct	200	chr10:78483460-78483610,chr10:78483620-78483770,chr10:78483800-78483950	chr13:16946691-16947139	direct	200	chr14:24004582-24004732,chr14:24004822-24004972	none	none	none	none	chr10:75871615-79251683_450	shared
chr13	17001189	17001795	chr13:17001189-17001795	chr13:17001242-17001354,chr13:17001448-17001573	direct,direct	112125	chr10:78193280-78193430,chr10:78192900-78193050,chr10:78193060-78193210	chr13:17001242-17001354,chr13:17001448-17001573	direct,direct	112125	chr14:23756242-23756392,chr14:23756002-23756152	none	none	none	chr10:78187670-78197033_0.298_0.067_._450	chr10:75871615-79251683_450	shared
chr13	17024085	17024659	chr13:17024085-17024659	chr13:17024658-17024800	indi_garCNE	1	chr10:78129760-78129910	NA	NA	NA	NA	none	NA	none	none	chr10:75871615-79251683_150	shared
chr13	17027497	17027966	chr13:17027497-17027966	chr13:17027723-17027918	indi_recons	195	chr10:78094160-78094310	chr13:17027723-17027918	direct	195	chr14:23666322-23666472	none	none	none	chr10:78093778-78097699_0.062_0_._150	chr10:75871615-79251683_150	shared
chr13	17039678	17040872	chr13:17039678-17040872	chr13:17039939-17040450,chr13:17040538-17040625	direct,direct	511,87	chr10:78068760-78068910,chr10:78068920-78069070,chr10:78069080-78069230,chr10:78068580-78068730	chr13:17039939-17040450,chr13:17040538-17040625	direct,direct	511,87	chr14:23632682-23632832,chr14:23632882-23633032,chr14:23632322-23632472	none	none	none	chr10:78062287-78073144_0.244_0.069_._600	chr10:75871615-79251683_600	shared
chr13	17042244	17043567	chr13:17042244-17043567	chr13:17043175-17043558	direct	383	chr10:78062520-78062670,chr10:78062780-78062930	chr13:17043175-17043558	direct	383	chr14:23626362-23626512,chr14:23626622-23626772	none	none	none	chr10:78062287-78073144_0.244_0.069_._300	chr10:75871615-79251683_300	shared
chr13	17043882	17044235	chr13:17043882-17044235	chr13:17044091-17044216,chr13:17044232-17044304	direct,direct	125,3	chr10:78057820-78057970,chr10:78057640-78057790	chr13:17044091-17044216,chr13:17044232-17044304	direct,direct	125,3	chr14:23620402-23620552	none	none	none	none	chr10:75871615-79251683_300	shared
chr13	17055704	17055904	chr13:17055704-17055904	chr13:17055668-17055992	direct	200	chr10:78011700-78011850,chr10:78011880-78012030	chr13:17055668-17055992	direct	200	chr14:23579602-23579752	none	none	none	chr10:78008356-78013845_0.271_0.4_._300	chr10:75871615-79251683_300	shared
chr13	17061368	17062306	chr13:17061368-17062306	chr13:17061677-17062352	direct	629	chr10:77990540-77990690,chr10:77990740-77990890,chr10:77990960-77991110,chr10:77991120-77991270	chr13:17061677-17062352	direct	629	chr14:23564542-23564692,chr14:23564882-23565032	element321_._600	none	uc.289_202	chr10:77987611-77991987_0.071_0.079_._600	chr10:75871615-79251683_600	shared
chr13	17077125	17077449	chr13:17077125-17077449	chr13:17077249-17077456	direct	200	chr10:77950700-77950850	chr13:17077249-17077456	direct	200	chr14:23529722-23529872	none	none	none	chr10:77950406-77951936_0.015_0_._150	chr10:75871615-79251683_150	shared
chr13	17083733	17084259	chr13:17083733-17084259	chr13:17084017-17084274	direct	242	chr10:77935940-77936090,chr10:77935760-77935910	chr13:17084017-17084274	direct	242	chr14:23515642-23515792,chr14:23515422-23515572	none	none	none	chr10:77935017-77936728_0.095_0.197_._300	chr10:75871615-79251683_300	shared
chr13	17086935	17087599	chr13:17086935-17087599	chr13:17087072-17087399	direct	327	chr13:80934040-80934190,chr10:77922860-77923010,chr10:77923040-77923190	chr13:17087072-17087399	direct	327	chr14:23507742-23507892,chr14:106320217-106320367	none	none	none	chr13:80933114-80937147_0.22_0.281_._150	chr13:80121693-81975673_150+chr10:75871615-79251683_300	shared
chr13	17088334	17089452	chr13:17088334-17089452	chr13:17088550-17088778,chr13:17088810-17088917	direct,direct	228107	chr10:77910400-77910550,chr10:77910180-77910330	chr13:17088550-17088778	direct	228	chr14:23499422-23499572,chr14:23499602-23499752	none	none	none	chr10:77909140-77911203_0.063_0.021_._300	chr10:75871615-79251683_300	shared
chr13	17104859	17105549	chr13:17104859-17105549	chr13:17105116-17105322	direct	206	chr10:77893420-77893570	chr13:17105116-17105322	direct	206	chr14:23488042-23488192	none	none	none	none	chr10:75871615-79251683_150	shared
chr13	17141892	17143175	chr13:17141892-17143175	chr13:17141766-17141910,chr13:17142147-17142569	indi_garCNE,direct	18422	chr10:77874420-77874570,chr8:36877900-36878050,chr8:36878100-36878250,chr10:77873580-77873730,chr10:77873760-77873910,chr10:77873920-77874070	chr13:17141766-17141910,chr13:17142147-17142569	indi_garCNE,direct	18422	chr14:23469622-23469772,chr8:27415612-27415762,chr14:23468702-23468852,chr14:23468962-23469112	none	none	none	chr10:77871422-77876030_0.069_0.038_._600	chr10:75871615-79251683_600+chr8:33528949-37610057_300	shared
chr13	17148837	17149512	chr13:17148837-17149512	chr13:17149051-17149263	indi_both	212	chr10:77840340-77840490	chr13:17149051-17149263	indi_both	212	chr14:23439642-23439792	none	none	none	none	chr10:75871615-79251683_150	shared
chr13	17166188	17167059	chr13:17166188-17167059	chr13:17166226-17166402	direct	176	chr10:77822620-77822770	chr13:17166226-17166402	direct	176	chr14:23419522-23419672	none	none	none	none	chr10:75871615-79251683_150	shared
chr13	17169637	17169887	chr13:17169637-17169887	chr13:17169718-17169875	direct	157	chr10:77814300-77814450	NA	NA	NA	NA	none	NA	none	none	chr10:75871615-79251683_150	shared
chr13	17177175	17178776	chr13:17177175-17178776	chr13:17178771-17179158	direct	5	chr10:77795220-77795370,chr10:77795420-77795570,chr20:44774500-44774650,chr20:44774820-44774970,chr3:169168180-169168330	chr13:17178771-17179158	direct	5	chr2:164912260-164912410,chr3:30195202-30195352,chr14:23396582-23396732,chr14:23396842-23396992	element1679_neuraltube[6/6]|heart[4/6]|other[4/6]_300	none	none	chr10:77792775-77796839_0.05_0_._300	chr10:75871615-79251683_300+chr20:44685390-44958019_300+chr3:167813763-169460026_150	shared
chr13	17190789	17190989	chr13:17190789-17190989	chr13:17190813-17190974	direct	161	chr10:77782880-77783030	chr13:17190813-17190974	direct	161	chr14:23383042-23383192	none	none	none	none	chr10:75871615-79251683_150	shared
chr13	17192945	17193654	chr13:17192945-17193654	chr13:17193203-17193486	direct	283	chr10:77781100-77781250,chr10:77781280-77781430	chr13:17193203-17193486	direct	283	chr14:23380342-23380492,chr14:23380542-23380692	none	none	none	none	chr10:75871615-79251683_300	shared
chr13	17203736	17204859	chr13:17203736-17204859	chr13:17203732-17203973,chr13:17203987-17204076,chr13:17204128-17204383,chr13:17204489-17204820	indi_garCNE,indi_garCNE,direct,direct	237,89,255,331	chr10:77767260-77767410,chr10:77767440-77767590,chr10:77767020-77767170,chr10:77766860-77767010	chr13:17203732-17203973,chr13:17203987-17204076,chr13:17204128-17204383	indi_garCNE,indi_garCNE,direct	237,89,255	chr14:23365422-23365572,chr14:23365582-23365732,chr14:23365162-23365312	none	none	none	none	chr10:75871615-79251683_600	shared
chr13	17207156	17207668	chr13:17207156-17207668	chr13:17207484-17207638	indi_recons	154	chr10:77759280-77759430	chr13:17207484-17207638	indi_recons	154	chr14:23358682-23358832	none	none	none	none	chr10:75871615-79251683_150	shared
chr13	17212993	17213412	chr13:17212993-17213412	chr13:17213018-17213185	direct	167	chr10:77754540-77754690	chr13:17213018-17213185	direct	167	chr14:23354082-23354232	none	none	none	none	chr10:75871615-79251683_150	shared
chr13	17221970	17222283	chr13:17221970-17222283	chr13:17221937-17222194	indi_garCNE	224	chr10:77731100-77731250,chr10:77731260-77731410	chr13:17221937-17222194	indi_garCNE	224	chr14:23329282-23329432	none	none	none	none	chr10:75871615-79251683_300	shared
chr13	17231071	17231401	chr13:17231071-17231401	chr13:17230949-17231297,chr13:17231398-17231699	direct,direct	226,3	chr10:77717560-77717710,chr10:77717200-77717350	chr13:17230949-17231297,chr13:17231398-17231699	direct,direct	226,3	chr14:23314662-23314812,chr14:23314242-23314392,chr14:23314402-23314552	none	none	none	none	chr10:75871615-79251683_300	shared
chr13	17231527	17231727	chr13:17231527-17231727	chr13:17231398-17231699	direct	172	chr10:77717200-77717350	chr13:17231398-17231699	direct	172	chr14:23314242-23314392,chr14:23314402-23314552	none	none	none	none	chr10:75871615-79251683_150	shared
chr13	17243300	17244395	chr13:17243300-17244395	chr13:17243360-17243752	direct	392	chr10:77698300-77698450,chr10:77698600-77698750	chr13:17243360-17243752	direct	392	chr14:23293742-23293892	none	none	none	none	chr10:75871615-79251683_300	Smarcd3F6-GFP- specific
chr13	17248289	17248619	chr13:17248289-17248619	chr13:17248292-17248784	direct	327	chr10:77697700-77697850	chr13:17248292-17248784	direct	327	chr14:23292802-23292952	none	none	none	none	chr10:75871615-79251683_150	shared
chr13	17258129	17258368	chr13:17258129-17258368	chr13:17258061-17259017	direct	239	chr10:77683500-77683650,chr10:77683720-77683870,chr10:77683940-77684090,chr10:77684140-77684290,chr10:77684340-77684490	chr13:17258061-17259017	direct	239	chr14:23276522-23276672,chr14:23276682-23276832,chr14:23276962-23277112,chr14:23277342-23277492	element795_._750	none	none	none	chr10:75871615-79251683_750	shared
chr13	17268525	17269180	chr13:17268525-17269180	chr13:17268488-17268968	direct	443	chr10:77647980-77648130,chr10:77648180-77648330,chr10:77648340-77648490,chr10:77648500-77648650	chr13:17268488-17268968	direct	443	chr14:23244102-23244252,chr14:23244402-23244552	none	none	none	none	chr10:75871615-79251683_600	shared
chr13	17274863	17275316	chr13:17274863-17275316	chr13:17274969-17275484	direct	347	chr10:77626480-77626630,chr10:77626700-77626850	chr13:17274969-17275484	direct	347	chr14:23226802-23226952	none	none	none	none	chr10:75871615-79251683_300	shared
chr13	17283529	17283875	chr13:17283529-17283875	chr13:17283507-17283894	direct	346	chr10:77611320-77611470,chr10:77611480-77611630	chr13:17283507-17283894	direct	346	chr14:23212762-23212912,chr14:23213022-23213172	none	none	none	none	chr10:75871615-79251683_300	shared
chr13	17302850	17303176	chr13:17302850-17303176	chr13:17303082-17303255	indi_recons	94	chr10:77567380-77567530	chr13:17303082-17303255	indi_recons	94	chr14:23177482-23177632	none	none	none	none	chr10:75871615-79251683_150	shared
chr13	17311407	17312585	chr13:17311407-17312585	chr13:17311692-17312064	direct	372	chr10:77542420-77542570,chr10:77542580-77542730,chr10:77542860-77543010	chr13:17311692-17312064	direct	372	chr14:23152902-23153052	none	none	none	none	chr10:75871615-79251683_450	shared
chr13	17317240	17317907	chr13:17317240-17317907	chr13:17317306-17317781	direct	475	chr4:183650580-183650730,chr4:183650740-183650890,chr4:183650900-183651050,chr10:77524880-77525030,chr10:77524160-77524310,chr10:77524340-77524490,chr10:77524540-77524690	chr13:17317306-17317781	direct	475	chr14:23126402-23126552,chr14:23126622-23126772,chr8:49385474-49385624,chr8:49385794-49385944	none	none	none	none	chr4:178281605-184356373_450+chr10:75871615-79251683_600	shared
chr13	17323223	17324060	chr13:17323223-17324060	chr13:17323473-17323614,chr13:17323780-17324115	direct,direct	141280	chr10:77499580-77499730,chr10:77499120-77499270,chr10:77499320-77499470	chr13:17323780-17324115	direct	280	chr14:23104222-23104372,chr14:23104382-23104532	none	none	none	none	chr10:75871615-79251683_450	shared
chr13	17324186	17324439	chr13:17324186-17324439	chr13:17324234-17324321	direct	87	chr10:77498820-77498970	chr13:17324234-17324321	direct	87	chr14:23104062-23104212,chr14:23104222-23104372	none	none	none	none	chr10:75871615-79251683_150	shared
chr13	17325831	17327055	chr13:17325831-17327055	chr13:17326433-17326811	direct	378	chr10:77496000-77496150,chr10:77496220-77496370	chr13:17326433-17326811	direct	378	chr14:23100962-23101112,chr14:23101142-23101292	none	none	uc.287_150	none	chr10:75871615-79251683_300	Smarcd3F6-GFP- specific
chr13	17343703	17344682	chr13:17343703-17344682	NA	NA	NA	NA	chr13:17343801-17344231	direct	430	chr14:23087762-23087912	NA	none	NA	NA	NA	Smarcd3F6-GFP- specific
chr13	17355852	17356210	chr13:17355852-17356210	chr13:17356047-17356442	direct	163	chr10:77472120-77472270,chr10:77472280-77472430	chr13:17356047-17356442	direct	163	chr14:23078542-23078692,chr14:23078742-23078892,chr14:23079022-23079172	none	none	none	none	chr10:75871615-79251683_300	shared
chr13	17356277	17356539	chr13:17356277-17356539	chr13:17356047-17356442	direct	165	chr10:77472120-77472270,chr10:77472280-77472430	chr13:17356047-17356442	direct	165	chr14:23078542-23078692,chr14:23078742-23078892,chr14:23079022-23079172	none	none	none	none	chr10:75871615-79251683_300	shared
chr13	17358417	17358938	chr13:17358417-17358938	chr13:17358528-17358664	direct	136	chr10:77471840-77471990	chr13:17358528-17358664	direct	136	chr14:23078382-23078532,chr14:23078542-23078692	none	none	none	none	chr10:75871615-79251683_150	shared
chr13	17368150	17368350	chr13:17368150-17368350	chr13:17367939-17368214	direct	64	chr10:77469660-77469810,chr10:77469980-77470130	chr13:17367939-17368214	direct	64	chr14:23076542-23076692	none	none	none	none	chr10:75871615-79251683_300	shared
chr13	17371998	17372759	chr13:17371998-17372759	chr13:17372005-17372304	direct	299	chr10:77467640-77467790,chr10:77467820-77467970,chr10:77468000-77468150	chr13:17372005-17372304	direct	299	chr14:23074542-23074692,chr14:23074782-23074932	none	none	none	none	chr10:75871615-79251683_450	shared
chr13	17379119	17379648	chr13:17379119-17379648	chr13:17379363-17379744	direct	285	chr10:77463180-77463330,chr10:77463340-77463490,chr10:77463520-77463670	chr13:17379363-17379744	direct	285	chr14:23069242-23069392	none	none	none	none	chr10:75871615-79251683_450	shared
chr13	17407225	17408165	chr13:17407225-17408165	chr13:17407382-17407576,chr13:17407906-17408193	direct,direct	194259	chr10:77420640-77420790,chr10:77420480-77420630,chr10:77420000-77420150,chr10:77420160-77420310	chr13:17407382-17407576,chr13:17407906-17408193	direct,direct	194259	chr14:23032742-23032892,chr14:23032242-23032392	none	none	none	chr10:77419606-77425235_0.093_0_._600	chr10:75871615-79251683_600	shared
chr13	17415978	17416355	chr13:17415978-17416355	chr13:17416204-17416839	direct	151	chr10:77406220-77406370,chr10:77406040-77406190,chr10:77406460-77406610,chr10:77406620-77406770	chr13:17416204-17416839	direct	151	chr14:23017482-23017632,chr14:23017742-23017892,chr14:23018042-23018192	none	none	none	none	chr10:75871615-79251683_600	shared
chr13	17416492	17416706	chr13:17416492-17416706	chr13:17416204-17416839	direct	214	chr10:77406220-77406370,chr10:77406040-77406190,chr10:77406460-77406610,chr10:77406620-77406770	chr13:17416204-17416839	direct	214	chr14:23017482-23017632,chr14:23017742-23017892,chr14:23018042-23018192	none	none	none	none	chr10:75871615-79251683_600	shared
chr13	17417860	17418649	chr13:17417860-17418649	chr13:17418023-17418244	direct	221	chr10:77405880-77406030,chr10:77406040-77406190	chr13:17418023-17418244	direct	221	chr14:23017302-23017452	none	none	none	none	chr10:75871615-79251683_300	shared
chr13	17419032	17419373	chr13:17419032-17419373	chr13:17418781-17419122	direct	90	chr10:77399500-77399650,chr10:77399680-77399830,chr8:37250620-37250770,chr8:37250800-37250950	chr13:17418781-17419122	direct	90	chr8:27800472-27800622,chr14:23011502-23011652,chr14:23011742-23011892	element302_limb[8/11]_300	none	uc.236_115	none	chr10:75871615-79251683_300+chr8:33528949-37610057_300	shared
chr13	17428790	17429008	chr13:17428790-17429008	chr13:17428641-17428858,chr13:17428903-17428972	direct,direct	68,69	chr10:77389280-77389430	NA	NA	NA	NA	none	NA	none	none	chr10:75871615-79251683_150	shared
chr13	17429345	17429923	chr13:17429345-17429923	chr13:17429476-17429904	direct	428	chr10:77383580-77383730,chr10:77383760-77383910	NA	NA	NA	NA	none	NA	none	none	chr10:75871615-79251683_300	Smarcd3F6-GFP- specific
chr13	17432800	17433059	chr13:17432800-17433059	chr13:17432822-17432990	direct	168	chr10:77382220-77382370	chr13:17432822-17432990	direct	168	chr14:22994122-22994272	none	none	none	none	chr10:75871615-79251683_150	shared
chr13	17435804	17436695	chr13:17435804-17436695	chr13:17436096-17436221,chr13:17436336-17436805	direct,direct	125359	chr10:77374060-77374210,chr10:77373540-77373690,chr8:37336860-37337010,chr8:37337020-37337170,chr10:77373380-77373530,chr10:77373700-77373850	chr13:17436096-17436221,chr13:17436336-17436805	direct,direct	125359	chr14:22988022-22988172,chr14:22987442-22987592,chr14:22987282-22987432,chr14:22987742-22987892,chr8:27880872-27881022,chr8:27881032-27881182,chr8:27881192-27881342	none	none	none	none	chr10:75871615-79251683_600+chr8:33528949-37610057_300	shared
chr13	17440190	17440647	chr13:17440190-17440647	chr13:17440194-17440535	direct	341	chr10:77358680-77358830,chr10:77358900-77359050	chr13:17440194-17440535	direct	341	chr14:22973202-22973352	none	none	none	none	chr10:75871615-79251683_300	shared
chr13	17441854	17443215	chr13:17441854-17443215	chr13:17442218-17442596,chr13:17442742-17443102	direct,direct	378360	chr10:77357440-77357590,chr10:77357640-77357790,chr10:77357920-77358070,chr10:77357060-77357210,chr10:77357240-77357390	chr13:17442068-17442150,chr13:17442218-17442596,chr13:17442742-17443102	direct,direct,direct	82378360	chr14:22971942-22972092,chr14:22972122-22972272,chr14:22971602-22971752,chr14:22971782-22971932,chr14:22971382-22971532	none	none	none	none	chr10:75871615-79251683_750	shared
chr13	17446923	17447381	chr13:17446923-17447381	chr13:17447062-17447279	direct	217	chr10:77325040-77325190,chr10:77325200-77325350	chr13:17447062-17447279	indi_recons	217	chr14:22945622-22945772	none	none	none	none	chr10:75871615-79251683_300	shared
chr13	17453870	17454454	chr13:17453870-17454454	chr13:17453938-17454141,chr13:17454171-17454303,chr13:17454328-17454393	indi_garCNE,direct,direct	203,132,65	chr10:77307740-77307890,chr10:77307560-77307710	chr13:17453938-17454141,chr13:17454171-17454303	indi_garCNE,direct	203132	chr14:22938222-22938372,chr14:22937862-22938012	none	none	none	chr10:77306493-77308898_0.044_0_._300	chr10:75871615-79251683_300	shared
chr13	17457224	17457906	chr13:17457224-17457906	chr13:17457514-17457836	direct	322	chr10:77303640-77303790	NA	NA	NA	NA	none	NA	none	none	chr10:75871615-79251683_150	shared
chr13	17460143	17460467	chr13:17460143-17460467	chr13:17460103-17460429	direct	286	chr10:77302660-77302810,chr10:77302820-77302970	chr13:17460103-17460429	direct	286	chr14:22934342-22934492	none	element414_midbrain(mesencephalon)[17/17]|forebrain[8/17]|limb[15/17]|branchialarch[17/17]|eye[17/17]_150	none	none	chr10:75871615-79251683_300	shared
chr13	17462664	17464001	chr13:17462664-17464001	chr13:17463081-17463440,chr13:17463508-17463599	direct,direct	359,91	chr10:77301620-77301770,chr10:77301820-77301970,chr10:77301980-77302130,chr10:77301460-77301610	chr13:17463081-17463440	direct	359	chr14:22933082-22933232,chr14:22933342-22933492	none	element414_midbrain(mesencephalon)[17/17]|forebrain[8/17]|limb[15/17]|branchialarch[17/17]|eye[17/17]_300	none	none	chr10:75871615-79251683_600	shared
chr13	17490531	17491402	chr13:17490531-17491402	chr13:17490609-17490851	direct	242	chr10:77251060-77251210	chr13:17490609-17490851	direct	242	chr14:22892682-22892832	none	none	none	none	chr10:75871615-79251683_150	shared
chr13	17496693	17497050	chr13:17496693-17497050	chr13:17496694-17496772,chr13:17496830-17497019	direct,direct	78189	chr10:77228800-77228950,chr10:77228580-77228730	chr13:17496830-17497019	direct	189	chr14:22871262-22871412	none	none	none	chr10:77227833-77230921_0.056_0.03_._300	chr10:75871615-79251683_300	shared
chr13	17497717	17498230	chr13:17497717-17498230	chr13:17497339-17498122	direct	405	chr10:77225280-77225430,chr10:77225480-77225630	chr13:17497339-17498122	direct	405	chr14:22867642-22867792,chr14:22867822-22867972,chr14:22867982-22868132	none	none	none	chr10:77222914-77226435_0.04_0.041_._300	chr10:75871615-79251683_300	shared
chr13	17509311	17509646	chr13:17509311-17509646	chr13:17509255-17509816	direct	335	chr10:77210600-77210750,chr10:77210820-77210970	chr13:17509255-17509816	direct	335	chr14:22856242-22856392,chr14:22856422-22856572,chr14:22856622-22856772	none	none	none	chr10:77207979-77211031_0.035_0.021_._300	chr10:75871615-79251683_300	shared
chr13	17514534	17514822	chr13:17514534-17514822	chr13:17514495-17514776	direct	242	chr10:77168000-77168150,chr10:77168160-77168310	chr13:17514495-17514776	direct	242	chr14:22813602-22813752	none	none	none	none	chr10:75871615-79251683_300	shared
chr13	17515256	17515965	chr13:17515256-17515965	chr13:17515401-17515708	direct	307	chr10:77164920-77165070,chr10:77165100-77165250	chr13:17515401-17515708	direct	307	chr14:22810462-22810612,chr14:22810622-22810772	element484_midbrain(mesencephalon)[7/7]|limb[3/7]|branchialarch[6/7]|eye[3/7]|nose[5/7]_300	none	none	none	chr10:75871615-79251683_300	shared
chr13	17516507	17519925	chr13:17516507-17519925	chr13:17516605-17516881	direct	276	chr10:77162360-77162510	chr13:17516605-17516881	direct	276	chr14:22807862-22808012	none	none	none	none	chr10:75871615-79251683_150	shared
chr13	17525101	17526528	chr13:17525101-17526528	chr13:17525774-17526121	direct	347	chr10:77138980-77139130,chr10:77139140-77139290,chr10:77139320-77139470	chr13:17525774-17526121,chr13:17526173-17526243	direct,direct	347,70	chr14:22786702-22786852,chr14:22786982-22787132	element319_._450	none	uc.286_242	none	chr10:75871615-79251683_450	Smarcd3F6-GFP- specific
chr13	17572579	17573038	chr13:17572579-17573038	chr13:17572854-17573499	direct	184	chr10:77055640-77055790,chr10:77055080-77055230,chr10:77055300-77055450,chr10:77055480-77055630	chr13:17572854-17573499	direct	184	chr14:22723622-22723772,chr14:22723822-22723972,chr14:22724002-22724152	none	none	none	none	chr10:75871615-79251683_600	shared
chr13	17573541	17574125	chr13:17573541-17574125	chr13:17573641-17573852	direct	211	chr10:77054700-77054850	chr13:17573641-17573852,chr13:17574021-17574128	direct,direct	211104	chr14:22723302-22723452,chr14:22723122-22723272	none	none	none	none	chr10:75871615-79251683_150	shared
chr13	17579307	17579972	chr13:17579307-17579972	chr13:17579493-17580035	direct	479	chr10:77043900-77044050,chr10:77043440-77043590,chr10:77043600-77043750	chr13:17579493-17580035	direct	479	chr14:22710962-22711112,chr14:22711122-22711272,chr14:22711402-22711552	none	none	none	chr10:77042154-77044612_0.164_0.224_._450	chr10:75871615-79251683_450	shared
chr13	17618357	17618744	chr13:17618357-17618744	chr13:17618537-17619229	direct	207	chr10:76998960-76999110,chr12:17103160-17103310,chr12:17103380-17103530,chr10:76998640-76998790,chr10:76998800-76998950	chr13:17618537-17619229	direct	207	chr14:22670202-22670352,chr6:138621301-138621451,chr6:138621481-138621631	none	none	none	chr10:76998251-77007389_0.144_0.084_._450	chr10:75871615-79251683_450+chr12:16109967-18377903_300	shared
chr13	17666737	17667356	chr13:17666737-17667356	chr13:17666704-17667199	indi_recons	462	chr1:59704160-59704310,chr1:59704320-59704470,chr9:78750700-78750850,chr9:78750860-78751010,chr13:80706980-80707130	chr13:17666704-17667199	indi_recons	462	chr19:17690270-17690420,chr4:95187251-95187401,chr14:106131457-106131607	none	none	none	chr13:80705426-80712229_0.641_0.637_._150	chr1:59451539-62594882_300+chr9:78117448-78808128_300+chr13:80121693-81975673_150	shared
chr13	17908760	17909865	chr13:17908760-17909865	chr13:17909053-17909335,chr13:17909537-17909585	indi_garCNE,indi_garCNE	282,48	chr10:46009640-46009790,chr10:46009840-46009990,chr10:46010120-46010270	chr13:17909053-17909335,chr13:17909537-17909585	indi_garCNE,indi_garCNE	282,48	chr6:116336158-116336308,chr6:116335798-116335948,chr6:116335998-116336148	none	none	none	none	none	shared
chr13	18309833	18310581	chr13:18309833-18310581	chr13:18310013-18310187,chr13:18310270-18310390	direct,direct	174120	chr10:70360220-70360370,chr10:70360400-70360550	chr13:18310013-18310187,chr13:18310230-18310344	indi_trans,indi_garCNE	174114	chr10:62328068-62328218,chr10:62328248-62328398	none	none	none	chr10:70358437-70362557_0.621_0.736_._300	none	shared
chr13	18459590	18459958	chr13:18459590-18459958	chr13:18459888-18459949	direct	61	chr10:70516160-70516310	NA	NA	NA	NA	none	NA	uc.285_62	none	none	shared
chr13	19366806	19368255	chr13:19366806-19368255	chr13:19366435-19367252,chr13:19367378-19367536	indi_garCNE,direct	446158	chr10:119300900-119301050,chr10:119302080-119302230	chr13:19366435-19367252,chr13:19367378-19367536	indi_garCNE,direct	446158	chr19:59531910-59532060,chr19:59533070-59533220	none	none	none	none	chr10:119262812-120711071_300	shared
chr13	19372673	19374721	chr13:19372673-19374721	chr13:19372887-19373315,chr13:19373553-19374048,chr13:19374479-19375020	direct,direct,indi_garCNE	428495242	chr10:119309660-119309810,chr10:119309920-119310070,chr10:119310660-119310810,chr10:119310820-119310970,chr10:119310980-119311130,chr10:119312800-119312950,chr10:119313000-119313150	chr13:19372887-19373315,chr13:19373553-19374048,chr13:19374479-19375020	direct,direct,indi_garCNE	428495242	chr19:59540550-59540700,chr19:59540750-59540900,chr19:59541350-59541500,chr19:59541630-59541780,chr19:59541830-59541980,chr19:59543610-59543760	element1032_midbrain(mesencephalon)[6/7]|forebrain[6/7]_300+element935_midbrain(mesencephalon)[14/15]_450	none	none	none	chr10:119262812-120711071_1050	shared
chr13	19375034	19375890	chr13:19375034-19375890	chr13:19375145-19375381	direct	236	chr10:119314120-119314270	chr13:19375145-19375381	direct	236	chr19:59544710-59544860,chr19:59544890-59545040	element1221_._150	none	none	none	chr10:119262812-120711071_150	Smarcd3F6-GFP+ specific
chr13	19452386	19453269	chr13:19452386-19453269	chr13:19452453-19452483,chr13:19452601-19452769	indi_garCNE,direct	30168	chr10:119434120-119434270,chr10:119434280-119434430	chr13:19452453-19452483,chr13:19452601-19452769	indi_garCNE,direct	30168	chr19:59663163-59663313,chr19:59663343-59663493	none	none	none	none	chr10:119262812-120711071_300	shared
chr13	19489124	19489487	chr13:19489124-19489487	chr13:19489232-19489663	direct	255	chr10:119478900-119479050,chr10:119479120-119479270	chr13:19489232-19489663	direct	255	chr19:59704303-59704453,chr19:59704583-59704733	none	none	none	none	chr10:119262812-120711071_300	shared
chr13	19519512	19519885	chr13:19519512-19519885	chr13:19519647-19519807	direct	160	chr10:119503140-119503290	chr13:19519647-19519807	direct	160	chr19:59722623-59722773	none	none	none	none	chr10:119262812-120711071_150	shared
chr13	19539229	19539534	chr13:19539229-19539534	chr13:19539158-19539439	direct	210	chr10:119549620-119549770,chr10:119549820-119549970	chr13:19539158-19539439	direct	210	chr19:59761863-59762013	none	none	none	none	chr10:119262812-120711071_300	shared
chr13	19541719	19543155	chr13:19541719-19543155	chr13:19542098-19542464	direct	366	chr10:119556760-119556910,chr10:119556940-119557090	chr13:19542098-19542464	direct	366	chr19:59767623-59767773	none	none	none	none	chr10:119262812-120711071_300	shared
chr13	19561428	19562609	chr13:19561428-19562609	chr13:19561484-19561644,chr13:19561667-19561878,chr13:19561932-19562209	direct,direct,direct	160211277	chr10:119590180-119590330,chr10:119590420-119590570,chr10:119590580-119590730	chr13:19561484-19561644,chr13:19561667-19561878,chr13:19561932-19562209	direct,direct,direct	160211277	chr19:59793423-59793573,chr19:59793583-59793733,chr19:59793843-59793993	element1236_forebrain[8/8]|limb[6/8]|tail[5/8]_450	none	none	none	chr10:119262812-120711071_450	Smarcd3F6-GFP+ specific
chr13	19564796	19565048	chr13:19564796-19565048	chr13:19564760-19565390	direct	252	chr10:119630680-119630830	NA	NA	NA	NA	none	NA	none	none	chr10:119262812-120711071_150	shared
chr13	19806519	19807370	chr13:19806519-19807370	chr13:19806566-19806743,chr13:19806764-19807166	direct,direct	177402	chr10:119868200-119868350,chr10:119868420-119868570,chr10:119868580-119868730	chr13:19806566-19806743,chr13:19806764-19807166	direct,direct	177402	chr19:60091663-60091813,chr19:60091983-60092133	none	element449_forebrain[3/5]|limb[3/5]_300	none	none	chr10:119262812-120711071_450	shared
chr13	19815348	19815878	chr13:19815348-19815878	NA	NA	NA	NA	chr13:19814183-19815590	indi_garCNE	242	chr19:60123683-60123833	NA	none	NA	NA	NA	shared
chr13	19818422	19819038	chr13:19818422-19819038	chr13:19818686-19818850	direct	164	chr10:119907720-119907870,chr10:119907920-119908070	NA	NA	NA	NA	none	NA	none	none	chr10:119262812-120711071_300	Smarcd3F6-GFP+ specific
chr13	19852881	19853714	chr13:19852881-19853714	chr13:19853049-19853113	indi_garCNE	64	chr10:120000880-120001030	chr13:19853049-19853113	indi_garCNE	64	chr19:60220363-60220513	none	none	none	none	chr10:119262812-120711071_150	shared
chr13	19860062	19860796	chr13:19860062-19860796	chr13:19860222-19860584,chr13:19860691-19861059	direct,direct	362105	chr10:120005560-120005710,chr10:120005960-120006110	chr13:19860222-19860584,chr13:19860691-19861059	direct,direct	362105	chr19:60224303-60224453,chr19:60224463-60224613,chr19:60224623-60224773,chr19:60224843-60224993	none	none	none	none	chr10:119262812-120711071_300	shared
chr13	19864587	19864915	chr13:19864587-19864915	chr13:19864655-19864779	indi_garCNE	124	chr10:120010100-120010250	NA	NA	NA	NA	none	NA	none	none	chr10:119262812-120711071_150	shared
chr13	19866326	19866888	chr13:19866326-19866888	chr13:19866242-19866752,chr13:19866771-19866818,chr13:19866835-19866868	indi_garCNE,indi_garCNE,indi_garCNE	426,47,33	chr10:120017740-120017890,chr10:120017940-120018090,chr10:120018120-120018270,chr10:120018280-120018430	chr13:19866242-19866752,chr13:19866771-19866818,chr13:19866835-19866868	indi_garCNE,indi_garCNE,indi_garCNE	426,47,33	chr19:60235823-60235973,chr19:60236003-60236153,chr19:60236203-60236353	none	none	none	none	chr10:119262812-120711071_600	shared
chr13	19873151	19873946	chr13:19873151-19873946	chr13:19873802-19873959	direct	144	chr10:120030200-120030350	NA	NA	NA	NA	none	NA	none	none	chr10:119262812-120711071_150	Smarcd3F6-GFP+ specific
chr13	19876003	19877042	chr13:19876003-19877042	chr13:19876156-19876309,chr13:19876349-19876591	direct,direct	153242	chr10:120031100-120031250,chr10:120031260-120031410,chr10:120031420-120031570	NA	NA	NA	NA	none	NA	none	none	chr10:119262812-120711071_450	Smarcd3F6-GFP+ specific
chr13	19897857	19898258	chr13:19897857-19898258	chr13:19897806-19898310	direct	401	chr10:120074460-120074610,chr10:120074700-120074850,chr10:120074300-120074450	chr13:19897806-19898310	direct	401	chr19:60279263-60279413,chr19:60279443-60279593	element672_midbrain(mesencephalon)[4/5]|forebrain[4/5]_450	none	uc.311_199	none	chr10:119262812-120711071_450	shared
chr13	19902028	19902524	chr13:19902028-19902524	chr13:19902393-19902829	direct	131	chr10:120076700-120076850	chr13:19902393-19902829	direct	131	chr19:60281363-60281513,chr19:60281523-60281673	none	none	uc.312_150	none	chr10:119262812-120711071_150	Smarcd3F6-GFP+ specific
chr13	19956338	19956538	chr13:19956338-19956538	chr13:19956179-19956539	direct	200	chr10:120163420-120163570,chr10:120163580-120163730,chr10:120163760-120163910	chr13:19956179-19956539	direct	200	chr19:60362843-60362993	none	none	none	none	chr10:119262812-120711071_450	shared
chr13	19985186	19985442	chr13:19985186-19985442	chr13:19985220-19985616	indi_recons	222	chr10:120251680-120251830	chr13:19985220-19985616	indi_recons	222	chr19:60456603-60456753	none	none	none	none	chr10:119262812-120711071_150	shared
chr13	20109766	20110006	chr13:20109766-20110006	chr13:20109461-20109772	indi_garCNE	6	chr20:3544140-3544290	NA	NA	NA	NA	none	NA	none	none	none	shared
chr13	22204718	22205367	chr13:22204718-22205367	chr13:22205215-22205322	direct	107	chr10:75568280-75568430	NA	NA	NA	NA	none	NA	none	none	none	shared
chr13	22620446	22620946	chr13:22620446-22620946	chr13:22620593-22620657	direct	64	chr10:88428140-88428290	chr13:22620593-22620657	direct	64	chr14:35401866-35402016	none	none	none	none	none	shared
chr13	22738728	22739728	chr13:22738728-22739728	chr13:22739191-22739431	direct	240	chr10:88628080-88628230,chr10:88628320-88628470	chr13:22739191-22739431	direct	240	chr14:35267006-35267156	none	none	none	chr10:88621747-88628802_0.188_0.18_._300	none	shared
chr13	23441658	23442229	chr13:23441658-23442229	chr13:23441937-23442029	direct	92	chr10:97081780-97081930	chr13:23441937-23442029	direct	92	chr19:40374070-40374220	none	none	none	chr10:97072283-97099407_0.688_0.564_._150	chr10:97081778-97234380_150	shared
chr13	23469411	23469962	chr13:23469411-23469962	chr13:23469500-23470005	indi_garCNE	462	chr6:63518860-63519010,chr6:63518640-63518790	chr13:23469500-23470005	indi_garCNE	462	chr1:31702065-31702215,chr1:31702345-31702495	none	none	none	none	chr6:63396325-63975886_300	shared
chr13	23880007	23880949	chr13:23880007-23880949	chr13:23880191-23880372	direct	181	chr1:233476760-233476910,chr1:233476940-233477090	NA	NA	NA	NA	none	NA	none	none	none	shared
chr13	24873596	24876723	chr13:24873596-24876723	NA	NA	NA	NA	chr13:24874702-24875062,chr13:24875836-24875988	direct,direct	360152	chr7:147246979-147247129,chr7:147247239-147247389,chr7:147244099-147244249	NA	element1489_neuraltube[5/5]|hindbrain(rhombencephalon)[5/5]|midbrain(mesencephalon)[5/5]_150	NA	NA	NA	shared
chr13	25125716	25125916	chr13:25125716-25125916	chr13:25125659-25126063	indi_garCNE	200	chr10:76627160-76627310,chr10:76627380-76627530	chr13:25125659-25126063	indi_garCNE	200	chr14:22352902-22353052	none	none	none	chr10:76627103-76631303_0.173_0.327_._300	chr10:75871615-79251683_300	shared
chr13	25131379	25134308	chr13:25131379-25134308	NA	NA	NA	NA	chr13:25132513-25132745	direct	232	chr14:22319982-22320132	NA	none	NA	NA	NA	shared
chr13	25153914	25154260	chr13:25153914-25154260	chr13:25154112-25154258	direct	146	chr10:76407480-76407710	chr13:25154112-25154258	direct	146	chr14:22232782-22232932	none	none	none	none	chr10:75871615-79251683_230	shared
chr13	25154507	25155395	chr13:25154507-25155395	chr13:25155094-25155264	direct	170	chr10:76405600-76405750	chr13:25155094-25155264	direct	170	chr14:22230142-22230292	none	none	none	none	chr10:75871615-79251683_150	shared
chr13	25186239	25186623	chr13:25186239-25186623	chr13:25186209-25186299,chr13:25186450-25186564	direct,direct	60114	chr10:76349200-76349350	chr13:25186209-25186299,chr13:25186450-25186564	direct,direct	60114	chr14:22188402-22188552	none	none	none	chr10:76344829-76350434_0.309_0.287_._150	chr10:75871615-79251683_150	shared
chr13	25233442	25233723	chr13:25233442-25233723	chr13:25233221-25233721	indi_garCNE	279	chr10:76212920-76213070,chr10:76213120-76213270,chr10:76213400-76213550	chr13:25233221-25233721	indi_garCNE	279	chr14:22100842-22100992	none	none	none	none	chr10:75871615-79251683_450	shared
chr13	26074130	26074392	chr13:26074130-26074392	chr13:26074199-26074325	direct	126	chr2:60796280-60796430,chr2:60796460-60796610	chr13:26074199-26074325	direct	126	chr11:23961940-23962090	none	none	none	none	chr2:57804829-60969912_300	shared
chr13	26075757	26077116	chr13:26075757-26077116	chr13:26076786-26076891	direct	105	chr2:60780720-60780870	chr13:26076786-26076891	direct	105	chr11:23977760-23977910,chr11:23977920-23978070	none	none	uc.62_150	none	chr2:57804829-60969912_150	shared
chr13	26079827	26080027	chr13:26079827-26080027	chr13:26079805-26079914	direct	87	chr2:60774620-60774770	chr13:26079805-26079914	direct	87	chr11:23983940-23984090	none	none	none	none	chr2:57804829-60969912_150	shared
chr13	26090399	26090868	chr13:26090399-26090868	chr13:26090861-26091124	indi_garCNE	7	chr2:60763960-60764110,chr2:60764120-60764270	chr13:26090861-26091124	indi_garCNE	7	chr11:23994300-23994450,chr11:23994060-23994210	none	none	none	none	chr2:57804829-60969912_300	shared
chr13	26093579	26094115	chr13:26093579-26094115	chr13:26093969-26094197	direct	146	chr2:60762180-60762330	chr13:26093969-26094197	direct	146	chr11:23995760-23995910	element957_forebrain[4/4]_150	none	none	none	chr2:57804829-60969912_150	shared
chr13	26118532	26119267	chr13:26118532-26119267	chr13:26119085-26119381	direct	182	chr2:60748160-60748310,chr2:60748360-60748510	chr13:26119085-26119381	direct	182	chr11:24010280-24010430	none	none	none	chr2:60747546-60752700_0.3_0.421_._300	chr2:57804829-60969912_300	shared
chr13	26119336	26119630	chr13:26119336-26119630	chr13:26119085-26119381	direct	45	chr2:60748160-60748310,chr2:60748360-60748510	chr13:26119085-26119381	direct	45	chr11:24010280-24010430	none	none	none	chr2:60747546-60752700_0.3_0.421_._300	chr2:57804829-60969912_300	shared
chr13	26126279	26126888	chr13:26126279-26126888	chr13:26126526-26127218	indi_garCNE	362	chr2:60735220-60735370,chr2:60735400-60735550,chr2:60735580-60735730	NA	NA	NA	NA	none	NA	none	chr2:60735143-60738625_0.051_0.06_._450	chr2:57804829-60969912_450	shared
chr13	26138390	26138807	chr13:26138390-26138807	chr13:26138622-26138748	indi_both	126	chr2:60716560-60716710	NA	NA	NA	NA	none	NA	none	chr2:60715999-60718364_0.087_0.065_._150	chr2:57804829-60969912_150	shared
chr13	26172589	26173649	chr13:26172589-26173649	chr13:26172929-26173016	indi_trans	87	chr2:60661500-60661650	NA	NA	NA	NA	none	NA	none	chr2:60661356-60663011_0.05_0_._150	chr2:57804829-60969912_150	shared
chr13	26175847	26176514	chr13:26175847-26176514	chr13:26175879-26175948	direct	69	chr2:60638160-60638310,chr2:60638320-60638470	chr13:26175879-26175948,chr13:26176217-26176282	direct,direct	69,65	chr11:24102700-24102850,chr11:24102940-24103090	none	none	none	none	chr2:57804829-60969912_300	shared
chr13	26201243	26201605	chr13:26201243-26201605	chr13:26201404-26201556	direct	152	chr2:60591620-60591770,chr2:60591780-60591930	chr13:26201404-26201556	direct	152	chr11:24144540-24144690,chr11:24144700-24144850	none	none	none	none	chr2:57804829-60969912_300	shared
chr13	26206417	26206775	chr13:26206417-26206775	chr13:26206540-26206600,chr13:26206675-26206802	direct,direct	60100	chr2:60547940-60548090,chr2:60547540-60547690,chr2:60547720-60547870	chr13:26206675-26206802	direct	100	chr11:24183060-24183210	none	none	none	none	chr2:57804829-60969912_450	shared
chr13	26215784	26216528	chr13:26215784-26216528	chr13:26216016-26216148,chr13:26216282-26216410	direct,direct	132128	chr2:60543720-60543870,chr2:60543920-60544070,chr2:60543560-60543710	chr13:26216016-26216148,chr13:26216282-26216410	direct,direct	132128	chr11:24186500-24186650,chr11:24186840-24186990	none	none	none	none	chr2:57804829-60969912_450	shared
chr13	26240218	26240686	chr13:26240218-26240686	NA	NA	NA	NA	chr13:26240280-26240335,chr13:26240351-26240401	direct,direct	55,50	chr11:24197340-24197490	NA	none	NA	NA	NA	shared
chr13	26258997	26259757	chr13:26258997-26259757	chr13:26258893-26259345,chr13:26259363-26259472	indi_garCNE,indi_garCNE	348109	chr2:60525100-60525250,chr2:60525260-60525410	NA	NA	NA	NA	none	NA	none	none	chr2:57804829-60969912_300	shared
chr13	26266537	26267454	chr13:26266537-26267454	chr13:26267148-26267273	direct	125	chr2:60474760-60474910	chr13:26267012-26267292	indi_garCNE	280	chr11:24250100-24250250	none	none	none	none	chr2:57804829-60969912_150	Smarcd3F6-GFP+ specific
chr13	26302569	26303734	chr13:26302569-26303734	chr13:26303418-26303709	direct	291	chr2:60291960-60292110	chr13:26303418-26303709	direct	291	chr11:24403080-24403230	none	none	none	none	chr2:57804829-60969912_150	Smarcd3F6-GFP+ specific
chr13	26311155	26311813	chr13:26311155-26311813	chr13:26311437-26311696,chr13:26311738-26311947	direct,direct	259,75	chr2:60251180-60251330,chr2:60251540-60251690,chr2:60250940-60251090	NA	NA	NA	NA	none	NA	none	none	chr2:57804829-60969912_450	shared
chr13	26333990	26334408	chr13:26333990-26334408	NA	NA	NA	NA	chr13:26334046-26334283	direct	237	chr11:24528740-24528890,chr11:24529040-24529190	NA	none	NA	NA	NA	shared
chr13	26397868	26398355	chr13:26397868-26398355	chr13:26397989-26398416	direct	366	chr2:60116620-60116770	chr13:26397989-26398416	direct	366	chr11:24629840-24629990	none	none	none	none	chr2:57804829-60969912_150	shared
chr13	26404804	26405120	chr13:26404804-26405120	chr13:26404904-26405094	indi_trans	190	chr2:60092300-60092450	NA	NA	NA	NA	none	NA	none	none	chr2:57804829-60969912_150	shared
chr13	26412716	26413053	chr13:26412716-26413053	chr13:26412790-26413007	direct	217	chr2:60056120-60056270,chr2:60056300-60056450	chr13:26412790-26413007	direct	217	chr11:24683440-24683590,chr11:24683600-24683750	element1072_._300	none	none	none	chr2:57804829-60969912_300	shared
chr13	26421410	26421860	chr13:26421410-26421860	chr13:26421486-26421544	direct	58	chr2:60017780-60017930	NA	NA	NA	NA	none	NA	none	none	chr2:57804829-60969912_150	shared
chr13	26438766	26439337	chr13:26438766-26439337	chr13:26438699-26438925	direct	159	chr2:59947980-59948130	NA	NA	NA	NA	element395_._150	NA	uc.56_52	none	chr2:57804829-60969912_150	Smarcd3F6-GFP- specific
chr13	26487436	26488082	chr13:26487436-26488082	chr13:26487664-26487798,chr13:26487844-26488057	indi_garCNE,indi_garCNE	134213	chr2:59817000-59817150,chr2:59817160-59817310	chr13:26487664-26487798	indi_garCNE	134	chr11:24941200-24941350	none	none	none	none	chr2:57804829-60969912_300	shared
chr13	26489921	26490380	chr13:26489921-26490380	chr13:26489872-26490288	direct	367	chr2:59815380-59815530,chr2:59815540-59815690,chr2:59815760-59815910	chr13:26489872-26490288	direct	367	chr11:24942760-24942910	none	none	none	none	chr2:57804829-60969912_450	shared
chr13	26493533	26493959	chr13:26493533-26493959	chr13:26493604-26493777	direct	173	chr2:59813040-59813190	chr13:26493604-26493777	indi_trans	173	chr11:24945160-24945310	none	none	none	none	chr2:57804829-60969912_150	shared
chr13	26499361	26499571	chr13:26499361-26499571	chr13:26499556-26499632	direct	15	chr2:59794460-59794610	chr13:26499556-26499632	direct	15	chr11:24963960-24964110	none	none	none	none	chr2:57804829-60969912_150	shared
chr13	26548692	26549299	chr13:26548692-26549299	chr13:26549135-26549478	direct	164	chr2:59476920-59477070,chr2:59477140-59477290,chr2:59477300-59477450	chr13:26549135-26549478	direct	164	chr11:25256960-25257110	element1119_neuraltube[6/6]|hindbrain(rhombencephalon)[5/6]_450	none	none	chr2:59475931-59477589_0.037_0.087_._450	chr2:57804829-60969912_450	shared
chr13	26595454	26595654	chr13:26595454-26595654	chr13:26595451-26595613	direct	159	chr2:59372400-59372550	chr13:26595451-26595613	direct	159	chr11:25369920-25370070	none	none	none	none	chr2:57804829-60969912_150	shared
chr13	26614316	26614581	chr13:26614316-26614581	chr13:26614518-26614946	direct	63	chr2:59305200-59305350,chr2:59305460-59305610	chr13:26614518-26614946	direct	63	chr11:25431280-25431430	element975_midbrain(mesencephalon)[4/7]_300	none	none	none	chr2:57804829-60969912_300	shared
chr13	26666158	26666717	chr13:26666158-26666717	chr13:26666632-26666829	direct	85	chr2:59204080-59204230,chr2:59204240-59204390	NA	NA	NA	NA	element1154_._300	NA	none	none	chr2:57804829-60969912_300	shared
chr13	26670424	26670633	chr13:26670424-26670633	chr13:26670454-26670594	direct	140	chr2:59202940-59203090	chr13:26670454-26670594	direct	140	chr11:25541480-25541630	element1077_._150	none	none	none	chr2:57804829-60969912_150	shared
chr13	26672456	26672999	chr13:26672456-26672999	chr13:26672635-26672721,chr13:26672744-26672821	direct,direct	86,77	chr2:59201260-59201410,chr2:59201040-59201190	chr13:26672635-26672721	direct	86	chr11:25543300-25543450	none	none	none	none	chr2:57804829-60969912_300	shared
chr13	26689795	26690193	chr13:26689795-26690193	chr13:26689812-26689918,chr13:26690110-26690193	indi_garCNE,direct	106,83	chr2:59182360-59182510,chr2:59182160-59182310	chr13:26690110-26690193	direct	83	chr11:25560740-25560890	none	none	none	none	chr2:57804829-60969912_300	shared
chr13	26716653	26716867	chr13:26716653-26716867	chr13:26716467-26716721	direct	68	chr2:59155680-59155830,chr2:59155880-59156030	chr13:26716467-26716721	direct	68	chr11:25582640-25582790	none	none	none	none	chr2:57804829-60969912_300	shared
chr13	26735425	26735949	chr13:26735425-26735949	chr13:26735633-26735802	direct	169	chr2:59137060-59137210	NA	NA	NA	NA	none	NA	none	none	chr2:57804829-60969912_150	shared
chr13	26740585	26741261	chr13:26740585-26741261	chr13:26740870-26741154	direct	284	chr2:59133280-59133430,chr2:59133520-59133670	chr13:26740870-26741154	direct	284	chr11:25604460-25604610,chr11:25604680-25604830	element392_._300	none	uc.53_142	none	chr2:57804829-60969912_300	shared
chr13	26779743	26779986	chr13:26779743-26779986	NA	NA	NA	NA	chr13:26779971-26780083	direct	15	chr11:25755140-25755290	NA	none	NA	NA	NA	shared
chr13	26803556	26803934	chr13:26803556-26803934	chr13:26803685-26804083	direct	249	chr2:58949380-58949530,chr2:58949540-58949690	NA	NA	NA	NA	element1113_._300	NA	none	none	chr2:57804829-60969912_300	shared
chr13	26832986	26833219	chr13:26832986-26833219	chr13:26832944-26833417	direct	233	chr2:58891840-58891990,chr2:58892000-58892150	chr13:26832944-26833417	direct	233	chr11:25878720-25878870,chr11:25878960-25879110	element1232_._300	none	none	none	chr2:57804829-60969912_300	shared
chr13	26920279	26920860	chr13:26920279-26920860	chr13:26920548-26921056	indi_garCNE	312	chr2:58694500-58694650,chr2:58694660-58694810	NA	NA	NA	NA	none	NA	none	none	chr2:57804829-60969912_300	shared
chr13	27011370	27012125	chr13:27011370-27012125	chr13:27011857-27012117	direct	260	chr2:58358400-58358550,chr2:58358660-58358810	chr13:27011857-27012117	direct	260	chr11:26390160-26390310,chr11:26390320-26390470	none	element57_limb[5/8]|branchialarch[5/8]|eye[4/8]|tail[4/8]_300	none	chr2:58358460-58360273_0.028_0.066_._240	chr2:57804829-60969912_300	shared
chr13	27022581	27024090	chr13:27022581-27024090	NA	NA	NA	NA	chr13:27023908-27024142	direct	182	chr11:26522100-26522250	NA	none	NA	NA	NA	shared
chr13	27030847	27031262	chr13:27030847-27031262	NA	NA	NA	NA	chr13:27031053-27031109	direct	56	chr11:26625440-26625590	NA	none	NA	NA	NA	shared
chr13	27039117	27039569	chr13:27039117-27039569	chr13:27039301-27039356	direct	55	chr2:58133400-58133550	chr13:27039301-27039356,chr13:27039393-27039507	direct,indi_garCNE	55114	chr11:26685280-26685430	none	none	none	none	chr2:57804829-60969912_150	shared
chr13	27039782	27040545	chr13:27039782-27040545	chr13:27040043-27040377	direct	334	chr2:58125200-58125350,chr2:58125480-58125630	chr13:27040043-27040377	direct	334	chr11:26694700-26694850	none	none	none	none	chr2:57804829-60969912_300	shared
chr13	27073868	27074899	chr13:27073868-27074899	chr13:27074510-27074832	direct	322	chr2:57986720-57986870,chr2:57986880-57987030	chr13:27074510-27074832	direct	322	chr11:26862100-26862250,chr11:26862400-26862550	none	none	none	chr2:57985360-57987586_0.094_0.151_._300	chr2:57804829-60969912_300	shared
chr13	28015066	28015621	chr13:28015066-28015621	chr13:28015303-28015420	indi_recons	117	chr6:72114340-72114490,chr6:72114500-72114650	chr13:28015303-28015420	indi_recons	117	chr1:23277879-23278029	none	none	none	none	chr6:71603031-72114625_275	Smarcd3F6-GFP+ specific
chr13	28125451	28126357	chr13:28125451-28126357	chr13:28125612-28125636,chr13:28125638-28125882	indi_garCNE,indi_garCNE	24244	chr3:40735880-40736030,chr3:40736060-40736210	chr13:28125612-28125636,chr13:28125638-28125882	indi_garCNE,indi_garCNE	24244	chr9:120570438-120570588	none	none	none	none	none	Smarcd3F6-GFP+ specific
chr13	28525425	28525637	chr13:28525425-28525637	chr13:28525452-28525627	direct	175	chr10:102978920-102979070	chr13:28525452-28525627	direct	175	chr19:45300070-45300220	element324_._150	none	none	none	chr10:102222610-103683179_150	shared
chr13	28526284	28526903	chr13:28526284-28526903	chr13:28526334-28526522	direct	188	chr10:102982380-102982530	NA	NA	NA	NA	none	NA	none	none	chr10:102222610-103683179_150	shared
chr13	28528086	28528747	chr13:28528086-28528747	chr13:28528177-28528559	direct	382	chr10:102984460-102984610,chr10:102984620-102984770	chr13:28528177-28528559	direct	382	chr19:45305830-45305980	none	none	none	none	chr10:102222610-103683179_300	shared
chr13	28531521	28531839	chr13:28531521-28531839	chr13:28531542-28531592,chr13:28531683-28531771	direct,direct	50,88	chr10:102988980-102989130,chr10:102989160-102989310	chr13:28531683-28531771	direct	88	chr19:45310350-45310500	none	none	none	none	chr10:102222610-103683179_300	shared
chr13	28558158	28558470	chr13:28558158-28558470	chr13:28558341-28558756	direct	129	chr10:103052320-103052470,chr10:103052480-103052630,chr10:103052660-103052810	chr13:28558341-28558756	direct	129	chr19:45376610-45376760,chr19:45376910-45377060	none	none	uc.303_232	chr10:103048892-103053503_0.241_0.294_._450	chr10:102222610-103683179_450	shared
chr13	28588400	28588821	chr13:28588400-28588821	chr13:28588353-28588510	direct	110	chr10:103070460-103070610,chr10:103070700-103070850	chr13:28588353-28588510	direct	110	chr19:45392050-45392200	none	none	none	none	chr10:102222610-103683179_300	shared
chr13	28605296	28606487	chr13:28605296-28606487	chr13:28605630-28605683	direct	53	chr10:103198840-103198990	chr13:28605630-28605683	direct	53	chr19:45507130-45507280	none	none	none	none	chr10:102222610-103683179_150	shared
chr13	28610071	28610597	chr13:28610071-28610597	chr13:28609997-28610163,chr13:28610266-28610430	direct,direct	92164	chr10:103211420-103211570,chr10:103211600-103211750	chr13:28609997-28610163	direct	92	chr19:45521190-45521340	none	none	uc.305_275	chr10:103204193-103211608_0.294_0.351_._158	chr10:102222610-103683179_300	shared
chr13	28617286	28617763	chr13:28617286-28617763	chr13:28617444-28617872	direct	319	chr10:103245720-103245870,chr10:103245880-103246030,chr10:103246080-103246230	chr13:28617444-28617872	direct	319	chr19:45550670-45550820,chr19:45550830-45550980	element897_._450	none	uc.308_217	none	chr10:102222610-103683179_450	shared
chr13	28721121	28721933	chr13:28721121-28721933	chr13:28721132-28721289	direct	157	chr10:103533320-103533470,chr10:103533540-103533690	chr13:28721132-28721289	direct	157	chr19:45814850-45815000	none	none	none	none	chr10:102222610-103683179_300	shared
chr13	28729125	28730429	chr13:28729125-28730429	chr13:28729367-28729640	direct	273	chr10:103528080-103528230	chr13:28729367-28729640	direct	273	chr19:45809670-45809820	element511_tail[5/6]_150	none	none	none	chr10:102222610-103683179_150	shared
chr13	28733800	28734088	chr13:28733800-28734088	chr13:28733875-28734058	direct	183	chr10:103509140-103509290	chr13:28733875-28734058	direct	183	chr19:45792290-45792440,chr19:45792510-45792660	none	none	none	chr10:103508849-103511058_0.09_0.084_._150	chr10:102222610-103683179_150	shared
chr13	28755229	28755446	chr13:28755229-28755446	chr13:28755362-28755548	direct	84	chr10:103411220-103411370	chr13:28755362-28755548	indi_both	84	chr19:45690930-45691080	none	none	none	none	chr10:102222610-103683179_150	shared
chr13	28758672	28759131	chr13:28758672-28759131	chr13:28758919-28759093	indi_garCNE	174	chr10:103408800-103408950,chr10:103408960-103409110	chr13:28758919-28759093	indi_garCNE	174	chr19:45688990-45689140	none	none	none	none	chr10:102222610-103683179_300	shared
chr13	28762745	28763016	chr13:28762745-28763016	chr13:28762556-28762752	direct	7	chr10:103390220-103390370,chr10:103390380-103390530	chr13:28762556-28762752,chr13:28762883-28762990	direct,direct	7107	chr19:45671110-45671260,chr19:45670850-45671000	none	none	none	none	chr10:102222610-103683179_300	shared
chr13	28772934	28773289	chr13:28772934-28773289	chr13:28773088-28773165	indi_garCNE	77	chr10:103377280-103377430,chr10:103377440-103377590	chr13:28773088-28773165	indi_garCNE	77	chr19:45659450-45659600	none	none	none	chr10:103377568-103380993_0.012_0_._22	chr10:102222610-103683179_300	shared
chr13	28776222	28776459	chr13:28776222-28776459	chr13:28776117-28776268	direct	46	chr10:103374520-103374670	chr13:28776117-28776268	direct	46	chr19:45656370-45656520,chr19:45656530-45656680	none	none	none	none	chr10:102222610-103683179_150	shared
chr13	28777949	28779286	chr13:28777949-28779286	chr13:28778922-28779143,chr13:28779244-28779315	direct,direct	221,42	chr10:103372800-103372950,chr10:103372980-103373130,chr10:103372640-103372790	chr13:28778922-28779143,chr13:28779244-28779315	direct,direct	221,42	chr19:45654770-45654920,chr19:45654970-45655120,chr19:45654570-45654720	none	none	none	chr10:103370740-103373787_0.114_0.039_._450	chr10:102222610-103683179_450	Smarcd3F6-GFP- specific
chr13	29732946	29734156	chr13:29732946-29734156	chr13:29732863-29733486	indi_garCNE	540	chr10:85902880-85903030	NA	NA	NA	NA	none	NA	none	none	none	shared
chr13	29783285	29784020	chr13:29783285-29784020	chr13:29783413-29783863	indi_recons	450	chr17:59611780-59611930	chr13:29783413-29783863	indi_recons	450	chr11:85777062-85777212	none	none	none	none	chr17:58807170-59893933_150	Smarcd3F6-GFP- specific
chr13	29869477	29870359	chr13:29869477-29870359	chr13:29869793-29870135	direct	342	chr10:102397740-102397890	NA	NA	NA	NA	none	NA	none	none	chr10:102222610-103683179_150	shared
chr13	29901567	29902217	chr13:29901567-29902217	chr13:29901597-29901908	direct	311	chr10:102414160-102414310,chr10:102414340-102414490,chr10:102414500-102414650	chr13:29901597-29901908	direct	311	chr19:44744830-44744980	none	none	none	none	chr10:102222610-103683179_450	shared
chr13	29938722	29940313	chr13:29938722-29940313	chr13:29938668-29938929,chr13:29939360-29939501,chr13:29940070-29940191	direct,direct,direct	207141121	chr10:102430620-102430770,chr10:102441220-102441370,chr10:102443760-102443910	chr13:29938668-29938929,chr13:29939360-29939501,chr13:29940070-29940191,chr13:29940307-29940438	direct,indi_trans,direct,direct	207,141,121,6	chr19:44758470-44758620,chr19:44767490-44767640,chr19:44769970-44770120,chr19:44770210-44770360	none	none	none	none	chr10:102222610-103683179_450	Smarcd3F6-GFP- specific
chr13	29965801	29966484	chr13:29965801-29966484	chr13:29965961-29966408	direct	447	chr10:102469160-102469310,chr10:102469320-102469470	chr13:29965961-29966408	direct	447	chr19:44794050-44794200,chr19:44794210-44794360	none	none	none	none	chr10:102222610-103683179_300	shared
chr13	29983835	29984355	chr13:29983835-29984355	NA	NA	NA	NA	chr13:29984199-29984320	direct	121	chr19:44798610-44798760	NA	none	NA	NA	NA	Smarcd3F6-GFP- specific
chr13	29988293	29988565	chr13:29988293-29988565	chr13:29988469-29988628	direct	96	chr10:102475700-102475850	chr13:29988469-29988628	direct	96	chr19:44800850-44801000,chr19:44801110-44801260	none	none	none	chr10:102474790-102476194_0.097_0.157_._150	chr10:102222610-103683179_150	shared
chr13	29989986	29990827	chr13:29989986-29990827	chr13:29990329-29990626	indi_recons	297	chr10:102495260-102495410,chr10:102495425-102495575	chr13:29990329-29990626	indi_recons	297	chr19:44821150-44821300	none	none	none	none	chr10:102222610-103683179_300	shared
chr13	29992240	29992727	chr13:29992240-29992727	chr13:29992522-29992699	direct	177	chr10:102501100-102501250	chr13:29992522-29992699	direct	177	chr19:44827010-44827160	none	none	none	none	chr10:102222610-103683179_150	shared
chr13	29998023	29998254	chr13:29998023-29998254	chr13:29998125-29998236	direct	111	chr10:102515420-102515570	chr13:29998125-29998236	direct	111	chr19:44841270-44841420	none	none	none	none	chr10:102222610-103683179_150	shared
chr13	29999578	29999969	chr13:29999578-29999969	chr13:29999882-30000004	direct	87	chr10:102527320-102527470	NA	NA	NA	NA	none	NA	none	none	chr10:102222610-103683179_150	shared
chr13	30007254	30008420	chr13:30007254-30008420	chr13:30008091-30008264	direct	173	chr10:102558580-102558730	chr13:30008091-30008264	direct	173	chr19:44883350-44883500	none	none	none	none	chr10:102222610-103683179_150	Smarcd3F6-GFP+ specific
chr13	30010483	30010726	chr13:30010483-30010726	chr13:30010132-30010906	direct	243	chr9:36961520-36961670,chr10:102567820-102567970,chr10:102568120-102568270	chr13:30010132-30010906	direct	243	chr19:44891790-44891940,chr19:44892030-44892180,chr19:44892310-44892460,chr4:44655112-44655262	none	none	uc.301_150	none	chr9:36622114-37383068_150+chr10:102222610-103683179_300	shared
chr13	30023663	30023868	chr13:30023663-30023868	chr13:30023461-30023816	direct	153	chr10:102585700-102585850,chr10:102585880-102586030,chr10:102586045-102586195	chr13:30023461-30023816	direct	153	chr19:44908930-44909080,chr19:44909130-44909280	none	none	none	none	chr10:102222610-103683179_450	shared
chr13	30039152	30040288	chr13:30039152-30040288	chr13:30040116-30040362	direct	172	chr16:1040980-1041130,chr10:102596280-102596430,chr9:36818380-36818530,chr9:36818540-36818690	chr13:30039908-30040073,chr13:30040116-30040362	direct,direct	165172	chr19:44923930-44924080,chr19:44924110-44924260,chr4:44520832-44520982,chr17:25698725-25698875	none	none	none	chr16:1040849-1042481_0.06_0.118_._150	chr16:838836-1069647_150+chr10:102222610-103683179_150+chr9:36622114-37383068_300	shared
chr13	30123023	30123512	chr13:30123023-30123512	chr13:30123217-30123487	indi_recons	270	chr10:102634720-102634870	chr13:30123217-30123487	indi_recons	270	chr19:44966070-44966220	none	none	none	none	chr10:102222610-103683179_150	shared
chr13	30211087	30211865	chr13:30211087-30211865	chr13:30211116-30211706	direct	590	chr10:102245620-102245770,chr10:102245780-102245930,chr10:102245420-102245570	chr13:30211116-30211706	direct	590	chr19:44589350-44589500,chr19:44589530-44589680,chr19:44589750-44589900	element1006_hindbrain(rhombencephalon)[6/6]|midbrain(mesencephalon)[6/6]|forebrain[6/6]_450	none	none	none	chr10:102222610-103683179_450	Smarcd3F6-GFP- specific
chr13	30229719	30230801	chr13:30229719-30230801	chr13:30229933-30230116	direct	183	chr10:102222560-102222710	NA	NA	NA	NA	none	NA	none	none	chr10:102222610-103683179_100	shared
chr13	30463640	30464956	chr13:30463640-30464956	chr13:30463741-30464111	indi_garCNE	370	chr10:79846960-79847110,chr10:79847120-79847270	chr13:30463741-30464111	indi_garCNE	370	chr14:25354182-25354332,chr14:25354342-25354492,chr14:25354522-25354672	none	none	none	none	chr10:79749491-81053119_300	shared
chr13	30563092	30563590	chr13:30563092-30563590	chr13:30563496-30563636	indi_recons	94	chr10:80849620-80849770	NA	NA	NA	NA	none	NA	none	chr10:80830291-80932801_0.833_0.824_._150	chr10:79749491-81053119_150	shared
chr13	30755320	30756259	chr13:30755320-30756259	chr13:30756156-30756343	indi_recons	103	chr10:81003040-81003190	chr13:30756156-30756343	indi_both	103	chr14:26427246-26427396	none	none	none	chr10:80991422-81013930_0.76_0.653_._150	chr10:79749491-81053119_150	shared
chr13	30827940	30828551	chr13:30827940-30828551	chr13:30828103-30828165	direct	62	chr10:81167660-81167810	NA	NA	NA	NA	none	NA	none	chr10:81155512-81187487_0.713_0.744_._150	none	Smarcd3F6-GFP+ specific
chr13	31112077	31112799	chr13:31112077-31112799	chr13:31112329-31112575	direct	246	chr10:50696240-50696390,chr10:50696420-50696570	chr13:31112329-31112575	direct	246	chr14:33368386-33368536	none	none	none	none	chr10:49947013-51309863_300	shared
chr13	31120787	31121296	chr13:31120787-31121296	chr13:31120860-31121262	indi_garCNE	402	chr10:50686920-50687070,chr10:50687100-50687250	NA	NA	NA	NA	none	NA	none	none	chr10:49947013-51309863_300	shared
chr13	31195330	31195619	chr13:31195330-31195619	chr13:31195113-31195477	indi_both	147	chr10:50210300-50210450,chr14:54347840-54347990,chr14:54348000-54348150	chr13:31195113-31195477	indi_both	147	chr14:46926835-46926985,chr14:33763926-33764076,chr14:33764186-33764336	none	none	none	chr10:50207461-50220747_0.424_0.361_._150+chr14:54338531-54348077_0.148_0.103_._227	chr10:49947013-51309863_150+chr14:53773088-55203741_300	shared
chr13	31506525	31506819	chr13:31506525-31506819	chr13:31506023-31506862	indi_garCNE	294	chr10:48441020-48441170,chr10:48441260-48441410,chr10:48441420-48441570	chr13:31506023-31506862	indi_garCNE	294	chr14:34734026-34734176,chr14:34734186-34734336,chr14:34734346-34734496,chr14:34734586-34734736	none	none	none	none	none	shared
chr13	31827313	31828248	chr13:31827313-31828248	chr13:31827388-31827526	direct	138	chr14:60975680-60975830	chr13:31827388-31827526	direct	138	chr12:74040707-74040857	none	none	none	none	chr14:60534480-61780067_150	shared
chr13	31831031	31831541	chr13:31831031-31831541	chr13:31831125-31831298	direct	173	chr14:60981440-60981590,chr14:60981600-60981750	chr13:31831125-31831298	indi_recons	173	chr12:74046447-74046597	none	none	none	none	chr14:60534480-61780067_300	shared
chr13	31846561	31846971	chr13:31846561-31846971	chr13:31846678-31846802	direct	124	chr14:61119740-61119890	chr13:31846678-31846802	direct	124	chr12:74151207-74151357	none	none	none	none	chr14:60534480-61780067_150	shared
chr13	32136066	32136985	chr13:32136066-32136985	chr13:32136654-32136713	indi_trans	59	chr1:210111480-210111630	NA	NA	NA	NA	none	NA	none	none	none	shared
chr13	32207991	32208477	chr13:32207991-32208477	chr13:32208019-32208142	indi_garCNE	123	chr2:19985400-19985550,chr2:19985560-19985710,chr2:19985720-19985870	chr13:32208019-32208142	indi_garCNE	123	chr12:9135146-9135296,chr12:9135346-9135496	none	none	none	chr2:19980769-19990366_0.219_0.071_._450	chr2:18572213-20162135_450	Smarcd3F6-GFP+ specific
chr13	32425720	32426714	chr13:32425720-32426714	chr13:32425659-32426074	indi_garCNE	354	chr2:19438100-19438250,chr2:19438320-19438470,chr2:19438500-19438650,chr2:19438660-19438810	chr13:32425659-32426074	indi_garCNE	354	chr12:9746906-9747056	none	none	none	none	chr2:18572213-20162135_600	shared
chr13	32896763	32897285	chr13:32896763-32897285	chr13:32897154-32897308	direct	131	chr6:107568260-107568410	chr13:32897154-32897308	direct	131	chr10:43090166-43090316	none	none	none	none	chr6:107461847-108021531_150	shared
chr13	32971042	32971646	chr13:32971042-32971646	chr13:32971222-32971325,chr13:32971483-32971565	direct,direct	103,82	chr6:107814580-107814730	chr13:32971222-32971325	direct	103	chr10:42891046-42891196	none	none	none	chr6:107813460-107818592_0.472_0.311_._150	chr6:107461847-108021531_150	shared
chr13	33237010	33237636	chr13:33237010-33237636	chr13:33237104-33237220,chr13:33237424-33237620	direct,direct	116196	chr14:73567900-73568050,chr14:73566985-73567135	NA	NA	NA	NA	none	NA	none	none	none	shared
chr13	34044909	34045588	chr13:34044909-34045588	chr13:34044840-34045230	indi_garCNE	321	chr20:14309340-14309490	chr13:34044840-34045230	indi_garCNE	321	chr2:140488536-140488686	none	none	none	none	chr20:14169352-16485281_150	shared
chr13	34045686	34047982	chr13:34045686-34047982	chr13:34047910-34048034	direct	72	chr20:14313960-14314110	NA	NA	NA	NA	none	NA	none	chr20:14313953-14316650_0.063_0.147_._150	chr20:14169352-16485281_150	shared
chr13	34430672	34431043	chr13:34430672-34431043	chr13:34430675-34431028	indi_garCNE	353	chr20:15173180-15173330	NA	NA	NA	NA	none	NA	none	none	chr20:14169352-16485281_150	shared
chr13	34852185	34852956	chr13:34852185-34852956	chr13:34852275-34852363	indi_garCNE	88	chr20:16349120-16349270	chr13:34852275-34852363	indi_garCNE	88	chr2:142526256-142526406	none	none	none	chr20:16345864-16349254_0.058_0.063_._134	chr20:14169352-16485281_150	shared
chr13	34980749	34981213	chr13:34980749-34981213	chr13:34981121-34981204	indi_trans	83	chr20:13329240-13329390	NA	NA	NA	NA	none	NA	none	none	chr20:13092306-13561500_150	shared
chr13	34984276	34984865	chr13:34984276-34984865	chr13:34984421-34984678	indi_garCNE	257	chr20:13303400-13303550	chr13:34984440-34984503	indi_trans	63	chr2:139602256-139602406	none	none	none	none	chr20:13092306-13561500_150	shared
chr13	35385935	35386286	chr13:35385935-35386286	chr13:35386117-35386427	indi_garCNE	169	chr20:11228680-11228830,chr20:11228920-11229070	chr13:35386117-35386427	indi_garCNE	169	chr2:137531216-137531366,chr2:137531476-137531626	none	none	none	none	chr20:10265231-11569766_300	shared
chr13	35391485	35391795	chr13:35391485-35391795	chr13:35391516-35392121	indi_garCNE	279	chr20:11213040-11213190,chr20:11213320-11213470	chr13:35391516-35392121	indi_garCNE	279	chr2:137513096-137513246	none	none	none	none	chr20:10265231-11569766_300	shared
chr13	35470029	35470784	chr13:35470029-35470784	chr13:35470145-35470277	indi_garCNE	132	chr20:10965660-10965810,chr20:10965840-10965990	chr13:35470145-35470277	indi_garCNE	132	chr2:137263576-137263726	none	none	none	chr20:10961654-10965822_0.17_0.144_rs62185668;Urinary_bladder_cancer_150	chr20:10265231-11569766_300	shared
chr13	35553869	35554419	chr13:35553869-35554419	chr13:35553897-35554044	indi_both	147	chr20:10689160-10689310	chr13:35553897-35554044	indi_both	147	chr2:136979236-136979386	none	none	none	none	chr20:10265231-11569766_150	shared
chr13	35563062	35565040	chr13:35563062-35565040	chr13:35563317-35563539	direct	222	chr20:10647840-10647990	chr13:35563317-35563539	direct	222	chr2:136935656-136935806,chr2:136935836-136935986	none	none	none	chr20:10644654-10652075_0.422_0.36_._150	chr20:10265231-11569766_150	shared
chr13	35567537	35568617	chr13:35567537-35568617	chr13:35567897-35567993	indi_trans	96	chr20:10645160-10645310	chr13:35567897-35567993	direct	96	chr2:136933096-136933246	none	none	none	chr20:10644654-10652075_0.422_0.36_._150	chr20:10265231-11569766_150	shared
chr13	35598992	35599610	chr13:35598992-35599610	chr13:35599035-35599087	direct	52	chr20:10625280-10625430	chr13:35599035-35599087	direct	52	chr2:136913576-136913726	none	none	none	chr20:10619505-10625514_0.142_0.022_._150	chr20:10265231-11569766_150	shared
chr13	35662318	35662607	chr13:35662318-35662607	chr13:35662250-35662542	indi_both	224	chr20:10575000-10575150,chr20:10575160-10575310	NA	NA	NA	NA	none	NA	none	chr20:10574472-10576324_0.052_0_._300	chr20:10265231-11569766_300	shared
chr13	36790522	36791842	chr13:36790522-36791842	chr13:36791236-36791379	direct	143	chr14:69444360-69444510	chr13:36791236-36791379	direct	143	chr12:81359727-81359877,chr12:81359887-81360037	none	none	none	none	none	shared
chr13	37932348	37933060	chr13:37932348-37933060	chr13:37932779-37932837	direct	58	chr14:62584000-62584150	chr13:37932779-37932837	direct	58	chr12:75385107-75385257	none	none	none	none	none	shared
chr13	38534102	38534325	chr13:38534102-38534325	chr13:38534101-38534267	indi_recons	165	chr6:66672040-66672190	NA	NA	NA	NA	none	NA	none	none	none	shared
chr13	38549281	38549495	chr13:38549281-38549495	chr13:38549464-38549645	indi_garCNE	31	chr6:67804460-67804610,chr6:67804620-67804770	chr13:38549464-38549645	indi_garCNE	31	chr1:27567825-27567975	none	none	none	none	none	shared
chr13	38699024	38701694	chr13:38699024-38701694	chr13:38700587-38700810	indi_garCNE	223	chr6:69346760-69346910	chr13:38700587-38700810	indi_garCNE	223	chr1:25885345-25885495	none	none	none	none	chr6:68729796-70091267_150	Smarcd3F6-GFP+ specific
chr13	38917991	38918859	chr13:38917991-38918859	chr13:38918169-38918314,chr13:38918331-38918363,chr13:38918389-38918439	indi_garCNE,indi_garCNE,indi_garCNE	145,32,50	chr6:69942440-69942590,chr6:69942700-69942850	chr13:38918169-38918314,chr13:38918331-38918363,chr13:38918389-38918439	indi_garCNE,indi_garCNE,indi_garCNE	145,32,50	chr1:25285565-25285715,chr1:25285885-25286035	none	none	none	none	chr6:68729796-70091267_300	shared
chr13	39895965	39897235	chr13:39895965-39897235	chr13:39895942-39896126,chr13:39896133-39896228,chr13:39896565-39896666,chr13:39896679-39896783	indi_garCNE,indi_garCNE,indi_garCNE,indi_garCNE	161,95,101,104	chr14:57826820-57826970,chr14:57827300-57827450	chr13:39896565-39896666,chr13:39896679-39896783	indi_garCNE,indi_garCNE	101104	chr14:49762115-49762265	none	none	none	none	none	shared
chr13	40763791	40764133	chr13:40763791-40764133	chr13:40763841-40763921	indi_trans	80	chr10:101257400-101257550	chr13:40763841-40763921	indi_trans	80	chr19:43658210-43658360	none	none	none	none	chr10:100248502-101257690_150	shared
chr13	40784589	40785808	chr13:40784589-40785808	chr13:40785248-40785262	indi_garCNE	14	chr12:9794320-9794470	NA	NA	NA	NA	none	NA	none	none	none	shared
chr13	41016836	41017363	chr13:41016836-41017363	chr13:41016726-41017167	indi_garCNE	331	chr10:99995540-99995690	NA	NA	NA	NA	none	NA	none	chr10:99995057-99997597_0.02_0.047_._150	none	shared
chr13	41111260	41112101	chr13:41111260-41112101	chr13:41111456-41111515	indi_trans	59	chr10:100995540-100995690,chr10:100995800-100995950	chr13:41111456-41111515	direct	59	chr19:43462930-43463080	none	none	none	none	chr10:100248502-101257690_300	shared
chr13	41383348	41384080	chr13:41383348-41384080	chr13:41383438-41383854	direct	416	chr10:126137200-126137350,chr10:126137365-126137515	chr13:41383438-41383854	direct	416	chr7:139789843-139789993,chr7:139790043-139790193	none	none	none	none	chr10:126137168-126379988_300	shared
chr13	41426887	41428231	chr13:41426887-41428231	NA	NA	NA	NA	chr13:41428103-41428224	indi_recons	121	chr19:31837990-31838140	NA	none	NA	NA	NA	shared
chr13	41767336	41767977	chr13:41767336-41767977	NA	NA	NA	NA	chr13:41767468-41767549	direct	81	chr10:74099905-74100055	NA	none	NA	NA	NA	shared
chr13	42652451	42652808	chr13:42652451-42652808	chr13:42652327-42652754	indi_garCNE	303	chr2:38430680-38430830	chr13:42652327-42652754	indi_garCNE	303	chr17:80209840-80210050	none	none	none	none	chr2:37846657-38441603_150	shared
chr13	43059471	43060962	chr13:43059471-43060962	chr13:43059629-43059802	direct	173	chr10:94000380-94000530	chr13:43059629-43059802	direct	173	chr19:37249770-37249920	none	none	none	chr10:93996832-94001503_0.283_0.074_._150	none	shared
chr13	43495571	43496085	chr13:43495571-43496085	chr13:43495775-43495913	indi_recons	138	chr10:73235300-73235450	chr13:43495775-43495913	indi_recons	138	chr10:60085728-60085878	none	none	none	chr10:73230879-73239235_0.113_0_._150	chr10:72692216-73459562_150	shared
chr13	43762909	43763257	chr13:43762909-43763257	chr13:43762966-43763041	direct	75	chr10:73475860-73476010	NA	NA	NA	NA	none	NA	none	chr10:73469752-73476428_0.315_0.065_._150	none	shared
chr13	44713259	44713752	chr13:44713259-44713752	chr13:44713598-44713899	indi_garCNE	154	chr6:37583540-37583690,chr6:37583840-37583990	chr13:44713598-44713899	indi_garCNE	154	chr17:29951785-29951935,chr17:29951585-29951735	none	none	none	none	chr6:37461109-38516200_300	shared
chr13	45632135	45632810	chr13:45632135-45632810	NA	NA	NA	NA	chr13:45632805-45632906	indi_garCNE	5	chr4:129391224-129391374	NA	none	NA	NA	NA	shared
chr13	45819703	45821160	chr13:45819703-45821160	chr13:45820866-45820971	indi_garCNE	105	chr1:25291620-25291770	chr13:45820866-45820971	indi_garCNE	105	chr4:134676275-134676425	none	none	none	none	none	shared
chr13	45988205	45988405	chr13:45988205-45988405	chr13:45988231-45988497	indi_recons	174	chr1:25416580-25416730,chr1:25416780-25416930	chr13:45988231-45988497	indi_recons	174	chr4:134581915-134582065	none	none	none	none	none	shared
chr13	46016277	46016670	chr13:46016277-46016670	chr13:46016474-46016772	indi_recons	196	chr1:25501100-25501250,chr1:25501300-25501450	chr13:46016474-46016772	indi_recons	196	chr4:134524655-134524805	none	none	none	none	none	shared
chr13	46938516	46938988	chr13:46938516-46938988	chr13:46938684-46938832	indi_garCNE	148	chr10:123260080-123260230	chr13:46938684-46938832	indi_garCNE	148	chr7:137325874-137326024,chr7:137326054-137326204	none	none	none	none	chr10:122770391-123754121_150	shared
chr13	49121929	49122379	chr13:49121929-49122379	chr13:49122072-49122242	direct	170	chr3:37308400-37308550	chr13:49122072-49122242	direct	170	chr9:118428298-118428448	none	none	none	chr3:37306688-37314625_0.153_0.237_._150	none	shared
chr13	49441912	49442112	chr13:49441912-49442112	chr13:49441974-49442044	indi_garCNE	70	chr2:48506620-48506770	chr13:49441974-49442044	indi_garCNE	70	chr17:88799620-88799770	none	none	none	none	none	shared
chr13	49442965	49443473	chr13:49442965-49443473	chr13:49443081-49443212	indi_recons	131	chr2:48506620-48506770	chr13:49443081-49443212	indi_recons	131	chr17:88799620-88799770	none	none	none	none	none	shared
chr13	49468645	49469081	chr13:49468645-49469081	chr13:49468875-49469473	indi_garCNE	206	chr2:48556620-48556770	NA	NA	NA	NA	none	NA	none	none	none	shared
chr13	49469235	49469436	chr13:49469235-49469436	chr13:49468875-49469473	indi_garCNE	201	chr2:48556620-48556770	NA	NA	NA	NA	none	NA	none	none	none	shared
chr13	50379942	50381219	chr13:50379942-50381219	chr13:50380307-50380527	indi_garCNE	220	chr1:234669820-234669970	chr13:50380307-50380527	indi_garCNE	220	chr8:129048620-129048770	none	none	none	chr1:234669025-234699543_0.908_0.813_._150	chr1:234651642-235136614_150	shared
chr13	50420747	50424308	chr13:50420747-50424308	chr13:50423912-50424065	indi_trans	153	chr1:234748420-234748570,chr1:234748580-234748730	chr13:50423912-50424065	indi_trans	153	chr8:129120200-129120350	none	none	none	none	chr1:234651642-235136614_300	shared
chr13	50433181	50433715	chr13:50433181-50433715	chr13:50433265-50433448,chr13:50433464-50433777	indi_recons,indi_both	183251	chr1:234859940-234860090,chr1:234860160-234860310	chr13:50433265-50433448,chr13:50433464-50433777	indi_recons,indi_both	183251	chr8:129190420-129190570,chr8:129190700-129190850	none	element1295_forebrain[6/9]_300	none	none	chr1:234651642-235136614_300	shared
chr13	51292988	51293362	chr13:51292988-51293362	chr13:51293143-51293296	indi_garCNE	153	chr10:69869920-69870070	chr13:51293143-51293296	indi_garCNE	153	chr10:62665888-62666038	none	none	none	none	chr10:69869893-70138559_150	shared
chr13	52140168	52140798	chr13:52140168-52140798	chr13:52140793-52140865	direct	5	chr15:56209480-56209630	NA	NA	NA	NA	none	NA	none	none	chr15:55943886-56210680_150	shared
chr13	52151568	52152233	chr13:52151568-52152233	chr13:52151776-52151846	direct	70	chr15:56205320-56205470	NA	NA	NA	NA	none	NA	none	chr15:56204566-56207806_0.054_0_._150	chr15:55943886-56210680_150	shared
chr13	53007282	53007736	chr13:53007282-53007736	chr13:53007552-53007806	direct	184	chr10:134593200-134593350,chr10:134593500-134593650	chr13:53007552-53007806	direct	184	chr7:146762339-146762489,chr7:146762539-146762689	none	none	none	none	chr10:134468127-134619848_300	shared
chr13	53070170	53070688	chr13:53070170-53070688	chr13:53070564-53070839	direct	124	chr10:134481220-134481370,chr10:134481420-134481570	chr13:53070564-53070839	indi_trans	124	chr7:146684319-146684469,chr7:146684519-146684749	none	none	none	none	chr10:134468127-134619848_300	shared
chr13	53075980	53076494	chr13:53075980-53076494	chr13:53076052-53076120,chr13:53076195-53076323	direct,indi_recons	68128	chr10:134481060-134481210,chr10:134480800-134480950	chr13:53076052-53076120,chr13:53076195-53076323	indi_trans,indi_recons	68128	chr7:146684039-146684189	none	none	none	none	chr10:134468127-134619848_300	shared
chr13	54001566	54001982	chr13:54001566-54001982	chr13:54001458-54001770	direct	204	chr10:134514280-134514430,chr10:134514440-134514590,chr10:134514600-134514750	chr13:54001458-54001770	direct	204	chr7:146704939-146705089,chr7:146705159-146705309	none	none	none	none	chr10:134468127-134619848_450	shared
chr13	54013026	54013781	chr13:54013026-54013781	chr13:54013434-54013588	direct	154	chr10:134527800-134527950	chr13:54013434-54013588	direct	154	chr7:146714719-146714869	none	none	none	none	chr10:134468127-134619848_150	Smarcd3F6-GFP- specific
chr13	54014544	54015237	chr13:54014544-54015237	chr13:54014701-54015089	direct	388	chr10:134529120-134529270,chr10:134528660-134528810,chr10:134528860-134529010,chr4:84972760-84972910	chr13:54014701-54015089	direct	388	chr5:101726579-101726729,chr7:146716659-146716809	none	none	none	none	chr10:134468127-134619848_450+chr4:84571797-85432633_150	Smarcd3F6-GFP- specific
chr14	166799	168649	chr14:166799-168649	chr14:167406-167740	indi_recons	334	chr4:4857360-4857510	chr14:167406-167740	indi_recons	334	chr5:38219259-38219409	none	element426_hindbrain(rhombencephalon)[7/9]|somite[7/9]|midbrain(mesencephalon)[9/9]|limb[9/9]|branchialarch[7/9]|eye[5/9]|nose[9/9]|genitaltubercle[5/9]|facialmesenchyme[8/9]|ear[3/9]_150	none	none	chr4:4431837-4952977_150	shared
chr14	436748	437222	chr14:436748-437222	chr14:436874-437093	direct	219	chr4:126267180-126267330	chr14:436874-437093	direct	219	chr3:38812082-38812232	none	none	none	none	chr4:126158120-128405615_150	shared
chr14	727723	728196	chr14:727723-728196	chr14:727907-728017	direct	110	chr8:19706620-19706770	NA	NA	NA	NA	none	NA	none	chr8:19706217-19710395_0.058_0_._150	none	shared
chr14	5266733	5267447	chr14:5266733-5267447	chr14:5267197-5267323	indi_recons	126	chr8:93485780-93485930,chr8:93485960-93486110	NA	NA	NA	NA	none	NA	none	none	chr8:92346818-94748707_300	shared
chr14	7136557	7137829	chr14:7136557-7137829	chr14:7137167-7137493	direct	326	chr4:184944220-184944370,chr4:184944400-184944550	chr14:7137167-7137493	direct	326	chr8:48265614-48265764	none	none	none	none	none	shared
chr14	7214250	7215668	chr14:7214250-7215668	chr14:7215528-7215612	indi_garCNE	84	chr4:184826360-184826510	chr14:7215528-7215612	indi_garCNE	84	chr8:48374694-48374844	none	none	none	none	none	shared
chr14	7901907	7902595	chr14:7901907-7902595	chr14:7902151-7902354	direct	203	chr5:139017100-139017250	chr14:7902151-7902354	direct	203	chr18:35974494-35974644	none	none	none	chr5:139008869-139023087_0.64_0.542_._150	none	shared
chr14	9684114	9684867	chr14:9684114-9684867	chr14:9684366-9684534,chr14:9684561-9684664	direct,direct	168103	chr2:85999560-85999710	chr14:9684366-9684534,chr14:9684561-9684664	direct,direct	168103	chr6:72166614-72166764,chr6:72166774-72166924	element1652_other[6/8]_150	element123_neuraltube[9/11]|limb[7/11]|nose[7/11]|heart[5/11]_300	none	chr2:85983269-86027938_0.923_0.781_._150	none	shared
chr14	9688242	9688745	chr14:9688242-9688745	chr14:9687570-9688481	indi_garCNE	239	chr2:85992400-85992550,chr2:85992560-85992710	chr14:9687570-9688481	indi_garCNE	239	chr6:72172374-72172524,chr6:72172554-72172704	none	none	none	chr2:85983269-86027938_0.923_0.781_._300	none	shared
chr14	10230687	10230985	chr14:10230687-10230985	chr14:10230744-10230962	indi_garCNE	218	chrX:104366540-104366690	chr14:10230744-10230962	indi_garCNE	218	chrX:134639919-134640069	none	none	none	none	chrX:103163342-105124804_150	shared
chr14	13458018	13458331	chr14:13458018-13458331	chr14:13457677-13458681	indi_garCNE	313	chrX:120925420-120925570	chr14:13457677-13458681	indi_garCNE	313	chrX:37524897-37525047	none	none	none	none	chrX:120466770-122614087_150	shared
chr14	14902646	14903480	chr14:14902646-14903480	chr14:14902337-14902709,chr14:14902968-14903336,chr14:14903352-14904123	direct,indi_garCNE,indi_garCNE	63368128	chr4:41754060-41754210,chr4:41754240-41754390,chr4:41754760-41754910,chr4:41756100-41756250	chr14:14902337-14902709,chr14:14902968-14903336,chr14:14903352-14904123	direct,indi_garCNE,indi_garCNE	63368128	chr5:67493579-67493729,chr5:67493379-67493529,chr5:67494099-67494249,chr5:67494259-67494409	none	none	none	none	chr4:41614620-42596428_600	shared
chr14	14904180	14906066	chr14:14904180-14906066	chr14:14904354-14904751,chr14:14905114-14905253,chr14:14905304-14905512	direct,direct,direct	397139208	chr4:41787020-41787170,chr4:41786700-41786850,chr4:41787740-41787890	chr14:14904354-14904751,chr14:14905114-14905253,chr14:14905304-14905512,chr14:14905592-14905680	direct,direct,direct,indi_garCNE	397,139,208,88	chr5:67530439-67530589,chr5:67530719-67530869,chr5:67531499-67531649,chr5:67531699-67531849,chr5:67532059-67532209	none	none	none	none	chr4:41614620-42596428_450	shared
chr14	14908284	14908695	chr14:14908284-14908695	chr14:14908275-14908456	direct	172	chr4:41824420-41824570	chr14:14908275-14908456	direct	172	chr5:67570599-67570749	none	none	none	none	chr4:41614620-42596428_150	shared
chr14	14915642	14916231	chr14:14915642-14916231	chr14:14916016-14916383	direct	215	chr4:41859380-41859530,chr4:41859220-41859370	chr14:14916016-14916383	direct	215	chr5:67596479-67596629,chr5:67596639-67596789	none	none	none	none	chr4:41614620-42596428_300	shared
chr14	14920411	14921779	chr14:14920411-14921779	chr14:14921343-14921626	direct	283	chr4:41865720-41865870,chr4:41865880-41866030	chr14:14921343-14921626	direct	283	chr5:67604579-67604729	none	none	none	none	chr4:41614620-42596428_300	shared
chr14	14922588	14923103	chr14:14922588-14923103	chr14:14922751-14923047	direct	296	chr4:41867620-41867770,chr4:41867780-41867930	chr14:14922751-14923047	direct	296	chr5:67606179-67606329,chr5:67606479-67606629	none	none	none	none	chr4:41614620-42596428_300	shared
chr14	14923253	14924125	chr14:14923253-14924125	chr14:14923664-14924009	direct	345	chr4:41875140-41875290,chr4:41875340-41875490	chr14:14923664-14924009	direct	345	chr5:67613259-67613409,chr5:67613419-67613569	none	none	none	none	chr4:41614620-42596428_300	shared
chr14	14924334	14925491	chr14:14924334-14925491	chr14:14924412-14924709,chr14:14924972-14925064,chr14:14925092-14925200,chr14:14925230-14925596	direct,direct,direct,direct	297,92,108,261	chr4:41875820-41875970,chr4:41875980-41876130,chr4:41876180-41876330,chr4:41876380-41876530,chr4:41876660-41876810,chr4:41877080-41877230	chr14:14924412-14924709,chr14:14925092-14925200,chr14:14925230-14925596	direct,direct,direct	297108261	chr5:67614139-67614289,chr5:67614359-67614509,chr5:67614959-67615109,chr5:67615319-67615469	none	none	none	none	chr4:41614620-42596428_900	shared
chr14	14926043	14926466	chr14:14926043-14926466	chr14:14926150-14926386	direct	236	chr4:41880820-41880970,chr4:41880620-41880770	chr14:14926150-14926386	direct	236	chr5:67619299-67619449	none	none	none	none	chr4:41614620-42596428_300	shared
chr14	14928397	14928778	chr14:14928397-14928778	chr14:14928426-14928432,chr14:14928450-14928742	indi_garCNE,indi_garCNE	6292	chr4:41883120-41883270,chr4:41883365-41883515	chr14:14928426-14928432,chr14:14928450-14928742	indi_garCNE,indi_garCNE	6292	chr5:67621479-67621629,chr5:67621759-67621909	none	none	none	none	chr4:41614620-42596428_300	shared
chr14	14929473	14929704	chr14:14929473-14929704	chr14:14929430-14929654	direct	181	chr4:41884460-41884610,chr4:41884680-41884830	chr14:14929430-14929654	direct	181	chr5:67622839-67622989,chr5:67623039-67623189	none	none	none	none	chr4:41614620-42596428_300	shared
chr14	18600175	18600744	chr14:18600175-18600744	chr14:18600406-18600512	direct	106	chrX:70765320-70765470	chr14:18600406-18600512	direct	106	chrX:98848459-98848609	none	none	none	chrX:70759171-70765651_0.064_0_._150	none	shared
chr14	18640718	18641796	chr14:18640718-18641796	chr14:18640962-18641139	direct	177	chrX:70765320-70765470	chr14:18640962-18641139	direct	177	chrX:98848459-98848609	none	none	none	chrX:70759171-70765651_0.064_0_._150	none	shared
chr14	18766154	18766897	chr14:18766154-18766897	chr14:18766472-18766565,chr14:18766593-18766722	direct,direct	93129	chr4:1625360-1625510	chr14:18766393-18766446,chr14:18766472-18766565,chr14:18766593-18766722	indi_trans,indi_trans,indi_trans	53,93,129	chr5:33930649-33930799,chr5:33930369-33930519	none	none	none	none	chr4:1355426-1625604_150	shared
chr14	18785357	18785836	chr14:18785357-18785836	chr14:18785560-18785620	indi_trans	60	chr4:1604140-1604290	chr14:18785518-18785883	indi_garCNE	318	chr5:33910529-33910679	none	none	none	none	chr4:1355426-1625604_150	Smarcd3F6-GFP+ specific
chr14	18797952	18798371	chr14:18797952-18798371	chr14:18797753-18798235	direct	283	chr4:1595300-1595450,chr4:1595620-1595770	chr14:18797753-18798235	direct	283	chr5:33900729-33900879,chr5:33900889-33901039,chr5:33901169-33901319	none	none	none	chr4:1592826-1596333_0.019_0_._300	chr4:1355426-1625604_300	shared
chr14	18817668	18817974	chr14:18817668-18817974	chr14:18817777-18818115	direct	197	chr4:1579340-1579490,chr4:1579545-1579695	chr14:18817777-18818115	direct	197	chr5:33884909-33885059	none	none	none	chr4:1579579-1580480_0.022_0_._116	chr4:1355426-1625604_300	shared
chr14	18821617	18822514	chr14:18821617-18822514	chr14:18821761-18821867,chr14:18821894-18822379	direct,direct	106485	chr4:1578140-1578290,chr4:1577860-1578010	chr14:18821894-18822379	direct	485	chr5:33882669-33882819,chr5:33882829-33882979,chr5:33883049-33883199	none	none	none	none	chr4:1355426-1625604_300	shared
chr14	18837827	18838632	chr14:18837827-18838632	chr14:18838470-18838818	direct	162	chr4:1563620-1563770,chr4:1563840-1563990	chr14:18838470-18838818	direct	162	chr5:33870689-33870839,chr5:33870929-33871079	none	none	none	none	chr4:1355426-1625604_300	shared
chr14	18838881	18839338	chr14:18838881-18839338	chr14:18838829-18838904	direct	23	chr4:1563620-1563770	NA	NA	NA	NA	none	NA	none	none	chr4:1355426-1625604_150	shared
chr14	18864528	18864761	chr14:18864528-18864761	chr14:18864419-18864861	direct	233	chr4:1541085-1541235,chr4:1541340-1541490	chr14:18864419-18864861	direct	233	chr5:33854209-33854359,chr5:33854369-33854519,chr5:33854569-33854719	none	none	none	none	chr4:1355426-1625604_300	shared
chr14	18881588	18882104	chr14:18881588-18882104	chr14:18881557-18881781,chr14:18881800-18881956	direct,direct	193156	chr4:1523140-1523290,chr4:1523305-1523455,chr4:1522960-1523110	chr14:18881557-18881781,chr14:18881800-18881956	direct,direct	193156	chr5:33844809-33844959,chr5:33844589-33844739	none	none	none	none	chr4:1355426-1625604_450	Smarcd3F6-GFP+ specific
chr14	18883212	18883684	chr14:18883212-18883684	chr14:18883411-18883500	direct	89	chr4:1521640-1521790	chr14:18883411-18883500	direct	89	chr5:33843329-33843479	none	none	none	chr4:1521538-1522518_0.042_0_._150	chr4:1355426-1625604_150	Smarcd3F6-GFP+ specific
chr14	18901218	18901526	chr14:18901218-18901526	chr14:18901409-18901613	direct	117	chr4:1503785-1503935,chr4:1503980-1504130	chr14:18901409-18901613	indi_trans	117	chr5:33830769-33830919,chr5:33830949-33831099	none	none	none	chr4:1503380-1505242_0.125_0.113_._300	chr4:1355426-1625604_300	shared
chr14	18923314	18924093	chr14:18923314-18924093	NA	NA	NA	NA	chr14:18923238-18923460	direct	146	chr5:33811329-33811479	NA	none	NA	NA	NA	shared
chr14	18932304	18932800	chr14:18932304-18932800	NA	NA	NA	NA	chr14:18932512-18932684	direct	172	chr5:33808109-33808259,chr5:33808269-33808419	NA	none	NA	NA	NA	shared
chr14	18964521	18965345	chr14:18964521-18965345	chr14:18964644-18964743	indi_recons	99	chr4:1400445-1400595	chr14:18964644-18964743	indi_recons	99	chr5:33776869-33777019	none	none	none	none	chr4:1355426-1625604_150	shared
chr14	18983193	18983505	chr14:18983193-18983505	chr14:18983311-18983434	direct	123	chr4:1376160-1376310	chr14:18983311-18983434	indi_trans	123	chr5:33754949-33755099,chr5:33755129-33755279	none	none	none	none	chr4:1355426-1625604_150	shared
chr14	18994018	18994516	chr14:18994018-18994516	chr14:18994134-18994455	direct	321	chr4:1363320-1363470,chr4:1363560-1363710	chr14:18994134-18994455	direct	321	chr5:33748329-33748479	none	none	none	none	chr4:1355426-1625604_300	shared
chr14	18996642	18997072	chr14:18996642-18997072	chr14:18996997-18997091	indi_trans	75	chr4:1361220-1361370	NA	NA	NA	NA	none	NA	none	none	chr4:1355426-1625604_150	shared
chr14	19011358	19011626	chr14:19011358-19011626	chr14:19011392-19011735	direct	234	chr4:1355400-1355550,chr4:1355700-1355850	chr14:19011392-19011735	direct	234	chr5:33741309-33741459	none	none	none	none	chr4:1355426-1625604_274	shared
chr14	21523344	21523544	chr14:21523344-21523544	chr14:21523439-21523503	direct	64	chrX:147805040-147805190	chr14:21523439-21523503	direct	64	chrX:66862075-66862225	none	none	none	none	chrX:147153009-148536062_150	shared
chr14	21554779	21555142	chr14:21554779-21555142	chr14:21554958-21555016	direct	58	chrX:147870120-147870270	chr14:21554958-21555016	direct	58	chrX:66919555-66919705	none	none	none	none	chrX:147153009-148536062_150	shared
chr14	21610986	21611469	chr14:21610986-21611469	chr14:21611205-21611308,chr14:21611329-21611399	direct,direct	103,70	chrX:147952100-147952250	NA	NA	NA	NA	none	NA	none	none	chrX:147153009-148536062_150	shared
chr14	22336985	22338427	chr14:22336985-22338427	chr14:22337718-22338176	indi_recons	458	chr5:137800680-137800830	chr14:22337718-22338176	direct	458	chr18:35020454-35020604,chr18:35020674-35020824	none	none	none	none	none	shared
chr14	24466167	24466893	chr14:24466167-24466893	chr14:24466460-24466533	direct	73	chrX:129767340-129767490	NA	NA	NA	NA	none	NA	none	none	none	shared
chr14	25109535	25111807	chr14:25109535-25111807	chr14:25111535-25111773	indi_garCNE	238	chr5:173299000-173299150,chr5:173299180-173299330,chr5:173299380-173299530	chr14:25111535-25111773	indi_garCNE	238	chr11:31755620-31755770	none	none	none	chr5:173299209-173300507_0.025_0_._271	chr5:172664492-173342672_450	shared
chr14	25214383	25215386	chr14:25214383-25215386	chr14:25214528-25214593	direct	65	chr5:172755460-172755610	NA	NA	NA	NA	none	NA	none	none	chr5:172664492-173342672_150	shared
chr14	25238044	25238773	chr14:25238044-25238773	chr14:25238720-25238791	direct	53	chr5:172665660-172665810	chr14:25238720-25238791	direct	53	chr17:26981465-26981615	none	none	none	chr5:172663860-172679793_0.78_0.718_rs6882776;Heart_rate_150	chr5:172664492-173342672_150	shared
chr14	25503400	25504340	chr14:25503400-25504340	chr14:25503485-25503593	direct	108	chr5:168110700-168110850	chr14:25503485-25503593	direct	108	chr11:35502342-35502492	none	none	none	none	chr5:168110606-168655960_150	shared
chr14	26500200	26500928	chr14:26500200-26500928	chr14:26500867-26500934	indi_trans	61	chr10:118674880-118675030	NA	NA	NA	NA	none	NA	none	none	chr10:118415557-119061274_150	shared
chr14	26938091	26938609	chr14:26938091-26938609	chr14:26938209-26938229	indi_garCNE	20	chr4:76579340-76579490,chr4:76579500-76579650	NA	NA	NA	NA	none	NA	uc.143_1	none	none	shared
chr14	27647213	27648451	chr14:27647213-27648451	chr14:27647279-27647752,chr14:27647897-27648015	indi_garCNE,indi_both	473118	chr5:134812760-134812910,chr5:134812920-134813070,chr5:134813080-134813230	chr14:27647279-27647752,chr14:27647897-27648015	indi_garCNE,indi_both	473118	chr13:56309761-56309911,chr13:56309961-56310111	none	none	none	none	chr5:134124763-134893172_450	Smarcd3F6-GFP- specific
chr14	27686828	27687958	chr14:27686828-27687958	chr14:27687505-27687863	indi_trans	358	chr5:134825760-134825910,chr5:134826040-134826190	NA	NA	NA	NA	none	NA	none	none	chr5:134124763-134893172_300	Smarcd3F6-GFP- specific
chr14	27712777	27714351	chr14:27712777-27714351	chr14:27713988-27714152	direct	164	chr5:134871620-134871770,chr5:134871805-134871955	chr14:27713988-27714152	direct	164	chr13:56353441-56353591,chr13:56353621-56353771	none	none	none	none	chr5:134124763-134893172_300	shared
chr14	27715002	27715558	chr14:27715002-27715558	chr14:27715064-27715147,chr14:27715190-27715487	direct,direct	83297	chr5:134878620-134878770,chr5:134878820-134878970,chr5:134878980-134879130	chr14:27715064-27715147,chr14:27715190-27715487	direct,direct	83297	chr13:56359301-56359451,chr13:56359561-56359711	none	none	none	none	chr5:134124763-134893172_450	shared
chr14	27716011	27717525	chr14:27716011-27717525	chr14:27716776-27716924	direct	148	chr5:134880720-134880870	chr14:27716776-27716924	direct	148	chr13:56361061-56361211	none	none	none	none	chr5:134124763-134893172_150	shared
chr14	27720079	27720643	chr14:27720079-27720643	chr14:27720064-27720089,chr14:27720112-27720383,chr14:27720399-27720416,chr14:27720428-27720436,chr14:27720485-27720520,chr14:27720540-27721156	indi_garCNE,direct,indi_garCNE,indi_garCNE,indi_garCNE,indi_garCNE	10,271,17,8,35,103	chr4:113444260-113444410,chr4:113444480-113444630,chr5:134881840-134881990,chr5:134882000-134882150,chr4:113444680-113444830,chr4:113444860-113445010	chr14:27720064-27720089,chr14:27720112-27720383,chr14:27720399-27720416,chr14:27720428-27720436,chr14:27720485-27720520,chr14:27720540-27721156	indi_garCNE,direct,indi_garCNE,indi_garCNE,indi_garCNE,indi_garCNE	10,271,17,8,35,103	chr3:127328838-127328988,chr3:127329138-127329288,chr13:56361841-56361991,chr3:127328678-127328828	none	none	none	none	chr4:111431200-113570280_600+chr5:134124763-134893172_300	Smarcd3F6-GFP- specific
chr14	27814020	27814411	chr14:27814020-27814411	NA	NA	NA	NA	chr14:27814295-27814363	direct	68	chrX:111587749-111587899	NA	none	NA	NA	NA	shared
chr14	28800593	28800793	chr14:28800593-28800793	chr14:28800638-28800996	indi_recons	155	chr2:144491700-144491850	chr14:28800638-28800996	indi_recons	155	chr2:44203440-44203590	none	none	none	none	chr2:143298357-148669176_150	shared
chr14	29935562	29936367	chr14:29935562-29936367	chr14:29935562-29935715	indi_garCNE	153	chr5:164922860-164923010,chr5:164923020-164923170	chr14:29935562-29935715	indi_garCNE	153	chr11:38494582-38494732,chr11:38494822-38494972,chr11:38495022-38495172	none	none	none	none	chr5:162637510-167666301_300	shared
chr14	30050773	30051164	chr14:30050773-30051164	chr14:30050797-30051036	indi_recons	239	chr5:166014040-166014190	chr14:30050797-30051036	indi_recons	239	chr11:37422982-37423132	none	none	none	none	chr5:162637510-167666301_150	shared
chr14	30053042	30053443	chr14:30053042-30053443	chr14:30053275-30053390,chr14:30053414-30053524	indi_recons,indi_garCNE	115,29	chr5:166014040-166014190	chr14:30053275-30053390,chr14:30053414-30053524	indi_recons,indi_garCNE	115,29	chr11:37422982-37423132	none	none	none	none	chr5:162637510-167666301_150	shared
chr14	30315587	30316004	chr14:30315587-30316004	chr14:30315552-30315725	direct	138	chr5:166840700-166840850,chr5:166840860-166841010	chr14:30315552-30315725	direct	138	chr11:36646362-36646512	none	none	none	none	chr5:162637510-167666301_300	shared
chr14	30320645	30320889	chr14:30320645-30320889	chr14:30320664-30320875	direct	211	chr5:166842940-166843090	chr14:30320664-30320875	direct	211	chr11:36644202-36644352	none	none	none	none	chr5:162637510-167666301_150	shared
chr14	30579547	30579908	chr14:30579547-30579908	chr14:30579554-30579664	indi_garCNE	110	chr5:167547900-167548050	chr14:30579554-30579664	indi_garCNE	110	chr11:35958402-35958552	none	none	none	none	chr5:162637510-167666301_150	shared
chr14	30775513	30776181	chr14:30775513-30776181	chr14:30775911-30775986	indi_trans	75	chr4:186877860-186878010	chr14:30775911-30775986	direct	75	chr8:46592754-46592904	none	none	none	none	none	shared
chr14	31331504	31331825	chr14:31331504-31331825	chr14:31331694-31331775	direct	81	chr8:16963640-16963790	NA	NA	NA	NA	none	NA	none	none	none	shared
chr14	31347627	31348171	chr14:31347627-31348171	chr14:31347768-31348064	direct	296	chr8:16938160-16938310	NA	NA	NA	NA	none	NA	none	none	chr8:16060263-16948054_150	shared
chr14	31979477	31981002	chr14:31979477-31981002	chr14:31979909-31980318	indi_recons	409	chr11:16114340-16114490,chr11:16114520-16114670	NA	NA	NA	NA	none	NA	none	none	chr11:15255006-16836992_300	shared
chr14	32007760	32008446	chr14:32007760-32008446	chr14:32008030-32008325	indi_recons	295	chr15:41210480-41210630	chr14:32008030-32008325	indi_recons	295	chr2:119140036-119140186	none	none	none	chr15:41205855-41212602_0.346_0.248_._150	none	shared
chr14	32169050	32169558	chr14:32169050-32169558	chr14:32169428-32169877	indi_garCNE	130	chrX:132843680-132843830	chr14:32169428-32169877	indi_garCNE	130	chrX:49755357-49755507	none	none	none	none	chrX:131516300-133321826_150	shared
chr14	32169716	32170076	chr14:32169716-32170076	chr14:32169428-32169877	indi_garCNE	161	chrX:132843680-132843830	chr14:32169428-32169877	indi_garCNE	161	chrX:49755357-49755507	none	none	none	none	chrX:131516300-133321826_150	shared
chr14	32393760	32395084	chr14:32393760-32395084	chr14:32394664-32394753	indi_trans	89	chrX:133683300-133683450	chr14:32394664-32394753	indi_trans	89	chrX:50409817-50409967	none	none	none	none	none	shared
chr14	32435278	32437934	chr14:32435278-32437934	chr14:32436914-32437129	direct	215	chrX:134655540-134655690	NA	NA	NA	NA	none	NA	none	none	none	shared
chr14	32804256	32804707	chr14:32804256-32804707	chr14:32804431-32804459,chr14:32804472-32804687	indi_garCNE,indi_garCNE	28215	chrX:136968320-136968470,chrX:136968480-136968630	chr14:32804431-32804459,chr14:32804472-32804687	indi_garCNE,indi_garCNE	28215	chrX:55566177-55566327	none	none	none	none	chrX:136095620-137939915_300	shared
chr14	32885157	32886855	chr14:32885157-32886855	chr14:32886544-32886660	direct	116	chrX:136648140-136648290	NA	NA	NA	NA	none	NA	none	none	chrX:136095620-137939915_150	shared
chr14	32891631	32893096	chr14:32891631-32893096	chr14:32891755-32892100	direct	345	chrX:136632140-136632290,chrX:136632340-136632490	chr14:32891755-32892100	indi_trans	345	chrX:55272057-55272207	none	none	none	none	chrX:136095620-137939915_300	Smarcd3F6-GFP- specific
chr14	32935905	32937032	chr14:32935905-32937032	chr14:32936556-32936936	direct	380	chrX:136385720-136385870	chr14:32936556-32936936	direct	380	chrX:55051877-55052027	none	none	none	chrX:136384625-136387057_0.09_0.162_._150	chrX:136095620-137939915_150	shared
chr14	32944748	32945378	chr14:32944748-32945378	chr14:32944779-32945108	direct	329	chrX:136369480-136369630	chr14:32944779-32945108	direct	329	chrX:55038257-55038407	none	none	none	none	chrX:136095620-137939915_150	shared
chr14	32960139	32960905	chr14:32960139-32960905	chr14:32960403-32960832	direct	429	chrX:136353620-136353770,chrX:136353780-136353930	chr14:32960403-32960832	direct	429	chrX:55019877-55020027	none	none	none	none	chrX:136095620-137939915_300	shared
chr14	32977017	32977815	chr14:32977017-32977815	chr14:32977465-32977890	direct	350	chrX:136319820-136319970	chr14:32977465-32977890	direct	350	chrX:54965237-54965387	none	none	none	none	chrX:136095620-137939915_150	shared
chr14	32979176	32980258	chr14:32979176-32980258	chr14:32979606-32980059	direct	453	chrX:136317300-136317450,chrX:136317460-136317610,chr13:100395500-100395650	chr14:32979606-32980059	direct	453	chr14:122696742-122696892,chrX:54962797-54962947	element755_hindbrain(rhombencephalon)[8/9]|midbrain(mesencephalon)[8/9]_300	none	none	none	chrX:136095620-137939915_300+chr13:100212620-101858087_150	Smarcd3F6-GFP- specific
chr14	32980929	32981818	chr14:32980929-32981818	chr14:32981296-32981762	direct	466	chrX:136315980-136316130,chrX:136316260-136316410	chr14:32981296-32981762	direct	466	chrX:54961717-54961867,chrX:54961877-54962027	none	none	none	none	chrX:136095620-137939915_300	Smarcd3F6-GFP- specific
chr14	33174428	33174659	chr14:33174428-33174659	chr14:33174228-33174670	indi_garCNE	231	chrX:137939520-137939670	NA	NA	NA	NA	none	NA	none	none	chrX:136095620-137939915_150	shared
chr14	33509002	33509921	chr14:33509002-33509921	chr14:33509088-33509235,chr14:33509388-33510182	direct,direct	147533	chrX:139170100-139170250,chrX:139170280-139170430,chrX:139170560-139170710	chr14:33509088-33509235,chr14:33509388-33510182	indi_trans,indi_both	147533	chrX:57797295-57797445,chrX:57797475-57797625	element427_hindbrain(rhombencephalon)[4/5]|forebrain[5/5]_450	none	uc.482_150	none	chrX:139136779-139743676_450	Smarcd3F6-GFP- specific
chr14	33511118	33512156	chr14:33511118-33512156	chr14:33511588-33512011	direct	423	chrX:139181540-139181690	chr14:33511588-33512011	indi_trans	423	chrX:57808515-57808665	none	none	none	none	chrX:139136779-139743676_150	Smarcd3F6-GFP- specific
chr14	33516951	33517395	chr14:33516951-33517395	chr14:33517138-33517462	direct	257	chrX:139192220-139192370,chrX:139192420-139192570	chr14:33517138-33517462	indi_trans	257	chrX:57822335-57822485	none	none	none	none	chrX:139136779-139743676_300	shared
chr14	33523242	33524240	chr14:33523242-33524240	chr14:33523516-33523869	indi_both	353	chrX:139239780-139239930,chrX:139239940-139240090,chrX:139240100-139240250	NA	NA	NA	NA	none	NA	none	none	chrX:139136779-139743676_450	shared
chr14	33540021	33540785	chr14:33540021-33540785	chr14:33540240-33540470	indi_trans	230	chrX:139332700-139332850	chr14:33540240-33540470	direct	230	chrX:57973035-57973185	element667_neuraltube[9/11]|hindbrain(rhombencephalon)[9/11]|midbrain(mesencephalon)[9/11]|cranialnerve[8/11]_150	none	none	none	chrX:139136779-139743676_150	Smarcd3F6-GFP- specific
chr14	33553098	33553368	chr14:33553098-33553368	chr14:33552938-33553318	indi_both	220	chrX:139381240-139381390,chrX:139381440-139381590	chr14:33552938-33553318	direct	220	chrX:57997295-57997445	element902_._300	none	none	none	chrX:139136779-139743676_300	shared
chr14	33679088	33680210	chr14:33679088-33680210	chr14:33679160-33679660	indi_trans	500	chrX:139674940-139675090	NA	NA	NA	NA	element588_._150	NA	none	none	chrX:139136779-139743676_150	shared
chr14	33696614	33697103	chr14:33696614-33697103	chr14:33697029-33697579	direct	74	chr9:13431920-13432070	chr14:33697029-33697579	indi_both	74	chr4:81214524-81214674,chr1:18573741-18573891,chr1:18573981-18574131	none	none	none	none	chr9:13165254-14865227_150	shared
chr14	33812085	33812783	chr14:33812085-33812783	chr14:33812236-33812515	indi_both	279	chrX:72800960-72801110	chr14:33812236-33812515,chr14:33812535-33812693	direct,direct	279158	chrX:100564199-100564349	none	none	none	none	none	shared
chr14	33818090	33819026	chr14:33818090-33819026	chr14:33818327-33818395	indi_trans	68	chrX:72672020-72672170	NA	NA	NA	NA	none	NA	none	none	none	Smarcd3F6-GFP- specific
chr14	34697684	34698594	chr14:34697684-34698594	chr14:34698452-34698634	indi_recons	142	chr18:38693540-38693690,chr18:38693720-38693870	NA	NA	NA	NA	none	NA	none	none	chr18:38023049-40016390_300	shared
chr14	34698598	34699752	chr14:34698598-34699752	chr14:34698452-34698634	indi_recons	36	chr18:38693540-38693690,chr18:38693720-38693870	NA	NA	NA	NA	none	NA	none	none	chr18:38023049-40016390_300	shared
chr14	36212594	36212957	chr14:36212594-36212957	chr14:36212676-36212795	direct	119	chr5:158492900-158493050,chr5:158493140-158493290	chr14:36212676-36212795	direct	119	chr11:44464122-44464272,chr11:44464302-44464452	none	none	none	none	chr5:157198634-158527347_300	shared
chr14	36216491	36217433	chr14:36216491-36217433	chr14:36217244-36217307	direct	63	chr5:158489360-158489510	chr14:36217244-36217307	direct	63	chr11:44467982-44468132	none	none	none	chr5:158487489-158489884_0.12_0_._150	chr5:157198634-158527347_150	shared
chr14	36221518	36222698	chr14:36221518-36222698	chr14:36221845-36222039	direct	194	chr5:158486860-158487010	chr14:36221845-36222039	direct	194	chr11:44470502-44470652	element1022_neuraltube[10/11]|hindbrain(rhombencephalon)[10/11]|midbrain(mesencephalon)[9/11]|dorsalrootganglion[8/11]|forebrain[6/11]|trigeminalV(ganglion,cranial)[10/11]|cranialnerve[9/11]_150	none	none	chr5:158484035-158487106_0.077_0_._150	chr5:157198634-158527347_150	shared
chr14	36233875	36234351	chr14:36233875-36234351	chr14:36234289-36234379	direct	62	chr5:158461460-158461610	chr14:36234289-36234379	direct	62	chr11:44496642-44496792	none	none	none	chr5:158453070-158466602_0.414_0.327_._150	chr5:157198634-158527347_150	shared
chr14	36239477	36239920	chr14:36239477-36239920	chr14:36239096-36239483	indi_garCNE	6	chr5:158446380-158446530,chr5:158446680-158446830	chr14:36239096-36239483	indi_garCNE	6	chr11:44513142-44513292,chr11:44513362-44513512	none	none	none	chr5:158435844-158450133_0.413_0.28_._300	chr5:157198634-158527347_300	shared
chr14	36247063	36247504	chr14:36247063-36247504	chr14:36247494-36247617	direct	10	chr5:158429380-158429530	chr14:36247494-36247617	direct	10	chr11:44530542-44530692	none	none	none	chr5:158427671-158434799_0.196_0.034_._150	chr5:157198634-158527347_150	shared
chr14	36265256	36265637	chr14:36265256-36265637	chr14:36265324-36265419	direct	95	chr5:158406460-158406610	chr14:36265324-36265419	direct	95	chr11:44553302-44553452	none	none	none	chr5:158404434-158408350_0.386_0.388_._150	chr5:157198634-158527347_150	shared
chr14	36275529	36276571	chr14:36275529-36276571	chr14:36276054-36276255	indi_garCNE	201	chr5:158375920-158376070	chr14:36276054-36276255	indi_garCNE	201	chr11:44584122-44584272	none	none	none	chr5:158374802-158376061_0.036_0.063_._141	chr5:157198634-158527347_150	shared
chr14	36279874	36280704	chr14:36279874-36280704	chr14:36280557-36280714	direct	147	chr5:158356900-158357050,chr5:158357060-158357210	chr14:36280557-36280714	direct	147	chr11:44598102-44598252,chr11:44598262-44598412	none	none	none	none	chr5:157198634-158527347_300	shared
chr14	36282403	36283051	chr14:36282403-36283051	chr14:36282394-36282597	direct	194	chr5:158356540-158356690	chr14:36282394-36282597	direct	194	chr11:44598642-44598792	none	none	none	none	chr5:157198634-158527347_150	shared
chr14	36292892	36294760	chr14:36292892-36294760	chr14:36293936-36294083	direct	147	chr5:158335960-158336110	NA	NA	NA	NA	none	NA	none	none	chr5:157198634-158527347_150	shared
chr14	36296695	36297178	chr14:36296695-36297178	chr14:36296548-36296849	direct	154	chr5:158332440-158332590	chr14:36296548-36296849	direct	154	chr11:44623562-44623712	none	none	none	none	chr5:157198634-158527347_150	shared
chr14	36306125	36306470	chr14:36306125-36306470	NA	NA	NA	NA	chr14:36306410-36306464	direct	54	chr11:44645002-44645152	NA	none	NA	NA	NA	shared
chr14	36325597	36326146	chr14:36325597-36326146	chr14:36325685-36325778	direct	93	chr5:158251460-158251610	chr14:36325685-36325778	direct	93	chr11:44695982-44696132	none	none	none	none	chr5:157198634-158527347_150	shared
chr14	36333519	36333867	chr14:36333519-36333867	chr14:36333797-36333999	direct	70	chr5:158232240-158232390	chr14:36333797-36333999	direct	70	chr11:44713622-44713772	none	none	none	none	chr5:157198634-158527347_150	shared
chr14	36366571	36367318	chr14:36366571-36367318	chr14:36366814-36366975	direct	161	chr5:158153400-158153550	chr14:36366814-36366975	direct	161	chr11:44790602-44790752	none	none	none	chr5:158150645-158157860_0.235_0_._150	chr5:157198634-158527347_150	shared
chr14	36373525	36374127	chr14:36373525-36374127	chr14:36373795-36373907	direct	112	chr5:158148660-158148810	chr14:36373795-36373907	direct	112	chr11:44796122-44796272	none	none	none	chr5:158148522-158149600_0.016_0_._150	chr5:157198634-158527347_150	shared
chr14	36380631	36381508	chr14:36380631-36381508	chr14:36381348-36381685	direct	160	chr5:158143640-158143790,chr5:158143820-158143970	chr14:36381348-36381685	direct	160	chr11:44801422-44801572	element813_midbrain(mesencephalon)[3/9]_300	none	none	none	chr5:157198634-158527347_300	shared
chr14	36394189	36394389	chr14:36394189-36394389	chr14:36393990-36394348	direct	159	chr5:158137080-158137230	chr14:36393990-36394348	direct	159	chr11:44807442-44807592	none	none	none	none	chr5:157198634-158527347_150	shared
chr14	36416281	36416864	chr14:36416281-36416864	chr14:36416403-36416470	indi_trans	67	chr5:158111620-158111770	NA	NA	NA	NA	none	NA	none	none	chr5:157198634-158527347_150	shared
chr14	36417836	36418655	chr14:36417836-36418655	chr14:36417871-36418348	indi_garCNE	477	chr5:158104000-158104150,chr5:158104180-158104330	chr14:36417871-36418348	indi_garCNE	477	chr11:44840322-44840472	none	none	none	none	chr5:157198634-158527347_300	shared
chr14	36433143	36433399	chr14:36433143-36433399	chr14:36433152-36433301	indi_garCNE	149	chr5:158070060-158070210	chr14:36433152-36433301	indi_garCNE	149	chr11:44875382-44875532	none	none	none	none	chr5:157198634-158527347_150	shared
chr14	36508393	36508970	chr14:36508393-36508970	chr14:36508642-36508709	indi_trans	67	chr5:157526800-157526950	NA	NA	NA	NA	none	NA	none	none	chr5:157198634-158527347_150	shared
chr14	36890492	36891140	chr14:36890492-36891140	chr14:36890784-36891038	indi_garCNE	254	chr4:157890880-157891030,chr4:157891080-157891230,chr4:157891300-157891450	chr14:36890784-36891038	indi_garCNE	254	chr3:80842162-80842312	none	none	none	none	chr4:157564721-158344966_450	shared
chr14	37167127	37167508	chr14:37167127-37167508	chr14:37167246-37167417	indi_recons	171	chr4:112713900-112714050	chr14:37167246-37167417	indi_recons	171	chr3:127895478-127895628	none	none	none	chr4:112713659-112715658_0.024_0.056_._150	chr4:111431200-113570280_150	shared
chr14	37171051	37171712	chr14:37171051-37171712	chr14:37171358-37171598	indi_recons	240	chr4:112709220-112709370	NA	NA	NA	NA	none	NA	none	none	chr4:111431200-113570280_150	shared
chr14	37181365	37181577	chr14:37181365-37181577	NA	NA	NA	NA	chr14:37181366-37181423	indi_recons	57	chr3:127933578-127933728	NA	none	NA	NA	NA	shared
chr14	37235484	37235707	chr14:37235484-37235707	chr14:37235137-37235628	indi_both	144	chr4:112422100-112422250,chr3:55182060-55182210,chr3:55182280-55182430	chr14:37235137-37235628	direct	144	chr3:128153738-128153888,chr3:128153578-128153728	element559_midbrain(mesencephalon)[3/5]_150	none	none	none	chr4:111431200-113570280_150+chr3:53706999-56331242_300	shared
chr14	37266150	37267000	chr14:37266150-37267000	chr14:37266481-37266815	direct	334	chr4:112203340-112203490	chr14:37266481-37266815	direct	334	chr3:128299698-128299848	none	none	none	none	chr4:111431200-113570280_150	shared
chr14	37284709	37285021	chr14:37284709-37285021	chr14:37284484-37284710	direct	1	chr4:112185060-112185210	chr14:37284484-37284710	direct	1	chr3:128316578-128316728,chr3:128316758-128316908	none	none	none	none	chr4:111431200-113570280_150	shared
chr14	37291178	37291378	chr14:37291178-37291378	chr14:37291029-37291201	indi_recons	23	chr4:112156280-112156430	chr14:37291029-37291201	direct	23	chr3:128340218-128340368	none	none	none	none	chr4:111431200-113570280_150	shared
chr14	37297594	37298378	chr14:37297594-37298378	NA	NA	NA	NA	chr14:37298169-37298318	direct	149	chr3:128360538-128360688	NA	none	NA	NA	NA	shared
chr14	37301331	37301776	chr14:37301331-37301776	chr14:37301584-37301753	direct	169	chr4:112131820-112131970	chr14:37301584-37301753	direct	169	chr3:128371778-128371928	element931_._150	none	none	none	chr4:111431200-113570280_150	shared
chr14	37309647	37310251	chr14:37309647-37310251	chr14:37309742-37310075	direct	333	chr4:112036760-112036910,chr4:112036980-112037130,chr4:112037160-112037310	chr14:37309742-37310075	direct	333	chr3:128422258-128422408,chr3:128422438-128422588,chr3:128422698-128422848	element927_._450	none	none	none	chr4:111431200-113570280_450	shared
chr14	37328334	37328534	chr14:37328334-37328534	chr14:37328387-37328461,chr14:37328480-37328550	direct,direct	74,54	chr4:111939280-111939430,chr4:111939480-111939630	chr14:37328387-37328461,chr14:37328480-37328550	direct,direct	74,54	chr3:128532538-128532688	none	none	none	none	chr4:111431200-113570280_300	shared
chr14	37339670	37339881	chr14:37339670-37339881	chr14:37339816-37340125	direct	65	chr4:111915880-111916030,chr4:111916060-111916210	chr14:37339816-37340125	direct	65	chr3:128553638-128553788	element424_._300	none	none	none	chr4:111431200-113570280_300	shared
chr14	37343655	37344194	chr14:37343655-37344194	NA	NA	NA	NA	chr14:37344018-37344180	direct	162	chr3:128555418-128555568	NA	none	NA	NA	NA	shared
chr14	37366914	37367556	chr14:37366914-37367556	chr14:37367079-37367158,chr14:37367180-37367365	indi_both,indi_both	79185	chr4:111848220-111848370,chr4:111848040-111848190	chr14:37367180-37367365	indi_both	185	chr3:128614618-128614768	none	none	none	none	chr4:111431200-113570280_300	Smarcd3F6-GFP+ specific
chr14	37373488	37373948	chr14:37373488-37373948	chr14:37373684-37373826	indi_trans	142	chr4:111834800-111834950	NA	NA	NA	NA	element929_._150	NA	none	none	chr4:111431200-113570280_150	shared
chr14	37400174	37400983	chr14:37400174-37400983	chr14:37400205-37400557,chr14:37400563-37400586,chr14:37400601-37400630,chr14:37400776-37400864	indi_garCNE,indi_garCNE,indi_garCNE,indi_trans	352,23,29,88	chr4:111772360-111772510,chr4:111772060-111772210	chr14:37400601-37400630,chr14:37400776-37400864	indi_garCNE,indi_trans	29,88	chr3:128693358-128693508,chr3:128693518-128693668	none	none	none	chr4:111771390-111772537_0.014_0.032_._300	chr4:111431200-113570280_300	shared
chr14	37403856	37404253	chr14:37403856-37404253	chr14:37403852-37403980	indi_garCNE	124	chr4:111772060-111772210	chr14:37403852-37403980	indi_garCNE	124	chr3:128693718-128693868	none	none	none	chr4:111771390-111772537_0.014_0.032_._150	chr4:111431200-113570280_150	shared
chr14	37433693	37434603	chr14:37433693-37434603	chr14:37434190-37434381	indi_trans	191	chr4:111669860-111670010	chr14:37434190-37434381	indi_trans	191	chr3:128807838-128807988	element930_midbrain(mesencephalon)[4/5]_150	none	none	none	chr4:111431200-113570280_150	shared
chr14	37437019	37437606	chr14:37437019-37437606	chr14:37437113-37437358	indi_garCNE	245	chr4:111604480-111604630	chr14:37437113-37437358	indi_garCNE	245	chr3:128853678-128853828	none	none	none	none	chr4:111431200-113570280_150	shared
chr14	37438703	37439286	chr14:37438703-37439286	chr14:37438872-37439099	direct	227	chr4:111562760-111562910,chr4:111562945-111563095	chr14:37438872-37439099	direct	227	chr3:128897958-128898108	none	none	none	none	chr4:111431200-113570280_300	shared
chr14	37439712	37440066	chr14:37439712-37440066	chr14:37439762-37439973	direct	211	chr4:111560680-111560830,chr4:111560900-111561050	chr14:37439762-37439973	direct	211	chr3:128899998-128900148	none	none	none	none	chr4:111431200-113570280_300	shared
chr14	37442445	37443466	chr14:37442445-37443466	chr14:37442653-37442882	direct	229	chr4:111555440-111555590,chr4:111555600-111555750	chr14:37442653-37442882	direct	229	chr3:128905418-128905568	none	none	none	none	chr4:111431200-113570280_300	shared
chr14	37444231	37444830	chr14:37444231-37444830	chr14:37444400-37444697	direct	297	chr4:111549620-111549770,chr4:111549860-111550010	chr14:37444400-37444697	direct	297	chr3:128910838-128910988,chr3:128910998-128911148	none	none	none	none	chr4:111431200-113570280_300	shared
chr14	37466668	37468594	chr14:37466668-37468594	chr14:37468295-37468361	indi_recons	66	chr4:111115060-111115210	chr14:37468295-37468361	direct	66	chr3:129239258-129239408	none	none	none	chr4:111113717-111118206_0.379_0.532_._150	none	shared
chr14	37487750	37488250	chr14:37487750-37488250	chr14:37487576-37487995,chr14:37488009-37488023	indi_garCNE,indi_garCNE	245,14	chrX:146557620-146557770	NA	NA	NA	NA	none	NA	none	none	none	shared
chr14	37545838	37546167	chr14:37545838-37546167	chr14:37546031-37546114	indi_trans	83	chr4:110834120-110834270	chr14:37546031-37546114	direct	83	chr3:129457978-129458128	none	none	none	none	none	shared
chr14	38092507	38093023	chr14:38092507-38093023	chr14:38092770-38092884	direct	114	chr4:183634360-183634510	NA	NA	NA	NA	none	NA	none	none	chr4:178281605-184356373_150	shared
chr14	40105441	40105792	chr14:40105441-40105792	chr14:40105459-40105606	indi_trans	147	chr5:148786180-148786330	chr14:40105459-40105606	indi_trans	147	chr18:61825274-61825424	none	none	none	none	chr5:148769230-148929238_150	shared
chr14	40708694	40708942	chr14:40708694-40708942	chr14:40708909-40709027	indi_garCNE	33	chrX:96056260-96056410	NA	NA	NA	NA	none	NA	none	none	none	shared
chr14	40935564	40936482	chr14:40935564-40936482	chr14:40935753-40935829,chr14:40935902-40936093	indi_garCNE,indi_recons	76191	chrX:96282480-96282630,chrX:96282640-96282790	NA	NA	NA	NA	none	NA	none	none	chrX:96183950-99678999_300	shared
chr14	41029804	41030072	chr14:41029804-41030072	NA	NA	NA	NA	chr14:41029917-41030086	indi_garCNE	155	chrX:126678356-126678506	NA	none	NA	NA	NA	shared
chr14	41211266	41211679	chr14:41211266-41211679	chr14:41211315-41211569	indi_recons	254	chrX:96738040-96738190	NA	NA	NA	NA	none	NA	none	none	chrX:96183950-99678999_150	shared
chr14	41213440	41213816	chr14:41213440-41213816	chr14:41213533-41213583	indi_garCNE	50	chrX:96738440-96738590	NA	NA	NA	NA	none	NA	none	none	chrX:96183950-99678999_150	shared
chr14	41346374	41346868	chr14:41346374-41346868	chr14:41346640-41346921	indi_recons	228	chr14:57655700-57655850	chr14:41346640-41346921	indi_recons	228	chr14:49610175-49610325,chr14:49610355-49610505	none	none	none	none	chr14:56879401-57783739_150	shared
chr14	41637915	41639653	chr14:41637915-41639653	chr14:41638307-41638453	indi_garCNE	146	chrX:99590960-99591110	NA	NA	NA	NA	none	NA	none	none	chrX:96183950-99678999_150	shared
chr14	41648148	41649071	chr14:41648148-41649071	chr14:41648667-41648894	indi_garCNE	227	chrX:99606180-99606330	NA	NA	NA	NA	none	NA	none	none	chrX:96183950-99678999_150	shared
chr14	41656539	41656816	chr14:41656539-41656816	chr14:41656580-41656965	indi_recons	236	chr8:12988660-12988810,chr8:12988880-12989030	chr14:41656580-41656965	indi_recons	236	chr8:37674934-37675084	none	none	none	chr8:12975253-12989483_0.618_0.632_._300	chr8:12950495-13462218_300	shared
chr14	41724346	41724863	chr14:41724346-41724863	chr14:41724316-41724443	indi_recons	97	chr5:86958360-86958510	chr14:41724316-41724443	indi_recons	97	chr13:85045125-85045275	none	none	none	none	chr5:86903830-90005206_150	shared
chr14	44406457	44408609	chr14:44406457-44408609	chr14:44406922-44406950	indi_garCNE	28	chr4:138464440-138464590	chr14:44406922-44406950	indi_garCNE	28	chr3:49573382-49573532	none	none	none	none	chr4:138280587-139839875_150	Smarcd3F6-GFP- specific
chr14	44658177	44658539	chr14:44658177-44658539	chr14:44658208-44658380	indi_garCNE	172	chr4:137009680-137009830	chr14:44658208-44658380	indi_garCNE	172	chr3:47939042-47939192	none	none	none	none	chr4:133167179-137330036_150	shared
chr14	45068125	45068437	chr14:45068125-45068437	chr14:45068368-45068765	indi_garCNE	69	chr4:133220720-133220870,chr4:133220980-133221130,chr4:133221140-133221290	chr14:45068368-45068765	indi_garCNE	69	chr3:44516082-44516232	none	none	none	none	chr4:133167179-137330036_450	shared
chr14	45207460	45208619	chr14:45207460-45208619	chr14:45208254-45208397	indi_garCNE	143	chr4:134128540-134128690	chr14:45208254-45208397	indi_garCNE	143	chr3:45235742-45235892	none	none	none	none	chr4:133167179-137330036_150	shared
chr14	45362757	45368020	chr14:45362757-45368020	chr14:45365886-45365939	direct	53	chr4:134070280-134070430	chr14:45365886-45365939	direct	53	chr3:45182162-45182312	none	none	none	none	chr4:133167179-137330036_150	shared
chr14	47738105	47738486	chr14:47738105-47738486	chr14:47738279-47738520	direct	207	chr5:175954985-175955135	chr14:47738279-47738520	direct	207	chr13:54781941-54782091	none	none	none	chr5:175954152-175957094_0.055_0.109_rs890835;Menopause_(age_at_onset)_150	none	shared
chr14	47976529	47976788	chr14:47976529-47976788	chr14:47976536-47976628	direct	92	chr4:42557920-42558070	NA	NA	NA	NA	none	NA	none	none	chr4:41614620-42596428_150	shared
chr14	48098119	48099099	chr14:48098119-48099099	chr14:48098637-48098695	direct	58	chr4:42427280-42427430	chr14:48098460-48098789	indi_garCNE	329	chr5:68024699-68024849	none	none	none	chr4:42427261-42428290_0.016_0.039_._150	chr4:41614620-42596428_150	shared
chr14	49026305	49026556	chr14:49026305-49026556	chr14:49026321-49026409,chr14:49026431-49026565	indi_garCNE,indi_garCNE	88125	chrX:74145260-74145410,chrX:74145480-74145630	chr14:49026321-49026409,chr14:49026431-49026565	indi_garCNE,indi_garCNE	88125	chrX:101396639-101396789	none	none	none	none	chrX:73959333-74179016_300	shared
chr14	49403480	49403680	chr14:49403480-49403680	chr14:49403669-49403763	direct	11	chr4:15981680-15981830	NA	NA	NA	NA	none	NA	none	none	none	shared
chr14	49623411	49623611	chr14:49623411-49623611	chr14:49623375-49623569	direct	158	chr4:16505000-16505150,chr4:16505160-16505310	chr14:49623375-49623569	direct	158	chr5:44865399-44865549	none	none	none	none	chr4:16177681-17399039_300	shared
chr14	49656513	49657043	chr14:49656513-49657043	chr14:49656753-49656897	direct	144	chr4:16593620-16593770	chr14:49656753-49656897	direct	144	chr5:44929359-44929509	none	none	none	none	chr4:16177681-17399039_150	shared
chr14	49767584	49768683	chr14:49767584-49768683	chr14:49768435-49768447	indi_garCNE	12	chr4:16900540-16900690,chr4:16900700-16900850	chr14:49768435-49768447	indi_garCNE	12	chr5:45191319-45191469	none	none	none	none	chr4:16177681-17399039_300	shared
chr14	49773856	49774562	chr14:49773856-49774562	chr14:49774133-49774185	indi_recons	52	chr4:17170300-17170450	chr14:49774133-49774185	indi_recons	52	chr5:45494019-45494169	none	none	none	chr4:17167431-17171230_0.194_0_._150	chr4:16177681-17399039_150	shared
chr14	50815336	50817275	chr14:50815336-50817275	NA	NA	NA	NA	chr14:50816228-50816318	direct	90	chr3:78948722-78948872	NA	none	NA	NA	NA	shared
chr14	51266808	51267283	chr14:51266808-51267283	chr14:51267277-51267370	indi_garCNE	6	chr3:195936485-195936635	NA	NA	NA	NA	none	NA	none	none	none	shared
chr14	52068816	52069136	chr14:52068816-52069136	chr14:52068863-52069140	indi_garCNE	273	chr14:34723320-34723470	NA	NA	NA	NA	none	NA	none	none	chr14:32941997-34779432_150	shared
chr14	52206060	52206596	chr14:52206060-52206596	chr14:52206381-52206465	direct	84	chr5:176300220-176300370	NA	NA	NA	NA	none	NA	none	none	none	shared
chr14	52670096	52670296	chr14:52670096-52670296	chr14:52670174-52670224	direct	50	chr5:180004700-180004850	NA	NA	NA	NA	none	NA	none	none	none	shared
chr14	53146756	53147166	chr14:53146756-53147166	chr14:53146925-53147188	indi_garCNE	241	chr15:45181080-45181230,chr15:45289920-45290070	chr14:53146925-53147188	indi_garCNE	241	chr3:135128384-135128534	none	none	none	none	none	shared
chr15	1270859	1271306	chr15:1270859-1271306	chr15:1271020-1271121	indi_trans	101	chr3:158980380-158980530	chr15:1271020-1271121	indi_trans	101	chr3:67859142-67859292	none	none	none	none	chr3:158499635-159108979_150	shared
chr15	1487259	1487493	chr15:1487259-1487493	NA	NA	NA	NA	chr15:1487457-1487531	direct	36	chr3:68674222-68674372	NA	none	NA	NA	NA	shared
chr15	1908891	1909196	chr15:1908891-1909196	chr15:1908936-1909049	direct	113	chr2:225657580-225657730	chr15:1908936-1909049	direct	113	chr1:80524775-80524925	none	none	none	none	none	shared
chr15	2094388	2094799	chr15:2094388-2094799	chr15:2094322-2094732	direct	344	chr3:157638640-157638790,chr3:157638800-157638950	chr15:2094322-2094732	direct	344	chr3:66550442-66550592,chr3:66550682-66550832	none	none	none	none	chr3:157349399-158276592_300	shared
chr15	2113536	2114055	chr15:2113536-2114055	chr15:2113612-2113729,chr15:2113816-2114168	direct,direct	117239	chr3:157676160-157676310,chr3:157676380-157676530,chr3:157676540-157676690	chr15:2113612-2113729,chr15:2113816-2114168	direct,direct	117239	chr3:66601422-66601572,chr3:66601622-66601772	none	none	none	none	chr3:157349399-158276592_450	shared
chr15	2132649	2132977	chr15:2132649-2132977	chr15:2132162-2132744	direct	95	chr3:157776640-157776790,chr3:157776800-157776950	chr15:2132162-2132744	direct	95	chr3:66739282-66739432,chr3:66739562-66739712	element1251_neuraltube[3/6]|hindbrain(rhombencephalon)[3/6]|midbrain(mesencephalon)[3/6]_300	none	uc.130_150	none	chr3:157349399-158276592_300	shared
chr15	2140191	2140753	chr15:2140191-2140753	chr15:2140346-2140557	direct	211	chr3:157778960-157779110,chr13:53619340-53619490,chr13:53619500-53619650	chr15:2140346-2140557	direct	211	chr3:66741882-66742032,chr14:80415987-80416137,chr14:80416207-80416357	none	none	none	none	chr3:157349399-158276592_150+chr13:53287283-56568050_300	shared
chr15	2146969	2147211	chr15:2146969-2147211	chr15:2147102-2147552	direct	109	chr3:157779900-157780050	chr15:2147102-2147552	direct	109	chr3:66742662-66742812	none	none	none	none	chr3:157349399-158276592_150	shared
chr15	2177103	2178123	chr15:2177103-2178123	NA	NA	NA	NA	chr15:2177835-2177889	direct	54	chr3:66786142-66786292	NA	none	NA	NA	NA	shared
chr15	2232568	2233533	chr15:2232568-2233533	chr15:2232761-2232838	direct	77	chr3:157938500-157938650	chr15:2232761-2232838	indi_recons	77	chr3:66922162-66922312	none	none	none	none	chr3:157349399-158276592_150	Smarcd3F6-GFP+ specific
chr15	2238572	2238855	chr15:2238572-2238855	chr15:2238774-2238943	direct	81	chr3:157951760-157951910	chr15:2238774-2238943	direct	81	chr3:66940002-66940152	none	none	none	none	chr3:157349399-158276592_150	shared
chr15	2345787	2345990	chr15:2345787-2345990	chr15:2345626-2345839	direct	52	chr3:158177940-158178090,chr3:158178100-158178250	chr15:2345626-2345839	direct	52	chr3:67093482-67093632	none	none	none	none	chr3:157349399-158276592_300	shared
chr15	2354213	2354520	chr15:2354213-2354520	chr15:2354160-2354373	direct	160	chr3:158200640-158200790,chr3:158200820-158200970	chr15:2354160-2354373	direct	160	chr3:67112782-67112932	none	none	none	none	chr3:157349399-158276592_300	shared
chr15	3018105	3018497	chr15:3018105-3018497	chr15:3018188-3018386	direct	198	chr12:59287760-59287910,chr12:59287960-59288110	chr15:3018188-3018386	direct	198	chr10:125427596-125427746	none	none	none	none	chr12:58405554-60704898_300	shared
chr15	3040338	3040538	chr15:3040338-3040538	chr15:3040403-3040486	direct	83	chr12:59264520-59264670	NA	NA	NA	NA	none	NA	none	none	chr12:58405554-60704898_150	shared
chr15	3700514	3700861	chr15:3700514-3700861	chr15:3700776-3701263	indi_garCNE	85	chr11:95987400-95987550,chr11:95987240-95987390	chr15:3700776-3701263	indi_garCNE	85	chr9:13273340-13273490	none	none	none	chr11:95985660-95993938_0.333_0.364_._300	chr11:95643901-96040455_300	shared
chr15	3769754	3769986	chr15:3769754-3769986	chr15:3769223-3769993	indi_garCNE	232	chr11:95822200-95822350	NA	NA	NA	NA	none	NA	none	none	chr11:95643901-96040455_150	shared
chr15	4218531	4219037	chr15:4218531-4219037	chr15:4218078-4218601	indi_garCNE	70	chr2:60961785-60961935	NA	NA	NA	NA	none	NA	none	none	chr2:57804829-60969912_150	shared
chr15	4346234	4347688	chr15:4346234-4347688	chr15:4346434-4346506	indi_garCNE	72	chr3:141746540-141746690,chr3:141746700-141746850,chr3:141746860-141747010	chr15:4346434-4346506	indi_garCNE	72	chr9:96160279-96160429	none	none	none	none	none	shared
chr15	5785145	5786908	chr15:5785145-5786908	chr15:5786119-5786220	direct	101	chr21:40685180-40685330	chr15:5786119-5786220	direct	101	chr16:96303607-96303757	none	none	none	none	none	shared
chr15	6158833	6159033	chr15:6158833-6159033	chr15:6158721-6158878	indi_recons	45	chr21:41794920-41795070	chr15:6158721-6158878	indi_recons	45	chr16:97094567-97094717	none	none	none	none	chr21:41428350-42458774_150	shared
chr15	6931768	6931989	chr15:6931768-6931989	chr15:6931809-6931940	indi_recons	131	chr3:138949320-138949470	chr15:6931809-6931940	indi_recons	131	chr9:98608359-98608509	none	none	none	none	chr3:138812721-139097686_150	shared
chr15	8308123	8308580	chr15:8308123-8308580	chr15:8308359-8308451	direct	92	chr13:24309580-24309730	NA	NA	NA	NA	none	NA	none	none	chr13:24085133-24410795_150	shared
chr15	8352107	8353057	chr15:8352107-8353057	chr15:8352649-8352922	direct	273	chr13:24189700-24189850,chr13:24189900-24190050	chr15:8352649-8352922	direct	273	chr14:61624277-61624427,chr14:61624037-61624187	none	element7_forebrain[6/6]_300+element11_._ 54	none	none	chr13:24085133-24410795_300	shared
chr15	9178124	9178872	chr15:9178124-9178872	chr15:9178305-9178379	direct	74	chr19:45999920-46000070	NA	NA	NA	NA	none	NA	none	none	none	shared
chr15	10258739	10259409	chr15:10258739-10259409	chr15:10258714-10258886	indi_recons	147	chr11:80997480-80997630	chr15:10258714-10258886	indi_recons	147	chr7:101464150-101464300	none	none	none	none	chr11:78370973-81164522_150	shared
chr15	10299357	10301839	chr15:10299357-10301839	chr15:10301290-10301633	direct	343	chr11:82468400-82468550	chr15:10301290-10301633	direct	343	chr7:100210410-100210560,chr7:100210690-100210840,chr7:100210870-100211020	none	element1534_neuraltube[5/5]|hindbrain(rhombencephalon)[4/5]|forebrain[5/5]|limb[4/5]_450	none	none	chr11:81536459-82556652_150	shared
chr15	10301958	10302590	chr15:10301958-10302590	chr15:10302227-10302307,chr15:10302318-10302419	indi_garCNE,direct	80101	chr11:82499140-82499290	NA	NA	NA	NA	none	NA	none	none	chr11:81536459-82556652_150	shared
chr15	10858900	10860053	chr15:10858900-10860053	chr15:10859784-10859988	indi_recons	204	chr11:78451300-78451450	chr15:10859784-10859988	indi_recons	204	chr7:103984010-103984160	none	none	none	chr11:78450990-78454676_0.145_0.125_._150	chr11:78370973-81164522_150	shared
chr15	15008585	15009066	chr15:15008585-15009066	chr15:15008687-15008790	indi_recons	103	chr17:36022520-36022670	chr15:15008687-15008790	indi_recons	103	chr11:83738862-83739012	none	none	none	none	chr17:34923267-36150343_150	shared
chr15	15020355	15020840	chr15:15020355-15020840	chr15:15020757-15020823	indi_garCNE	66	chr17:36057300-36057450,chr17:36057460-36057610	NA	NA	NA	NA	none	NA	none	none	chr17:34923267-36150343_300	shared
chr15	15023672	15026319	chr15:15023672-15026319	chr15:15023862-15023934,chr15:15023956-15023962,chr15:15025027-15025596	indi_garCNE,indi_garCNE,direct	72,6,569	chr17:36079540-36079690,chr17:36079800-36079950,chr17:36087500-36087650,chr17:36087140-36087290,chr17:36087300-36087450,chr16:60456480-60456630	chr15:15025027-15025596	direct	569	chr11:83681222-83681372	none	none	none	none	chr17:34923267-36150343_750+chr16:58801682-63004079_150	shared
chr15	15054636	15054836	chr15:15054636-15054836	chr15:15054749-15054876	indi_trans	87	chr17:36150140-36150290	chr15:15054749-15054876	indi_trans	87	chr11:83630662-83630812	none	none	none	none	chr17:34923267-36150343_150	shared
chr15	15091270	15091470	chr15:15091270-15091470	chr15:15091361-15091419,chr15:15091422-15091601	indi_garCNE,indi_garCNE	58,48	chr10:106200120-106200270	NA	NA	NA	NA	none	NA	none	none	chr10:106127858-107530555_150	shared
chr15	15286786	15287377	chr15:15286786-15287377	chr15:15286931-15287106	indi_garCNE	175	chr3:67781620-67781770	NA	NA	NA	NA	none	NA	none	none	chr3:66298577-69127129_150	shared
chr15	16378155	16378425	chr15:16378155-16378425	chr15:16378278-16378424	direct	146	chr17:57863820-57863970,chr17:57863980-57864130	chr15:16378278-16378424	direct	146	chr11:86437882-86438032	element2068_._300	none	none	chr17:57863673-57865219_0.181_0.179_._300	none	shared
chr15	16642271	16642471	chr15:16642271-16642471	chr15:16642262-16642345	direct	74	chr11:130298400-130298550,chr11:130298560-130298710	NA	NA	NA	NA	none	NA	none	none	none	shared
chr15	17120057	17120488	chr15:17120057-17120488	chr15:17120153-17120335	direct	182	chr11:113577080-113577230	NA	NA	NA	NA	none	NA	none	none	none	shared
chr15	17205077	17205494	chr15:17205077-17205494	chr15:17205223-17205505	indi_garCNE	271	chr11:114119745-114119895	NA	NA	NA	NA	none	NA	none	none	chr11:113678642-114245990_150	shared
chr15	17208736	17209621	chr15:17208736-17209621	chr15:17209215-17209258,chr15:17209303-17209345	indi_garCNE,indi_garCNE	43,42	chr4:121719800-121719950	NA	NA	NA	NA	none	NA	none	none	none	shared
chr15	17232042	17232679	chr15:17232042-17232679	chr15:17232021-17232100,chr15:17232101-17232362	direct,direct	58261	chr11:114099940-114100090,chr11:114099640-114099790	chr15:17232021-17232100,chr15:17232101-17232362	direct,direct	58261	chr9:48486625-48486775,chr9:48486805-48486955	none	none	none	chr11:114098840-114100424_0.025_0_._300	chr11:113678642-114245990_300	shared
chr15	17261619	17261819	chr15:17261619-17261819	chr15:17261693-17261938	direct	126	chr11:114034640-114034790,chr11:114034800-114034950	chr15:17261693-17261938	direct	126	chr9:48544505-48544655,chr9:48544665-48544815	none	none	none	chr11:113972031-114085057_0.892_0.571_._300	chr11:113678642-114245990_300	shared
chr15	17275538	17276002	chr15:17275538-17276002	chr15:17275680-17275851	direct	171	chr11:113986240-113986390,chr11:113986480-113986630	chr15:17275680-17275851	direct	171	chr9:48590665-48590815	none	none	none	chr11:113972031-114085057_0.892_0.571_._300	chr11:113678642-114245990_300	shared
chr15	17296543	17297181	chr15:17296543-17297181	chr15:17296743-17296913	indi_garCNE	170	chr11:113948560-113948710	NA	NA	NA	NA	none	NA	none	chr11:113932728-113956151_0.503_0.211_._150	chr11:113678642-114245990_150	Smarcd3F6-GFP+ specific
chr15	18149696	18150645	chr15:18149696-18150645	chr15:18150616-18151190	direct	29	chr11:133826485-133826635,chr11:133826660-133826810,chr11:133826825-133826975,chr11:133826980-133827130	chr15:18150616-18151190	direct	29	chr9:27106665-27106815,chr9:27107085-27107235	none	none	none	none	none	shared
chr15	18150745	18151344	chr15:18150745-18151344	chr15:18150616-18151190	direct	445	chr11:133826485-133826635,chr11:133826660-133826810,chr11:133826825-133826975,chr11:133826980-133827130	chr15:18150616-18151190	direct	445	chr9:27106665-27106815,chr9:27107085-27107235	none	none	none	none	none	shared
chr15	18849622	18850165	chr15:18849622-18850165	chr15:18849825-18850032	direct	207	chr21:38807560-38807710	chr15:18849825-18850032	direct	207	chr16:94853647-94853797	none	none	none	chr21:38806000-38809051_0.093_0.069_._150	none	shared
chr15	18980460	18981354	chr15:18980460-18981354	chr15:18981347-18981471	indi_garCNE	7	chr7:70176540-70176690	chr15:18981347-18981471	indi_garCNE	7	chr5:131988630-131988780	none	none	none	none	chr7:66872459-70252194_150	shared
chr15	18989509	18990160	chr15:18989509-18990160	chr15:18989549-18990018	direct	469	chr7:70038120-70038270,chr7:70038280-70038430,chr7:70038500-70038650	chr15:18989549-18990018	direct	469	chr5:132121530-132121680,chr5:132121790-132121940	none	none	none	none	chr7:66872459-70252194_450	Smarcd3F6-GFP- specific
chr15	18990215	18991086	chr15:18990215-18991086	chr15:18990494-18990778	direct	284	chr7:69952360-69952510,chr7:69952520-69952670	chr15:18990494-18990778	direct	284	chr5:132193490-132193640,chr5:132193690-132193840	none	none	none	none	chr7:66872459-70252194_300	shared
chr15	18994173	18994419	chr15:18994173-18994419	chr15:18994416-18994686	direct	3	chr7:69911540-69911690,chr7:69911700-69911850	chr15:18994416-18994686	direct	3	chr5:132235330-132235480,chr5:132235490-132235640	none	none	none	none	chr7:66872459-70252194_300	shared
chr15	19004340	19004988	chr15:19004340-19004988	chr15:19004534-19004678	direct	144	chr7:69897640-69897790	chr15:19004534-19004678	direct	144	chr5:132251270-132251420	none	none	none	none	chr7:66872459-70252194_150	shared
chr15	19009688	19010141	chr15:19009688-19010141	chr15:19009479-19010054	indi_garCNE	366	chr7:69675240-69675390,chr7:69675460-69675610	chr15:19009479-19010054	indi_garCNE	366	chr5:132443590-132443740,chr5:132443870-132444020	none	none	none	none	chr7:66872459-70252194_300	shared
chr15	20309069	20309511	chr15:20309069-20309511	NA	NA	NA	NA	chr15:20309022-20309136	indi_recons	67	chr9:41172563-41172713	NA	none	NA	NA	NA	shared
chr15	20390867	20391138	chr15:20390867-20391138	chr15:20390829-20390896	direct	29	chr11:122030240-122030390	chr15:20390829-20390896	direct	29	chr9:41332763-41332913	none	none	none	chr11:122026435-122032749_0.224_0.188_rs577948;Myopia_(pathological)_150	chr11:121526933-122311817_150	shared
chr15	20406808	20407581	chr15:20406808-20407581	chr15:20407352-20407410	direct	58	chr11:121972220-121972370	NA	NA	NA	NA	none	NA	none	none	chr11:121526933-122311817_150	shared
chr15	23362993	23363226	chr15:23362993-23363226	chr15:23363192-23363262	direct	34	chr17:27451420-27451570	NA	NA	NA	NA	none	NA	none	chr17:27448417-27457039_0.223_0.041_._150	chr17:27135456-27451615_150	shared
chr15	24538870	24540772	chr15:24538870-24540772	chr15:24539122-24539499	indi_garCNE	377	chr17:2302980-2303130	chr15:24539122-24539499	indi_garCNE	377	chr11:74645682-74645832	none	none	none	none	none	shared
chr15	24551586	24551940	chr15:24551586-24551940	chr15:24551756-24551845	indi_garCNE	89	chr17:2338900-2339050	chr15:24551756-24551845	indi_garCNE	89	chr11:74621802-74621952	none	none	none	none	none	shared
chr15	24566383	24566589	chr15:24566383-24566589	chr15:24566422-24566723	indi_garCNE	167	chr17:2366300-2366450	NA	NA	NA	NA	none	NA	none	none	none	shared
chr15	25126247	25126746	chr15:25126247-25126746	chr15:25126363-25126642	direct	279	chr17:2082900-2083050,chr17:2083060-2083210	chr15:25126363-25126642	direct	279	chr11:74860702-74860852	element924_other[5/13]_300	none	none	chr17:2074216-2099080_0.712_0.597_._300	chr17:1792385-2170065_300	shared
chr15	25205891	25206394	chr15:25205891-25206394	chr15:25206163-25206352	indi_recons	189	chr17:2169800-2169950	chr15:25206163-25206352	indi_recons	189	chr11:74773602-74773752	none	none	none	none	chr17:1792385-2170065_150	shared
chr15	26285725	26286187	chr15:26285725-26286187	NA	NA	NA	NA	chr15:26285966-26286027	direct	61	chr11:85197602-85197752	NA	none	NA	NA	NA	shared
chr15	26327782	26328766	chr15:26327782-26328766	chr15:26328445-26328690	direct	245	chr17:58985820-58985970	chr15:26328445-26328690	indi_trans	245	chr11:85287902-85288052	none	none	none	none	chr17:58807170-59893933_150	shared
chr15	26345604	26345841	chr15:26345604-26345841	NA	NA	NA	NA	chr15:26345320-26345850	indi_garCNE	237	chr11:85298822-85298972	NA	none	NA	NA	NA	shared
chr15	26354201	26354762	chr15:26354201-26354762	chr15:26354076-26354213	indi_garCNE	12	chr17:59010720-59010870	chr15:26354076-26354213	indi_garCNE	12	chr11:85301122-85301272	none	none	none	none	chr17:58807170-59893933_150	Smarcd3F6-GFP+ specific
chr15	26413097	26413746	chr15:26413097-26413746	chr15:26413408-26413577	direct	169	chr17:59132560-59132710	NA	NA	NA	NA	none	NA	none	none	chr17:58807170-59893933_150	shared
chr15	26415368	26415778	chr15:26415368-26415778	chr15:26415508-26415732	indi_garCNE	224	chr17:59142020-59142170	chr15:26415508-26415732	indi_garCNE	224	chr11:85384782-85384932	none	none	none	chr17:59139074-59145983_0.132_0.243_._150	chr17:58807170-59893933_150	shared
chr15	26420625	26420897	chr15:26420625-26420897	chr15:26420577-26420740	direct	115	chr17:59153900-59154050	chr15:26420577-26420740	direct	115	chr11:85391702-85391852	none	none	none	chr17:59149217-59155465_0.158_0.192_._150	chr17:58807170-59893933_150	shared
chr15	26436028	26436515	chr15:26436028-26436515	chr15:26436404-26436476	direct	72	chr17:59175425-59175575	chr15:26436238-26436661	indi_garCNE	277	chr11:85407282-85407432	none	none	none	none	chr17:58807170-59893933_150	shared
chr15	26444681	26444881	chr15:26444681-26444881	chr15:26444655-26444945	direct	200	chr17:59202040-59202190,chr17:59202300-59202450	NA	NA	NA	NA	none	NA	none	none	chr17:58807170-59893933_300	shared
chr15	26447385	26447746	chr15:26447385-26447746	chr15:26447604-26447766	direct	142	chr17:59202980-59203130	chr15:26447603-26447930	indi_garCNE	143	chr11:85425802-85425952	none	none	none	chr17:59202598-59207756_0.133_0.034_._150	chr17:58807170-59893933_150	shared
chr15	26456562	26457319	chr15:26456562-26457319	chr15:26456569-26456650,chr15:26456706-26456885,chr15:26457024-26457125	direct,direct,direct	81179101	chr17:59206020-59206170,chr17:59206300-59206450	chr15:26456706-26456885,chr15:26457024-26457125	direct,direct	179101	chr11:85429022-85429172	none	none	none	chr17:59202598-59207756_0.133_0.034_._300	chr17:58807170-59893933_300	shared
chr15	26464596	26465592	chr15:26464596-26465592	chr15:26465394-26465549	direct	155	chr17:59209180-59209330,chr17:59209340-59209490	chr15:26465394-26465549	direct	155	chr11:85432762-85432912	none	none	none	none	chr17:58807170-59893933_300	shared
chr15	26479972	26480226	chr15:26479972-26480226	chr15:26480154-26480220	direct	66	chr17:59222820-59222970	chr15:26480154-26480220	direct	66	chr11:85442422-85442572	none	none	none	chr17:59220015-59223360_0.075_0.038_._150	chr17:58807170-59893933_150	shared
chr15	26482051	26482395	chr15:26482051-26482395	chr15:26481960-26482378	direct	327	chr17:59227480-59227630,chr17:59227260-59227410	chr15:26481960-26482378	direct	327	chr11:85446202-85446352,chr11:85446362-85446512	none	none	none	none	chr17:58807170-59893933_300	shared
chr15	26486302	26486825	chr15:26486302-26486825	chr15:26486528-26486755	direct	227	chr17:59235060-59235210	chr15:26486528-26486755	direct	227	chr11:85454402-85454552	none	none	none	none	chr17:58807170-59893933_150	shared
chr15	26503869	26504100	chr15:26503869-26504100	chr15:26503918-26504027	direct	109	chr17:59262880-59263030	NA	NA	NA	NA	none	NA	none	none	chr17:58807170-59893933_150	shared
chr15	26530484	26531271	chr15:26530484-26531271	chr15:26530879-26530961	direct	82	chr17:59281580-59281730	NA	NA	NA	NA	none	NA	none	chr17:59280648-59283639_0.135_0.021_._150	chr17:58807170-59893933_150	shared
chr15	26540947	26541740	chr15:26540947-26541740	chr15:26541263-26541419,chr15:26541465-26541535	direct,direct	156,70	chr17:59286980-59287130,chr17:59287140-59287290	chr15:26541263-26541419,chr15:26541465-26541535	direct,direct	156,70	chr11:85492242-85492392,chr11:85492462-85492612	none	none	none	chr17:59285484-59288043_0.069_0_rs8068952;Vertical_cup-disc_ratio_300	chr17:58807170-59893933_300	shared
chr15	26550966	26551379	chr15:26550966-26551379	chr15:26550892-26551268	direct	302	chr17:59296880-59297030,chr17:59297040-59297190	chr15:26550892-26551268	direct	302	chr11:85500622-85500772	none	none	none	chr17:59294871-59297548_0.051_0_._300	chr17:58807170-59893933_300	shared
chr15	26564015	26564637	chr15:26564015-26564637	chr15:26564429-26564479,chr15:26564502-26564597	direct,direct	50,95	chr17:59313240-59313390	chr15:26564502-26564597	direct	95	chr11:85510482-85510632	none	none	none	chr17:59308874-59317021_0.065_0.035_._150	chr17:58807170-59893933_150	shared
chr15	26582120	26582556	chr15:26582120-26582556	chr15:26581947-26582130	direct	10	chr17:59329700-59329850	chr15:26581947-26582130	direct	10	chr11:85527102-85527252	element922_._150	none	none	chr17:59324835-59332247_0.209_0.042_._150	chr17:58807170-59893933_150	shared
chr15	26586094	26586835	chr15:26586094-26586835	chr15:26586139-26586791	indi_garCNE	652	chr17:59337540-59337690,chr17:59337900-59338050	chr15:26586139-26586791	indi_garCNE	652	chr11:85533182-85533332,chr11:85533402-85533552	none	none	none	chr17:59336294-59339476_0.1_0_._300	chr17:58807170-59893933_300	shared
chr15	26587620	26587942	chr15:26587620-26587942	chr15:26587771-26587914	indi_garCNE	143	chr17:59362840-59362990,chr17:59363020-59363170	chr15:26587771-26587914	indi_garCNE	143	chr11:85547522-85547672,chr11:85547782-85547932,chr11:85547962-85548112	none	none	none	chr17:59361944-59364455_0.056_0.028_._300	chr17:58807170-59893933_300	shared
chr15	26591209	26591884	chr15:26591209-26591884	chr15:26591608-26591800	direct	192	chr17:59366880-59367030,chr17:59367040-59367190	chr15:26591608-26591800	direct	192	chr11:85550822-85550972,chr11:85551062-85551212	none	none	none	chr17:59365581-59370846_0.135_0.219_._300	chr17:58807170-59893933_300	shared
chr15	26593745	26594295	chr15:26593745-26594295	chr15:26593717-26593804	direct	59	chr17:59367040-59367190	chr15:26593717-26593804	direct	59	chr11:85551062-85551212	none	none	none	chr17:59365581-59370846_0.135_0.219_._150	chr17:58807170-59893933_150	shared
chr15	26608468	26609234	chr15:26608468-26609234	NA	NA	NA	NA	chr15:26608782-26608881	direct	99	chr11:85582942-85583092	NA	none	NA	NA	NA	shared
chr15	26621134	26621657	chr15:26621134-26621657	chr15:26621414-26621569	direct	155	chr17:59402860-59403010	chr15:26621414-26621569	direct	155	chr11:85582942-85583092	none	none	none	chr17:59397123-59404130_0.211_0.085_._150	chr17:58807170-59893933_150	shared
chr15	26711786	26712638	chr15:26711786-26712638	chr15:26711983-26712138	indi_trans	155	chr17:59474500-59474650	chr15:26711983-26712138	direct	155	chr11:85643602-85643752	none	none	none	chr17:59474308-59475231_0.287_0.18_._150	chr17:58807170-59893933_150	shared
chr15	26712760	26714090	chr15:26712760-26714090	chr15:26713075-26713231,chr15:26713668-26714062	direct,indi_garCNE	156394	chr3:59956300-59956450,chr3:59956480-59956630,chr17:59476885-59477035,chr17:59477040-59477190,chr1:119474380-119474530,chr1:119474580-119474730	chr15:26713075-26713231	direct	156	chr14:10644474-10644624,chr11:85646122-85646272	none	none	none	none	chr3:58738256-62588065_300+chr17:58807170-59893933_300+chr1:118616756-119875813_300	shared
chr15	26768074	26768355	chr15:26768074-26768355	chr15:26768117-26768338	direct	221	chr17:59632560-59632710,chr17:59632740-59632890	NA	NA	NA	NA	none	NA	none	none	chr17:58807170-59893933_300	shared
chr15	26789766	26790160	chr15:26789766-26790160	chr15:26789546-26789800	indi_garCNE	34	chr17:59723265-59723415	chr15:26789546-26789800	indi_garCNE	34	chr11:85852282-85852432	none	none	none	none	chr17:58807170-59893933_150	shared
chr15	26790374	26791061	chr15:26790374-26791061	chr15:26790459-26790881	indi_garCNE	422	chr17:59723920-59724070,chr17:59724120-59724270,chr17:59724320-59724470	chr15:26790459-26790881	indi_garCNE	422	chr11:85852922-85853072,chr11:85853082-85853232	none	none	none	none	chr17:58807170-59893933_450	shared
chr15	26854334	26855190	chr15:26854334-26855190	chr15:26854334-26854825	direct	491	chr17:59887180-59887330,chr17:59887380-59887530,chr17:59887580-59887730	chr15:26854334-26854825	direct	491	chr11:85972562-85972712,chr11:85972722-85972872	none	none	none	none	chr17:58807170-59893933_450	shared
chr15	26897854	26898192	chr15:26897854-26898192	chr15:26897704-26898004,chr15:26898052-26898124	indi_garCNE,indi_garCNE	150,72	chr17:35559260-35559410	NA	NA	NA	NA	none	NA	none	none	chr17:34923267-36150343_150	shared
chr15	26916739	26917421	chr15:26916739-26917421	chr15:26916882-26917049,chr15:26917235-26917375	direct,direct	167140	chr17:35503680-35503830,chr17:35503440-35503590	chr15:26916882-26917049,chr15:26917235-26917375	direct,direct	167140	chr11:84163082-84163232,chr11:84163302-84163452	none	none	none	none	chr17:34923267-36150343_300	shared
chr15	26953959	26954159	chr15:26953959-26954159	chr15:26954129-26954349	direct	30	chr17:35466780-35466930	chr15:26954129-26954349	direct	30	chr11:84197482-84197632	none	none	none	none	chr17:34923267-36150343_150	shared
chr15	26967403	26968471	chr15:26967403-26968471	chr15:26968271-26968625	direct	200	chr17:35447960-35448110	chr15:26968271-26968625	direct	200	chr11:84209582-84209732	element177_._150	none	none	none	chr17:34923267-36150343_150	shared
chr15	27040467	27041029	chr15:27040467-27041029	chr15:27040617-27040871	direct	254	chr17:35329600-35329750	chr15:27040617-27040871	direct	254	chr11:84309922-84310072	element363_hindbrain(rhombencephalon)[6/6]_150	none	uc.411_132	none	chr17:34923267-36150343_150	shared
chr15	27059077	27060209	chr15:27059077-27060209	chr15:27059889-27060102	direct	213	chr17:35293960-35294110	chr15:27059889-27060102	direct	213	chr11:84339022-84339172	none	none	none	none	chr17:34923267-36150343_150	shared
chr15	27065894	27066546	chr15:27065894-27066546	chr15:27066078-27066386	direct	308	chr17:35287560-35287710,chr17:35287740-35287890	chr15:27066078-27066386	direct	308	chr11:84345082-84345232,chr11:84345402-84345552	none	none	none	none	chr17:34923267-36150343_300	shared
chr15	27089077	27089618	chr15:27089077-27089618	chr15:27088951-27089130	direct	53	chr17:35251825-35251975,chr17:35252000-35252150	NA	NA	NA	NA	none	NA	none	none	chr17:34923267-36150343_300	Smarcd3F6-GFP+ specific
chr15	27099717	27100608	chr15:27099717-27100608	chr15:27099884-27100174	indi_garCNE	290	chr17:35247340-35247490	chr15:27099884-27100174	indi_garCNE	290	chr11:84382782-84382932,chr11:84382942-84383092,chr11:84383102-84383252	none	none	none	none	chr17:34923267-36150343_150	shared
chr15	27119860	27120410	chr15:27119860-27120410	chr15:27120293-27120386	direct	93	chr17:35226140-35226290	chr15:27120293-27120386	direct	93	chr11:84400622-84400772,chr11:84400782-84400932	none	none	none	none	chr17:34923267-36150343_150	shared
chr15	27129968	27130295	chr15:27129968-27130295	chr15:27130129-27130466	indi_garCNE	166	chr17:35221380-35221530	chr15:27130129-27130466	indi_garCNE	166	chr11:84405082-84405232	none	none	none	none	chr17:34923267-36150343_150	shared
chr15	27130677	27130914	chr15:27130677-27130914	chr15:27130682-27130690,chr15:27130697-27130857	indi_garCNE,indi_garCNE	8160	chr17:35221380-35221530	NA	NA	NA	NA	none	NA	none	none	chr17:34923267-36150343_150	shared
chr15	27140367	27140567	chr15:27140367-27140567	chr15:27140562-27140735	indi_trans	5	chr17:35214240-35214390,chr17:35214440-35214590	chr15:27140562-27140735	indi_trans	5	chr11:84412922-84413072	none	none	none	none	chr17:34923267-36150343_300	shared
chr15	27154163	27155521	chr15:27154163-27155521	chr15:27154993-27155152	direct	159	chr17:35204200-35204350	chr15:27154993-27155152	direct	159	chr11:84418542-84418692	none	none	none	none	chr17:34923267-36150343_150	shared
chr15	27180199	27180784	chr15:27180199-27180784	chr15:27180487-27180666	direct	179	chr17:35165405-35165555,chr17:35165605-35165755	chr15:27180487-27180666	direct	179	chr11:84456002-84456152,chr11:84456242-84456392	none	none	none	chr17:35164740-35166422_0.074_0.151_._300	chr17:34923267-36150343_300	shared
chr15	27224632	27225663	chr15:27224632-27225663	chr15:27224798-27225057	direct	259	chr17:35118920-35119070,chr17:35119080-35119230	chr15:27224798-27225057	direct	259	chr11:84490282-84490432	none	none	none	none	chr17:34923267-36150343_300	Smarcd3F6-GFP- specific
chr15	27255073	27255664	chr15:27255073-27255664	chr15:27255106-27255370	direct	264	chr17:35105760-35105910,chr17:35105920-35106070	chr15:27255106-27255370	direct	264	chr11:84496322-84496472,chr11:84496542-84496692	none	none	none	none	chr17:34923267-36150343_300	shared
chr15	27267129	27267649	chr15:27267129-27267649	chr15:27267128-27267325	direct	196	chr17:35088260-35088410	chr15:27267128-27267325	direct	196	chr11:84511082-84511232	none	none	none	none	chr17:34923267-36150343_150	shared
chr15	27269842	27270145	chr15:27269842-27270145	chr15:27269646-27269908,chr15:27269953-27270158	direct,direct	66192	chr17:35084920-35085070,chr17:35085100-35085250,chr17:35084640-35084790	chr15:27269646-27269908,chr15:27269953-27270158	direct,direct	66192	chr11:84514922-84515072,chr11:84515102-84515252,chr11:84515262-84515412	none	none	none	none	chr17:34923267-36150343_450	shared
chr15	27322298	27322609	chr15:27322298-27322609	chr15:27322408-27322675	direct	201	chr17:35045560-35045710,chr17:35045720-35045870	chr15:27322408-27322675	direct	201	chr11:84552382-84552532,chr11:84552542-84552692	none	none	none	none	chr17:34923267-36150343_300	shared
chr15	27385102	27385401	chr15:27385102-27385401	chr15:27385212-27385348	direct	136	chr17:35002120-35002270,chr12:114233900-114234050	chr15:27385212-27385348	indi_both	136	chr11:84589102-84589252,chr5:120660789-120660939	none	none	none	none	chr17:34923267-36150343_150+chr12:113908091-117455964_150	shared
chr15	27420649	27420930	chr15:27420649-27420930	chr15:27420751-27420866	indi_recons	115	chr17:34969740-34969890	NA	NA	NA	NA	none	NA	none	none	chr17:34923267-36150343_150	shared
chr15	28590373	28591878	chr15:28590373-28591878	chr15:28591513-28591616	indi_trans	103	chr17:2757205-2757355,chr17:2757360-2757510	chr15:28591513-28591616	indi_trans	103	chr11:74335762-74335912	none	none	none	chr17:2754313-2758900_0.473_0.409_._300	none	shared
chr15	28989930	28990282	chr15:28989930-28990282	chr15:28990024-28990178	indi_garCNE	154	chr21:16594420-16594570,chr21:16594600-16594750	chr15:28990024-28990178	indi_garCNE	154	chr16:76539925-76540075,chr16:76540105-76540255	none	none	none	chr21:16592934-16596336_0.118_0.045_._300	chr21:15842013-18349398_300	shared
chr15	29022398	29022922	chr15:29022398-29022922	chr15:29022527-29022779	indi_trans	252	chr21:16424020-16424170	chr15:29022527-29022779	indi_trans	252	chr16:76358665-76358815	none	none	none	none	chr21:15842013-18349398_150	shared
chr15	29042567	29043292	chr15:29042567-29043292	chr15:29042779-29042917	direct	138	chr21:16377660-16377810,chr21:16377820-16377970	chr15:29042779-29042917	direct	138	chr16:76321945-76322095	none	none	none	chr21:16374394-16381750_0.37_0.506_._300	chr21:15842013-18349398_300	shared
chr15	29050136	29050905	chr15:29050136-29050905	chr15:29050458-29050770	direct	312	chr21:16375660-16375810,chr21:16375900-16376050	chr15:29050458-29050770	direct	312	chr16:76319965-76320115,chr16:76320185-76320335	none	none	none	chr21:16374394-16381750_0.37_0.506_._300	chr21:15842013-18349398_300	shared
chr15	29052927	29053381	chr15:29052927-29053381	chr15:29052814-29053204,chr15:29053277-29053408	indi_garCNE,direct	277104	chr21:16374800-16374950,chr21:16374640-16374790	chr15:29052814-29053204,chr15:29053277-29053408	indi_garCNE,direct	277104	chr16:76319005-76319155,chr16:76318845-76318995	none	none	none	chr21:16374394-16381750_0.37_0.506_._300	chr21:15842013-18349398_300	shared
chr15	29105044	29105881	chr15:29105044-29105881	chr15:29105188-29105365,chr15:29105518-29106310	indi_garCNE,indi_garCNE	177363	chr21:17566400-17566550,chr21:17566580-17566730,chr21:17567300-17567450	chr15:29105188-29105365,chr15:29105518-29106310	indi_garCNE,indi_garCNE	177363	chr16:77329345-77329495,chr16:77329565-77329715,chr16:77330205-77330355,chr16:77330385-77330535	none	none	none	none	chr21:15842013-18349398_450	shared
chr15	29121192	29121436	chr15:29121192-29121436	chr15:29121013-29122133	indi_garCNE	244	chr21:17657780-17657930,chr21:17657940-17658090	chr15:29121013-29122133	indi_garCNE	244	chr16:77405725-77405875,chr16:77405885-77406035	none	none	none	none	chr21:15842013-18349398_300	shared
chr15	29124147	29124755	chr15:29124147-29124755	chr15:29124127-29124642	indi_recons	495	chr21:17682040-17682190	chr15:29124127-29124642	indi_recons	495	chr16:77422125-77422275	element1304_neuraltube[5/5]|hindbrain(rhombencephalon)[5/5]|midbrain(mesencephalon)[5/5]|forebrain[5/5]_150	none	none	chr21:17681954-17684263_0.042_0.03_._150	chr21:15842013-18349398_150	shared
chr15	29148120	29148601	chr15:29148120-29148601	chr15:29147959-29148347	indi_garCNE	227	chr21:17958400-17958550	NA	NA	NA	NA	none	NA	none	chr21:17958330-17961056_0.35_0.282_._150	chr21:15842013-18349398_150	shared
chr15	29148951	29149488	chr15:29148951-29149488	chr15:29148862-29149185	indi_garCNE	234	chr21:17960660-17960810,chr21:17960880-17961030	chr15:29148862-29149185	indi_garCNE	234	chr16:77644745-77644895	none	none	none	chr21:17958330-17961056_0.35_0.282_._300	chr21:15842013-18349398_300	shared
chr15	29760407	29760765	chr15:29760407-29760765	chr15:29760408-29760963	indi_garCNE	357	chr17:55834540-55834690,chr17:55834380-55834530	chr15:29760408-29760963	indi_garCNE	357	chr11:88094082-88094232	none	none	none	none	chr17:55337276-55911252_300	shared
chr15	29844449	29844760	chr15:29844449-29844760	chr15:29844467-29844527	indi_garCNE	60	chr17:55733020-55733170	chr15:29844467-29844527	indi_garCNE	60	chr11:88177082-88177232	none	none	none	none	chr17:55337276-55911252_150	shared
chr15	29878639	29879145	chr15:29878639-29879145	chr15:29878788-29878915	direct	127	chr17:55704240-55704390	NA	NA	NA	NA	none	NA	none	chr17:55699018-55706467_0.191_0.062_._150	chr17:55337276-55911252_150	Smarcd3F6-GFP+ specific
chr15	29917916	29918873	chr15:29917916-29918873	chr15:29918649-29918743	indi_garCNE	94	chr17:55673560-55673710,chr17:55673740-55673890	chr15:29918649-29918743	indi_garCNE	94	chr11:88227742-88227892	none	none	none	chr17:55670905-55675922_0.184_0.3_._300	chr17:55337276-55911252_300	Smarcd3F6-GFP+ specific
chr15	29924355	29924726	chr15:29924355-29924726	chr15:29924360-29924529,chr15:29924620-29924690	direct,direct	169,70	chr17:55665120-55665270,chr17:55664960-55665110	chr15:29924360-29924529	direct	169	chr11:88235402-88235552	none	none	none	chr17:55664795-55669837_0.225_0.422_._300	chr17:55337276-55911252_300	shared
[truncated: 4,342 more rows]

## Sheet: aCNEs_GFP+ATAC_hmDHS
chr	start	end	coordinates	Zv9_CNE_human	hg19_alignment_type	hg19_overlap	hg19_DHS	hg19_DHS_merge	hg19_merge_length	Zv9_CNE_mouse	mm9_alignment_type	mm9_overlap	mm9_DHS	mm9_DHS_merge	mm9_merge_length	hg19_VistaEnhancer	mm9_VistaEnhancer	hg19_UltraConserved	hg19_dickleEnhancer_overlap	hg19Gal4_GRB	2010_Blow.heart_p300	2011_He.gata4	2011_He.nkx25	2011_He.p300	2011_He.srf	2011_He.tbx5	2012_May.p300	2014_He.adult_gata4.Ab	2014_He.adult_gata4.fb	2014_He.E12.5_gata4.Ab	2014_He.E12.5_gata4.fb	2016_luna.Gata4_WT_CM	2016_luna.Gata4_WT_CP	2016_luna.Nkx2-5_WT_CM	2016_luna.Nkx2-5_WT_CP	2016_luna.Tbx5_WT_CM	2016_luna.Tbx5_WT_CP	2017_Laurent.hand2	gata4_sum	nkx_sum	tbx5_sum	p300_sum	tf_sum	tf_type	all_sum	all_type	gene	functional_tested	near_known_cardiac_gene
[truncated: 171 more rows]
