# Supplementary material for: Heart enhancers with deeply conserved regulatory activity are established early in zebrafish development
Source: Nat Commun. 2018 Nov 26;9:4977. doi: 10.1038/s41467-018-07451-z (PMC6255839; doi:10.1038/s41467-018-07451-z)
Supplement: Supplementary file 6 — Supplementary Data 3 [file 41467_2018_7451_MOESM6_ESM.xlsx]

## Sheet: Lauren_2017_HAND2
chr1	3243783	3243996	hand2_merge_peak_1
chr1	4231657	4231910	hand2_merge_peak_2
chr1	4402567	4402789	hand2_merge_peak_3
chr1	4420458	4420775	hand2_merge_peak_4
chr1	4447105	4447306	hand2_merge_peak_5
chr1	4765092	4765321	hand2_merge_peak_6
chr1	5236260	5236551	hand2_merge_peak_7
chr1	6200929	6201210	hand2_merge_peak_8
chr1	6277546	6277855	hand2_merge_peak_9
chr1	6751378	6751681	hand2_merge_peak_10
chr1	6848566	6848794	hand2_merge_peak_11
chr1	7095271	7095558	hand2_merge_peak_12
chr1	7736048	7736329	hand2_merge_peak_13
chr1	7769470	7769699	hand2_merge_peak_14
chr1	7972000	7972236	hand2_merge_peak_15
chr1	9568886	9569112	hand2_merge_peak_16
chr1	9978741	9979047	hand2_merge_peak_17
chr1	10009219	10009486	hand2_merge_peak_18
chr1	10249623	10249869	hand2_merge_peak_19
chr1	11241955	11242190	hand2_merge_peak_20
chr1	11448618	11448992	hand2_merge_peak_21
chr1	11646690	11647016	hand2_merge_peak_22
chr1	12402697	12402937	hand2_merge_peak_23
chr1	12567095	12567408	hand2_merge_peak_24
chr1	12682478	12682698	hand2_merge_peak_25
chr1	12682976	12683220	hand2_merge_peak_26
chr1	12738645	12738943	hand2_merge_peak_27
chr1	12796669	12797152	hand2_merge_peak_28
chr1	12847645	12848039	hand2_merge_peak_29
chr1	13194838	13195118	hand2_merge_peak_30
chr1	13204723	13204989	hand2_merge_peak_31
chr1	13209615	13209843	hand2_merge_peak_32
chr1	13214859	13215227	hand2_merge_peak_33
chr1	13230564	13230764	hand2_merge_peak_34
chr1	13244549	13244767	hand2_merge_peak_35
chr1	13277555	13277872	hand2_merge_peak_36
chr1	13322716	13323007	hand2_merge_peak_37
chr1	13574429	13574692	hand2_merge_peak_38
chr1	13620346	13620648	hand2_merge_peak_39
chr1	13633118	13633449	hand2_merge_peak_40
chr1	13761040	13761593	hand2_merge_peak_41
chr1	13917035	13917277	hand2_merge_peak_42
chr1	14090887	14091088	hand2_merge_peak_43
chr1	14681739	14682094	hand2_merge_peak_44
chr1	15436731	15437146	hand2_merge_peak_45
chr1	15441667	15441984	hand2_merge_peak_46
chr1	16120589	16120924	hand2_merge_peak_47
chr1	16129154	16129607	hand2_merge_peak_48
chr1	16176657	16176909	hand2_merge_peak_49
chr1	16219720	16220082	hand2_merge_peak_50
chr1	16221620	16222205	hand2_merge_peak_51
chr1	16894801	16895157	hand2_merge_peak_52
chr1	18171329	18171615	hand2_merge_peak_53
chr1	19551851	19552190	hand2_merge_peak_54
chr1	20048341	20048679	hand2_merge_peak_55
chr1	20791812	20792047	hand2_merge_peak_56
chr1	20857534	20857925	hand2_merge_peak_57
chr1	21091826	21092113	hand2_merge_peak_58
chr1	21480310	21480559	hand2_merge_peak_59
chr1	21603929	21604321	hand2_merge_peak_60
chr1	21702880	21703083	hand2_merge_peak_61
chr1	21845880	21846088	hand2_merge_peak_62
chr1	21873904	21874262	hand2_merge_peak_63
chr1	21950452	21950914	hand2_merge_peak_64
chr1	21953711	21953982	hand2_merge_peak_65
chr1	22540714	22540969	hand2_merge_peak_66
chr1	22897602	22897925	hand2_merge_peak_67
chr1	23127349	23127632	hand2_merge_peak_68
chr1	23153164	23153638	hand2_merge_peak_69
chr1	23191627	23191886	hand2_merge_peak_70
chr1	23195171	23195410	hand2_merge_peak_71
chr1	23336893	23337175	hand2_merge_peak_72
chr1	23973158	23973370	hand2_merge_peak_73
chr1	24012376	24012754	hand2_merge_peak_74
chr1	24202785	24203286	hand2_merge_peak_75
chr1	24230883	24231173	hand2_merge_peak_76
chr1	24305509	24305828	hand2_merge_peak_77
chr1	26742888	26743211	hand2_merge_peak_78
chr1	28082514	28082823	hand2_merge_peak_79
chr1	28487748	28488209	hand2_merge_peak_80
chr1	30879957	30880177	hand2_merge_peak_81
chr1	30880926	30881371	hand2_merge_peak_82
chr1	31129803	31130112	hand2_merge_peak_83
chr1	31159783	31160140	hand2_merge_peak_84
chr1	31210069	31210292	hand2_merge_peak_85
chr1	32486533	32486768	hand2_merge_peak_86
chr1	32742670	32742941	hand2_merge_peak_87
chr1	33165740	33166150	hand2_merge_peak_88
chr1	33390996	33391271	hand2_merge_peak_89
chr1	34153725	34154067	hand2_merge_peak_90
chr1	34186659	34186877	hand2_merge_peak_91
chr1	34224592	34224793	hand2_merge_peak_92
chr1	34267521	34267790	hand2_merge_peak_93
chr1	34267951	34268239	hand2_merge_peak_94
chr1	34293065	34293270	hand2_merge_peak_95
chr1	34362797	34363007	hand2_merge_peak_96
chr1	34444197	34444617	hand2_merge_peak_97
chr1	34536241	34536488	hand2_merge_peak_98
chr1	34840441	34840947	hand2_merge_peak_99
chr1	35246490	35246842	hand2_merge_peak_100
chr1	35747106	35747406	hand2_merge_peak_101
chr1	36035506	36036189	hand2_merge_peak_102
chr1	36039062	36039361	hand2_merge_peak_103
chr1	36218101	36218451	hand2_merge_peak_104
chr1	36248769	36249208	hand2_merge_peak_105
chr1	36261235	36261556	hand2_merge_peak_106
chr1	36621265	36621555	hand2_merge_peak_107
chr1	36640963	36641373	hand2_merge_peak_108
chr1	36917255	36917703	hand2_merge_peak_109
chr1	36918519	36918984	hand2_merge_peak_110
chr1	36976664	36977285	hand2_merge_peak_111
chr1	37061404	37061672	hand2_merge_peak_112
chr1	37181880	37182282	hand2_merge_peak_113
chr1	37277031	37277512	hand2_merge_peak_114
chr1	37278863	37279187	hand2_merge_peak_115
chr1	37398786	37399092	hand2_merge_peak_116
chr1	37408207	37408432	hand2_merge_peak_117
chr1	37441250	37441459	hand2_merge_peak_118
chr1	37569312	37569530	hand2_merge_peak_119
chr1	37598018	37598384	hand2_merge_peak_120
chr1	37612073	37612284	hand2_merge_peak_121
chr1	37755014	37755429	hand2_merge_peak_122
chr1	37928637	37928873	hand2_merge_peak_123
chr1	37974467	37974847	hand2_merge_peak_124
chr1	38160580	38161146	hand2_merge_peak_125
chr1	38217451	38217691	hand2_merge_peak_126
chr1	38463462	38463669	hand2_merge_peak_127
chr1	38495205	38495712	hand2_merge_peak_128
chr1	38499743	38500229	hand2_merge_peak_129
chr1	38524566	38524951	hand2_merge_peak_130
chr1	38545624	38545904	hand2_merge_peak_131
chr1	38602515	38602717	hand2_merge_peak_132
chr1	38757151	38757402	hand2_merge_peak_133
chr1	38814620	38815151	hand2_merge_peak_134
chr1	38817276	38817520	hand2_merge_peak_135
chr1	38822272	38822517	hand2_merge_peak_136
chr1	38928480	38928716	hand2_merge_peak_137
chr1	39036847	39037055	hand2_merge_peak_138
chr1	39190960	39191241	hand2_merge_peak_139
chr1	39243518	39243869	hand2_merge_peak_140
chr1	39301424	39301708	hand2_merge_peak_141
chr1	39344758	39345058	hand2_merge_peak_142
chr1	39475911	39476194	hand2_merge_peak_143
chr1	39500678	39500938	hand2_merge_peak_144
chr1	39612620	39612973	hand2_merge_peak_145
chr1	39621402	39621822	hand2_merge_peak_146
chr1	39651413	39651666	hand2_merge_peak_147
chr1	39745404	39745864	hand2_merge_peak_148
chr1	39770594	39770896	hand2_merge_peak_149
chr1	39791290	39791506	hand2_merge_peak_150
chr1	39797231	39797593	hand2_merge_peak_151
chr1	39925120	39925404	hand2_merge_peak_152
chr1	39978297	39978518	hand2_merge_peak_153
chr1	40147042	40147378	hand2_merge_peak_154
chr1	40177495	40177844	hand2_merge_peak_155
chr1	40196609	40197167	hand2_merge_peak_156
chr1	40230580	40231248	hand2_merge_peak_157
chr1	40236286	40236811	hand2_merge_peak_158
chr1	40290230	40290492	hand2_merge_peak_159
chr1	40293481	40293816	hand2_merge_peak_160
chr1	40293963	40294329	hand2_merge_peak_161
chr1	40377039	40377267	hand2_merge_peak_162
chr1	41115514	41115926	hand2_merge_peak_163
chr1	41447024	41447396	hand2_merge_peak_164
chr1	41709539	41709885	hand2_merge_peak_165
chr1	42932173	42932477	hand2_merge_peak_166
chr1	43076687	43077053	hand2_merge_peak_167
chr1	43099261	43099461	hand2_merge_peak_168
chr1	43111996	43112371	hand2_merge_peak_169
chr1	43185085	43185426	hand2_merge_peak_170
chr1	43259839	43260695	hand2_merge_peak_171
chr1	43272558	43272985	hand2_merge_peak_172
chr1	43296628	43297041	hand2_merge_peak_173
chr1	43299020	43299295	hand2_merge_peak_174
chr1	43304438	43304855	hand2_merge_peak_175
chr1	43323516	43323730	hand2_merge_peak_176
chr1	43357409	43357863	hand2_merge_peak_177
chr1	43415094	43415395	hand2_merge_peak_178
chr1	43418282	43418513	hand2_merge_peak_179
chr1	43419115	43419394	hand2_merge_peak_180
chr1	43502059	43502484	hand2_merge_peak_181
chr1	43553008	43553288	hand2_merge_peak_182
chr1	43748114	43748378	hand2_merge_peak_183
chr1	44648571	44649077	hand2_merge_peak_184
chr1	45077495	45077715	hand2_merge_peak_185
chr1	45961986	45962422	hand2_merge_peak_186
chr1	46552056	46552351	hand2_merge_peak_187
chr1	46944683	46945002	hand2_merge_peak_188
chr1	47076172	47076536	hand2_merge_peak_189
chr1	47492576	47492805	hand2_merge_peak_190
chr1	50306137	50306388	hand2_merge_peak_191
chr1	51206271	51206702	hand2_merge_peak_192
chr1	51208884	51209127	hand2_merge_peak_193
chr1	51277885	51278085	hand2_merge_peak_194
chr1	51321928	51322128	hand2_merge_peak_195
chr1	51322838	51323051	hand2_merge_peak_196
chr1	51323972	51324213	hand2_merge_peak_197
chr1	51345558	51345781	hand2_merge_peak_198
chr1	51468589	51468957	hand2_merge_peak_199
chr1	51543069	51543408	hand2_merge_peak_200
chr1	51565911	51566361	hand2_merge_peak_201
chr1	51591220	51591428	hand2_merge_peak_202
chr1	51650924	51651195	hand2_merge_peak_203
chr1	51822024	51822310	hand2_merge_peak_204
chr1	51936268	51936505	hand2_merge_peak_205
chr1	51937061	51937310	hand2_merge_peak_206
chr1	51959524	51959733	hand2_merge_peak_207
chr1	51970295	51970588	hand2_merge_peak_208
chr1	52289953	52290247	hand2_merge_peak_209
chr1	52393723	52393951	hand2_merge_peak_210
chr1	52478957	52479365	hand2_merge_peak_211
chr1	52513397	52513831	hand2_merge_peak_212
chr1	52597033	52597346	hand2_merge_peak_213
chr1	52634810	52635078	hand2_merge_peak_214
chr1	52635199	52635573	hand2_merge_peak_215
chr1	52733489	52733834	hand2_merge_peak_216
chr1	53326815	53327067	hand2_merge_peak_217
chr1	53593417	53593634	hand2_merge_peak_218
chr1	53917889	53918089	hand2_merge_peak_219
chr1	54106697	54106905	hand2_merge_peak_220
chr1	54170427	54170793	hand2_merge_peak_221
chr1	54210152	54210407	hand2_merge_peak_222
chr1	54420699	54420925	hand2_merge_peak_223
chr1	54806554	54807213	hand2_merge_peak_224
chr1	54918302	54918644	hand2_merge_peak_225
chr1	55250212	55250459	hand2_merge_peak_226
chr1	55253300	55253739	hand2_merge_peak_227
chr1	55427626	55427902	hand2_merge_peak_228
chr1	55585659	55585906	hand2_merge_peak_229
chr1	55979205	55979437	hand2_merge_peak_230
chr1	57153089	57153413	hand2_merge_peak_231
chr1	57261836	57262053	hand2_merge_peak_232
chr1	57266091	57266536	hand2_merge_peak_233
chr1	57284199	57284621	hand2_merge_peak_234
chr1	57402247	57402473	hand2_merge_peak_235
chr1	57493830	57494187	hand2_merge_peak_236
chr1	57497511	57497980	hand2_merge_peak_237
chr1	57629041	57629264	hand2_merge_peak_238
chr1	57806641	57806982	hand2_merge_peak_239
chr1	57881884	57882203	hand2_merge_peak_240
chr1	57921304	57921504	hand2_merge_peak_241
chr1	58129273	58129565	hand2_merge_peak_242
chr1	58327019	58327351	hand2_merge_peak_243
chr1	58398393	58398767	hand2_merge_peak_244
chr1	58503335	58503589	hand2_merge_peak_245
chr1	58544870	58545070	hand2_merge_peak_246
chr1	58773187	58773476	hand2_merge_peak_247
chr1	59008116	59008390	hand2_merge_peak_248
chr1	59392154	59392479	hand2_merge_peak_249
chr1	59421399	59421909	hand2_merge_peak_250
chr1	59466456	59466769	hand2_merge_peak_251
chr1	59474295	59474533	hand2_merge_peak_252
chr1	59538211	59538435	hand2_merge_peak_253
chr1	59560584	59560801	hand2_merge_peak_254
chr1	59666654	59667090	hand2_merge_peak_255
chr1	59944881	59945208	hand2_merge_peak_256
chr1	60399847	60400226	hand2_merge_peak_257
chr1	60402468	60402945	hand2_merge_peak_258
chr1	60665832	60666341	hand2_merge_peak_259
chr1	60667474	60667838	hand2_merge_peak_260
chr1	60706947	60707723	hand2_merge_peak_261
chr1	60709480	60709857	hand2_merge_peak_262
chr1	60719143	60719669	hand2_merge_peak_263
chr1	60792024	60792331	hand2_merge_peak_264
chr1	61002868	61003115	hand2_merge_peak_265
chr1	61096196	61096472	hand2_merge_peak_266
chr1	61208596	61208932	hand2_merge_peak_267
chr1	61259956	61260317	hand2_merge_peak_268
chr1	61285941	61286158	hand2_merge_peak_269
chr1	61314442	61314799	hand2_merge_peak_270
chr1	61320300	61320549	hand2_merge_peak_271
chr1	61576865	61577087	hand2_merge_peak_272
chr1	61585480	61585770	hand2_merge_peak_273
chr1	62306723	62307053	hand2_merge_peak_274
chr1	62420993	62421337	hand2_merge_peak_275
chr1	62512233	62512493	hand2_merge_peak_276
chr1	62595389	62595666	hand2_merge_peak_277
chr1	62626023	62626310	hand2_merge_peak_278
chr1	62678026	62678413	hand2_merge_peak_279
chr1	62681784	62682264	hand2_merge_peak_280
chr1	62711379	62711992	hand2_merge_peak_281
chr1	62773797	62774110	hand2_merge_peak_282
chr1	62826366	62826912	hand2_merge_peak_283
chr1	62877011	62877313	hand2_merge_peak_284
chr1	62906556	62906833	hand2_merge_peak_285
chr1	62907405	62907848	hand2_merge_peak_286
chr1	63242738	63243049	hand2_merge_peak_287
chr1	63250902	63251306	hand2_merge_peak_288
chr1	63985043	63985299	hand2_merge_peak_289
chr1	64040920	64041168	hand2_merge_peak_290
chr1	64086594	64087024	hand2_merge_peak_291
chr1	64351911	64352182	hand2_merge_peak_292
chr1	64363853	64364120	hand2_merge_peak_293
chr1	64403274	64403579	hand2_merge_peak_294
chr1	64834891	64835137	hand2_merge_peak_295
chr1	64837886	64838375	hand2_merge_peak_296
chr1	64838434	64838723	hand2_merge_peak_297
chr1	64862676	64862989	hand2_merge_peak_298
chr1	64925258	64925716	hand2_merge_peak_299
chr1	64949298	64949658	hand2_merge_peak_300
chr1	64983374	64983596	hand2_merge_peak_301
chr1	65697536	65697757	hand2_merge_peak_302
chr1	66867957	66868191	hand2_merge_peak_303
chr1	67512087	67512545	hand2_merge_peak_304
chr1	68808533	68808910	hand2_merge_peak_305
chr1	69834118	69834551	hand2_merge_peak_306
chr1	71146523	71146826	hand2_merge_peak_307
chr1	71444329	71444584	hand2_merge_peak_308
chr1	71697452	71697734	hand2_merge_peak_309
chr1	71896224	71896528	hand2_merge_peak_310
chr1	71944007	71944324	hand2_merge_peak_311
chr1	72003624	72003903	hand2_merge_peak_312
chr1	72060566	72060808	hand2_merge_peak_313
chr1	72066974	72067337	hand2_merge_peak_314
chr1	72081818	72082020	hand2_merge_peak_315
chr1	72356352	72356558	hand2_merge_peak_316
chr1	72528128	72528496	hand2_merge_peak_317
chr1	72917641	72917849	hand2_merge_peak_318
chr1	72955114	72955416	hand2_merge_peak_319
chr1	73006661	73006963	hand2_merge_peak_320
chr1	73073387	73073681	hand2_merge_peak_321
chr1	73187368	73187658	hand2_merge_peak_322
chr1	73410178	73410607	hand2_merge_peak_323
chr1	73412342	73412832	hand2_merge_peak_324
chr1	73417455	73417741	hand2_merge_peak_325
chr1	73445734	73446155	hand2_merge_peak_326
chr1	73484925	73485330	hand2_merge_peak_327
chr1	73723440	73723694	hand2_merge_peak_328
chr1	73778156	73778371	hand2_merge_peak_329
chr1	73811569	73811844	hand2_merge_peak_330
chr1	73895075	73895327	hand2_merge_peak_331
chr1	73969782	73970084	hand2_merge_peak_332
chr1	73995149	73995807	hand2_merge_peak_333
chr1	74019270	74019657	hand2_merge_peak_334
chr1	74034564	74034796	hand2_merge_peak_335
chr1	74041789	74042040	hand2_merge_peak_336
chr1	74045149	74045477	hand2_merge_peak_337
chr1	74045645	74045887	hand2_merge_peak_338
chr1	74067077	74067388	hand2_merge_peak_339
chr1	74076345	74076624	hand2_merge_peak_340
chr1	74077510	74077754	hand2_merge_peak_341
chr1	74129959	74130315	hand2_merge_peak_342
chr1	74174276	74174539	hand2_merge_peak_343
chr1	74207100	74207382	hand2_merge_peak_344
chr1	74226179	74227021	hand2_merge_peak_345
chr1	74238514	74238762	hand2_merge_peak_346
chr1	74286917	74287319	hand2_merge_peak_347
chr1	74303460	74303673	hand2_merge_peak_348
chr1	74318178	74318738	hand2_merge_peak_349
chr1	74321317	74322160	hand2_merge_peak_350
chr1	74336788	74337056	hand2_merge_peak_351
chr1	74342318	74342531	hand2_merge_peak_352
chr1	74356385	74356718	hand2_merge_peak_353
chr1	74408417	74408674	hand2_merge_peak_354
chr1	74484628	74484938	hand2_merge_peak_355
chr1	74552193	74552511	hand2_merge_peak_356
chr1	74759608	74759956	hand2_merge_peak_357
chr1	74795954	74796256	hand2_merge_peak_358
chr1	74945196	74945529	hand2_merge_peak_359
chr1	75223567	75223925	hand2_merge_peak_360
chr1	75356538	75356916	hand2_merge_peak_361
chr1	75396273	75396660	hand2_merge_peak_362
chr1	75404644	75405135	hand2_merge_peak_363
chr1	75507954	75508395	hand2_merge_peak_364
chr1	75585528	75585826	hand2_merge_peak_365
chr1	75659200	75659626	hand2_merge_peak_366
chr1	75688646	75688992	hand2_merge_peak_367
chr1	75912777	75913076	hand2_merge_peak_368
chr1	75930412	75930719	hand2_merge_peak_369
chr1	75933218	75933505	hand2_merge_peak_370
chr1	76035603	76035978	hand2_merge_peak_371
chr1	76079858	76080408	hand2_merge_peak_372
chr1	76474686	76474907	hand2_merge_peak_373
chr1	76641482	76641732	hand2_merge_peak_374
chr1	76654811	76655021	hand2_merge_peak_375
chr1	76972161	76972873	hand2_merge_peak_376
chr1	77016562	77016762	hand2_merge_peak_377
chr1	77040403	77040864	hand2_merge_peak_378
chr1	77057650	77057954	hand2_merge_peak_379
chr1	77062992	77063498	hand2_merge_peak_380
chr1	77128529	77128887	hand2_merge_peak_381
chr1	77223647	77224061	hand2_merge_peak_382
chr1	77333679	77333928	hand2_merge_peak_383
chr1	77334784	77335278	hand2_merge_peak_384
chr1	77401201	77401458	hand2_merge_peak_385
chr1	77416915	77417201	hand2_merge_peak_386
chr1	77435377	77435604	hand2_merge_peak_387
chr1	77488251	77488567	hand2_merge_peak_388
chr1	78308158	78308491	hand2_merge_peak_389
chr1	78425138	78425472	hand2_merge_peak_390
chr1	78559769	78560095	hand2_merge_peak_391
chr1	78564802	78565323	hand2_merge_peak_392
chr1	78585318	78585639	hand2_merge_peak_393
chr1	78730863	78731069	hand2_merge_peak_394
chr1	79708421	79708635	hand2_merge_peak_395
chr1	79737577	79737886	hand2_merge_peak_396
chr1	79856962	79857370	hand2_merge_peak_397
chr1	79878995	79879661	hand2_merge_peak_398
chr1	80189498	80189797	hand2_merge_peak_399
chr1	80214819	80215218	hand2_merge_peak_400
chr1	80380759	80381063	hand2_merge_peak_401
chr1	80851049	80851289	hand2_merge_peak_402
chr1	81300041	81300271	hand2_merge_peak_403
chr1	81355426	81355727	hand2_merge_peak_404
chr1	81729693	81729959	hand2_merge_peak_405
chr1	81751923	81752541	hand2_merge_peak_406
chr1	81792236	81792443	hand2_merge_peak_407
chr1	81946165	81946773	hand2_merge_peak_408
chr1	82109079	82109352	hand2_merge_peak_409
chr1	82182628	82182974	hand2_merge_peak_410
chr1	82217670	82217894	hand2_merge_peak_411
chr1	82254072	82254404	hand2_merge_peak_412
chr1	82360347	82360659	hand2_merge_peak_413
chr1	82471024	82471247	hand2_merge_peak_414
chr1	82653208	82653553	hand2_merge_peak_415
chr1	82812547	82812815	hand2_merge_peak_416
chr1	82959691	82960023	hand2_merge_peak_417
chr1	82968692	82968907	hand2_merge_peak_418
chr1	83015938	83016147	hand2_merge_peak_419
chr1	83145129	83145449	hand2_merge_peak_420
chr1	83347572	83347849	hand2_merge_peak_421
chr1	83374078	83374297	hand2_merge_peak_422
chr1	83392251	83392476	hand2_merge_peak_423
chr1	83893321	83893753	hand2_merge_peak_424
chr1	83999205	83999656	hand2_merge_peak_425
chr1	84577703	84577983	hand2_merge_peak_426
chr1	85082921	85083126	hand2_merge_peak_427
chr1	87489663	87489993	hand2_merge_peak_428
chr1	87615676	87616021	hand2_merge_peak_429
chr1	87647962	87648195	hand2_merge_peak_430
chr1	87791573	87791813	hand2_merge_peak_431
chr1	87803483	87803918	hand2_merge_peak_432
chr1	87852583	87852784	hand2_merge_peak_433
chr1	87854809	87855096	hand2_merge_peak_434
chr1	88047849	88048067	hand2_merge_peak_435
chr1	88129105	88129661	hand2_merge_peak_436
chr1	89535044	89535259	hand2_merge_peak_437
chr1	89652354	89652596	hand2_merge_peak_438
chr1	89692430	89692630	hand2_merge_peak_439
chr1	89777379	89777846	hand2_merge_peak_440
chr1	89794741	89794968	hand2_merge_peak_441
chr1	90325329	90325612	hand2_merge_peak_442
chr1	90385747	90386034	hand2_merge_peak_443
chr1	90509777	90510044	hand2_merge_peak_444
chr1	90512588	90512867	hand2_merge_peak_445
chr1	90542975	90543402	hand2_merge_peak_446
chr1	90565026	90565308	hand2_merge_peak_447
chr1	90655063	90655318	hand2_merge_peak_448
chr1	90655494	90655736	hand2_merge_peak_449
chr1	90902136	90902541	hand2_merge_peak_450
chr1	90956383	90956715	hand2_merge_peak_451
chr1	90970058	90970324	hand2_merge_peak_452
chr1	91016740	91017298	hand2_merge_peak_453
chr1	91340647	91341059	hand2_merge_peak_454
chr1	91432597	91432939	hand2_merge_peak_455
chr1	91434768	91435374	hand2_merge_peak_456
chr1	91483916	91484262	hand2_merge_peak_457
chr1	91513131	91513443	hand2_merge_peak_458
chr1	91583323	91583713	hand2_merge_peak_459
chr1	91996993	91997203	hand2_merge_peak_460
chr1	92050031	92050376	hand2_merge_peak_461
chr1	92117684	92117918	hand2_merge_peak_462
chr1	92137133	92137335	hand2_merge_peak_463
chr1	92196909	92197150	hand2_merge_peak_464
chr1	92224305	92224571	hand2_merge_peak_465
chr1	92250157	92250441	hand2_merge_peak_466
chr1	92295039	92295469	hand2_merge_peak_467
chr1	92309325	92309615	hand2_merge_peak_468
chr1	92311540	92311906	hand2_merge_peak_469
chr1	92382963	92383196	hand2_merge_peak_470
chr1	92401041	92402258	hand2_merge_peak_471
chr1	92541514	92541863	hand2_merge_peak_472
chr1	92547420	92547825	hand2_merge_peak_473
chr1	92563338	92563663	hand2_merge_peak_474
chr1	92566759	92567116	hand2_merge_peak_475
chr1	92587147	92587369	hand2_merge_peak_476
chr1	92640593	92640927	hand2_merge_peak_477
chr1	92647851	92648064	hand2_merge_peak_478
chr1	92654757	92655049	hand2_merge_peak_479
chr1	92660873	92661149	hand2_merge_peak_480
chr1	92773579	92773807	hand2_merge_peak_481
chr1	92793486	92793740	hand2_merge_peak_482
chr1	92797083	92797621	hand2_merge_peak_483
chr1	92877147	92877419	hand2_merge_peak_484
chr1	92898419	92898668	hand2_merge_peak_485
chr1	92981932	92982220	hand2_merge_peak_486
chr1	92995422	92995723	hand2_merge_peak_487
chr1	93005936	93006224	hand2_merge_peak_488
chr1	93006929	93007204	hand2_merge_peak_489
chr1	93108124	93108360	hand2_merge_peak_490
chr1	93310644	93310975	hand2_merge_peak_491
chr1	93459997	93460198	hand2_merge_peak_492
chr1	93460619	93460840	hand2_merge_peak_493
chr1	93474710	93474987	hand2_merge_peak_494
chr1	93522780	93522986	hand2_merge_peak_495
chr1	93695968	93696259	hand2_merge_peak_496
chr1	93720122	93720338	hand2_merge_peak_497
chr1	93726980	93727766	hand2_merge_peak_498
chr1	93831447	93831725	hand2_merge_peak_499
chr1	93877972	93878248	hand2_merge_peak_500
chr1	93947266	93947607	hand2_merge_peak_501
chr1	93951755	93952017	hand2_merge_peak_502
chr1	93980489	93980913	hand2_merge_peak_503
chr1	93982988	93983188	hand2_merge_peak_504
chr1	94009838	94010067	hand2_merge_peak_505
chr1	94033828	94034078	hand2_merge_peak_506
chr1	94039000	94039293	hand2_merge_peak_507
chr1	94042703	94043020	hand2_merge_peak_508
chr1	94092428	94092719	hand2_merge_peak_509
chr1	94234079	94234488	hand2_merge_peak_510
chr1	94237197	94237528	hand2_merge_peak_511
chr1	94295121	94295623	hand2_merge_peak_512
chr1	94344906	94345226	hand2_merge_peak_513
chr1	94595603	94595959	hand2_merge_peak_514
chr1	94612633	94612901	hand2_merge_peak_515
chr1	94630461	94630706	hand2_merge_peak_516
chr1	94668983	94669457	hand2_merge_peak_517
chr1	94671893	94672393	hand2_merge_peak_518
chr1	94688013	94688294	hand2_merge_peak_519
chr1	94745684	94746021	hand2_merge_peak_520
chr1	94749121	94749341	hand2_merge_peak_521
chr1	94870688	94871065	hand2_merge_peak_522
chr1	94953922	94954329	hand2_merge_peak_523
chr1	95108147	95108520	hand2_merge_peak_524
chr1	95131708	95132219	hand2_merge_peak_525
chr1	95353728	95354095	hand2_merge_peak_526
chr1	95521077	95521426	hand2_merge_peak_527
chr1	95616565	95616814	hand2_merge_peak_528
chr1	96168375	96168653	hand2_merge_peak_529
chr1	98086386	98086624	hand2_merge_peak_530
chr1	98664950	98665164	hand2_merge_peak_531
chr1	99603831	99604138	hand2_merge_peak_532
chr1	99828677	99828888	hand2_merge_peak_533
chr1	99928422	99928679	hand2_merge_peak_534
chr1	99967511	99967799	hand2_merge_peak_535
chr1	99981080	99981612	hand2_merge_peak_536
chr1	100648170	100648391	hand2_merge_peak_537
chr1	102701937	102702184	hand2_merge_peak_538
chr1	104584202	104584674	hand2_merge_peak_539
chr1	106162441	106162681	hand2_merge_peak_540
chr1	106692833	106693066	hand2_merge_peak_541
chr1	107208971	107209203	hand2_merge_peak_542
chr1	107819622	107819854	hand2_merge_peak_543
chr1	107868171	107868677	hand2_merge_peak_544
chr1	107935982	107936306	hand2_merge_peak_545
chr1	108060119	108060355	hand2_merge_peak_546
chr1	108100877	108101383	hand2_merge_peak_547
chr1	108103958	108104232	hand2_merge_peak_548
chr1	108168438	108168675	hand2_merge_peak_549
chr1	108176039	108176244	hand2_merge_peak_550
chr1	108248084	108248359	hand2_merge_peak_551
chr1	108450500	108451466	hand2_merge_peak_552
chr1	108499596	108499810	hand2_merge_peak_553
chr1	108499925	108500412	hand2_merge_peak_554
chr1	108514532	108514763	hand2_merge_peak_555
chr1	108586482	108586700	hand2_merge_peak_556
chr1	108592182	108592392	hand2_merge_peak_557
chr1	117413487	117413717	hand2_merge_peak_558
chr1	117442603	117442911	hand2_merge_peak_559
chr1	117942668	117942914	hand2_merge_peak_560
chr1	120341044	120341286	hand2_merge_peak_561
chr1	120368971	120369241	hand2_merge_peak_562
chr1	120375885	120376255	hand2_merge_peak_563
chr1	120378233	120378720	hand2_merge_peak_564
chr1	120379062	120379384	hand2_merge_peak_565
chr1	120407643	120407942	hand2_merge_peak_566
chr1	120522649	120523021	hand2_merge_peak_567
chr1	120652711	120652967	hand2_merge_peak_568
chr1	120691996	120692382	hand2_merge_peak_569
chr1	120698065	120698524	hand2_merge_peak_570
chr1	120774422	120774890	hand2_merge_peak_571
chr1	120801529	120802160	hand2_merge_peak_572
chr1	120809609	120809915	hand2_merge_peak_573
chr1	120813080	120813411	hand2_merge_peak_574
chr1	120832748	120833222	hand2_merge_peak_575
chr1	120836890	120837090	hand2_merge_peak_576
chr1	120930268	120930719	hand2_merge_peak_577
chr1	120979320	120979533	hand2_merge_peak_578
chr1	121080040	121080344	hand2_merge_peak_579
chr1	121133276	121133757	hand2_merge_peak_580
chr1	121196840	121197128	hand2_merge_peak_581
chr1	121244807	121245133	hand2_merge_peak_582
chr1	121438370	121438571	hand2_merge_peak_583
chr1	122033773	122033986	hand2_merge_peak_584
chr1	122074313	122074537	hand2_merge_peak_585
chr1	122247938	122248141	hand2_merge_peak_586
chr1	122339206	122339470	hand2_merge_peak_587
chr1	122623488	122623707	hand2_merge_peak_588
chr1	122636089	122636558	hand2_merge_peak_589
chr1	122901763	122902148	hand2_merge_peak_590
chr1	123140171	123140439	hand2_merge_peak_591
chr1	123730197	123730425	hand2_merge_peak_592
chr1	127386962	127387210	hand2_merge_peak_593
chr1	127387587	127388005	hand2_merge_peak_594
chr1	127700356	127700579	hand2_merge_peak_595
chr1	127702287	127702595	hand2_merge_peak_596
chr1	127998169	127998380	hand2_merge_peak_597
chr1	128453192	128453511	hand2_merge_peak_598
chr1	128474652	128475143	hand2_merge_peak_599
chr1	128499726	128499971	hand2_merge_peak_600
chr1	128697543	128697892	hand2_merge_peak_601
chr1	128897414	128897712	hand2_merge_peak_602
chr1	129214167	129214472	hand2_merge_peak_603
chr1	129506957	129507380	hand2_merge_peak_604
chr1	129592116	129592696	hand2_merge_peak_605
chr1	129709501	129709775	hand2_merge_peak_606
chr1	129999744	129999954	hand2_merge_peak_607
chr1	130429125	130429609	hand2_merge_peak_608
chr1	130476973	130477173	hand2_merge_peak_609
chr1	130536276	130536653	hand2_merge_peak_610
chr1	130607790	130608161	hand2_merge_peak_611
chr1	131429748	131430081	hand2_merge_peak_612
chr1	131439591	131440090	hand2_merge_peak_613
chr1	131812090	131812345	hand2_merge_peak_614
chr1	132446937	132447289	hand2_merge_peak_615
chr1	132656387	132656607	hand2_merge_peak_616
chr1	132678810	132679063	hand2_merge_peak_617
chr1	132836920	132837294	hand2_merge_peak_618
chr1	132839420	132839647	hand2_merge_peak_619
chr1	132900049	132900283	hand2_merge_peak_620
chr1	133081676	133081947	hand2_merge_peak_621
chr1	133124941	133125263	hand2_merge_peak_622
chr1	133147198	133147703	hand2_merge_peak_623
chr1	133214928	133215236	hand2_merge_peak_624
chr1	133232221	133232500	hand2_merge_peak_625
chr1	133242081	133242476	hand2_merge_peak_626
chr1	133328106	133328795	hand2_merge_peak_627
chr1	133549284	133549558	hand2_merge_peak_628
chr1	133708564	133708804	hand2_merge_peak_629
chr1	133922502	133922743	hand2_merge_peak_630
chr1	133992108	133992527	hand2_merge_peak_631
chr1	134029570	134029837	hand2_merge_peak_632
chr1	134030361	134030566	hand2_merge_peak_633
chr1	134065809	134066073	hand2_merge_peak_634
chr1	134201231	134201489	hand2_merge_peak_635
chr1	134751654	134751909	hand2_merge_peak_636
chr1	134776244	134776619	hand2_merge_peak_637
chr1	134821494	134821837	hand2_merge_peak_638
chr1	135119016	135119294	hand2_merge_peak_639
chr1	135123424	135123743	hand2_merge_peak_640
chr1	135134286	135134571	hand2_merge_peak_641
chr1	135148149	135148533	hand2_merge_peak_642
chr1	135150049	135150389	hand2_merge_peak_643
chr1	135383777	135384039	hand2_merge_peak_644
chr1	135422310	135422610	hand2_merge_peak_645
chr1	135669232	135669622	hand2_merge_peak_646
chr1	135669716	135669986	hand2_merge_peak_647
chr1	135697653	135697970	hand2_merge_peak_648
chr1	135699815	135700173	hand2_merge_peak_649
chr1	135712416	135712994	hand2_merge_peak_650
chr1	135721881	135722261	hand2_merge_peak_651
chr1	135804612	135804885	hand2_merge_peak_652
chr1	135877006	135877255	hand2_merge_peak_653
chr1	135885642	135885874	hand2_merge_peak_654
chr1	135989057	135989547	hand2_merge_peak_655
chr1	135995075	135995822	hand2_merge_peak_656
chr1	136092279	136092686	hand2_merge_peak_657
chr1	136412951	136413375	hand2_merge_peak_658
chr1	136644218	136644482	hand2_merge_peak_659
chr1	136713189	136713572	hand2_merge_peak_660
chr1	136806671	136806974	hand2_merge_peak_661
chr1	136833008	136833300	hand2_merge_peak_662
chr1	137052831	137053352	hand2_merge_peak_663
chr1	137088765	137088965	hand2_merge_peak_664
chr1	137099736	137099984	hand2_merge_peak_665
chr1	137179638	137179875	hand2_merge_peak_666
chr1	137187047	137187270	hand2_merge_peak_667
chr1	137332405	137332734	hand2_merge_peak_668
chr1	137382927	137383255	hand2_merge_peak_669
chr1	137417447	137417708	hand2_merge_peak_670
chr1	137420794	137421529	hand2_merge_peak_671
chr1	137457963	137458173	hand2_merge_peak_672
chr1	137475209	137475520	hand2_merge_peak_673
chr1	137492436	137492744	hand2_merge_peak_674
chr1	137499999	137500314	hand2_merge_peak_675
chr1	137556100	137556706	hand2_merge_peak_676
chr1	137564984	137565222	hand2_merge_peak_677
chr1	137691247	137691568	hand2_merge_peak_678
chr1	137696957	137697561	hand2_merge_peak_679
chr1	137732416	137733140	hand2_merge_peak_680
chr1	137926541	137926754	hand2_merge_peak_681
chr1	138156394	138156724	hand2_merge_peak_682
chr1	138474471	138474988	hand2_merge_peak_683
chr1	138558374	138558826	hand2_merge_peak_684
chr1	138578627	138578872	hand2_merge_peak_685
chr1	138621984	138622265	hand2_merge_peak_686
chr1	138648082	138648360	hand2_merge_peak_687
chr1	138759874	138760110	hand2_merge_peak_688
chr1	138765607	138765871	hand2_merge_peak_689
chr1	138833444	138833831	hand2_merge_peak_690
chr1	139122081	139122285	hand2_merge_peak_691
chr1	139155796	139156171	hand2_merge_peak_692
chr1	139187176	139187458	hand2_merge_peak_693
chr1	139553373	139553684	hand2_merge_peak_694
chr1	139796772	139797036	hand2_merge_peak_695
chr1	140219769	140220088	hand2_merge_peak_696
chr1	140284529	140284759	hand2_merge_peak_697
chr1	140432442	140432648	hand2_merge_peak_698
chr1	140468129	140468461	hand2_merge_peak_699
chr1	140473493	140473782	hand2_merge_peak_700
chr1	140503335	140503578	hand2_merge_peak_701
chr1	140514752	140514960	hand2_merge_peak_702
chr1	140615968	140616248	hand2_merge_peak_703
chr1	140659569	140659851	hand2_merge_peak_704
chr1	140673379	140673653	hand2_merge_peak_705
chr1	141090614	141090968	hand2_merge_peak_706
chr1	141276233	141276551	hand2_merge_peak_707
chr1	141320409	141320645	hand2_merge_peak_708
chr1	142221754	142221957	hand2_merge_peak_709
chr1	145903054	145903305	hand2_merge_peak_710
chr1	146214685	146214994	hand2_merge_peak_711
chr1	151683641	151684007	hand2_merge_peak_712
chr1	151709918	151710199	hand2_merge_peak_713
chr1	151730106	151730436	hand2_merge_peak_714
chr1	151890235	151890499	hand2_merge_peak_715
chr1	152319732	152319934	hand2_merge_peak_716
chr1	152392685	152392918	hand2_merge_peak_717
chr1	152666437	152666830	hand2_merge_peak_718
chr1	152780692	152781068	hand2_merge_peak_719
chr1	152798932	152799154	hand2_merge_peak_720
chr1	152831245	152831566	hand2_merge_peak_721
chr1	153097866	153098280	hand2_merge_peak_722
chr1	153142672	153142898	hand2_merge_peak_723
chr1	153186059	153186392	hand2_merge_peak_724
chr1	153612065	153612267	hand2_merge_peak_725
chr1	153747042	153747572	hand2_merge_peak_726
chr1	153792712	153793105	hand2_merge_peak_727
chr1	153810418	153810708	hand2_merge_peak_728
chr1	153813427	153813731	hand2_merge_peak_729
chr1	153846192	153846418	hand2_merge_peak_730
chr1	153889689	153889934	hand2_merge_peak_731
chr1	153896564	153896955	hand2_merge_peak_732
chr1	153936223	153936532	hand2_merge_peak_733
chr1	153938393	153938727	hand2_merge_peak_734
chr1	153963054	153963262	hand2_merge_peak_735
chr1	153965945	153966209	hand2_merge_peak_736
chr1	154128249	154128569	hand2_merge_peak_737
chr1	154215467	154215669	hand2_merge_peak_738
chr1	154287241	154287441	hand2_merge_peak_739
chr1	154304712	154305153	hand2_merge_peak_740
chr1	154430150	154430355	hand2_merge_peak_741
chr1	154446186	154446526	hand2_merge_peak_742
chr1	154472882	154473099	hand2_merge_peak_743
chr1	154529866	154530473	hand2_merge_peak_744
chr1	154550202	154550546	hand2_merge_peak_745
chr1	154574813	154575289	hand2_merge_peak_746
chr1	154585896	154586215	hand2_merge_peak_747
chr1	154590579	154590868	hand2_merge_peak_748
chr1	154656988	154657277	hand2_merge_peak_749
chr1	154783400	154783745	hand2_merge_peak_750
chr1	154871611	154871852	hand2_merge_peak_751
chr1	154938974	154939304	hand2_merge_peak_752
chr1	154952818	154953143	hand2_merge_peak_753
chr1	154973638	154974013	hand2_merge_peak_754
chr1	154986803	154987152	hand2_merge_peak_755
chr1	155002505	155002872	hand2_merge_peak_756
chr1	155132324	155132670	hand2_merge_peak_757
chr1	155155185	155155607	hand2_merge_peak_758
chr1	155167954	155168248	hand2_merge_peak_759
chr1	155172869	155173242	hand2_merge_peak_760
chr1	155390077	155390361	hand2_merge_peak_761
chr1	155500724	155501101	hand2_merge_peak_762
chr1	155516325	155516850	hand2_merge_peak_763
chr1	155550895	155551152	hand2_merge_peak_764
chr1	155661395	155661687	hand2_merge_peak_765
chr1	155839738	155840029	hand2_merge_peak_766
chr1	155880956	155881231	hand2_merge_peak_767
chr1	156402950	156403470	hand2_merge_peak_768
chr1	156463450	156463684	hand2_merge_peak_769
chr1	156521483	156521695	hand2_merge_peak_770
chr1	156661208	156661638	hand2_merge_peak_771
chr1	156677069	156677375	hand2_merge_peak_772
chr1	156690513	156690889	hand2_merge_peak_773
chr1	156732301	156732529	hand2_merge_peak_774
chr1	156830521	156830796	hand2_merge_peak_775
chr1	156842957	156843251	hand2_merge_peak_776
chr1	156935979	156936191	hand2_merge_peak_777
chr1	156981966	156982273	hand2_merge_peak_778
chr1	157296057	157296343	hand2_merge_peak_779
chr1	157351821	157352082	hand2_merge_peak_780
chr1	157374588	157374924	hand2_merge_peak_781
chr1	157377586	157377964	hand2_merge_peak_782
chr1	157454703	157454931	hand2_merge_peak_783
chr1	157848227	157848575	hand2_merge_peak_784
chr1	158113167	158113704	hand2_merge_peak_785
chr1	158147450	158147956	hand2_merge_peak_786
chr1	158389811	158390191	hand2_merge_peak_787
chr1	158675227	158675584	hand2_merge_peak_788
chr1	158782679	158782985	hand2_merge_peak_789
chr1	158793973	158794186	hand2_merge_peak_790
chr1	158796782	158797061	hand2_merge_peak_791
chr1	158883538	158883874	hand2_merge_peak_792
chr1	158901624	158901870	hand2_merge_peak_793
chr1	158938467	158938889	hand2_merge_peak_794
chr1	158977012	158977269	hand2_merge_peak_795
chr1	159186702	159186989	hand2_merge_peak_796
chr1	159365278	159365478	hand2_merge_peak_797
chr1	159373908	159374580	hand2_merge_peak_798
chr1	159392489	159392769	hand2_merge_peak_799
chr1	160226709	160226919	hand2_merge_peak_800
chr1	160484340	160484679	hand2_merge_peak_801
chr1	160489657	160489873	hand2_merge_peak_802
chr1	160663418	160663653	hand2_merge_peak_803
chr1	160783090	160783369	hand2_merge_peak_804
chr1	160824106	160824465	hand2_merge_peak_805
chr1	161093347	161093552	hand2_merge_peak_806
chr1	161465650	161466225	hand2_merge_peak_807
chr1	161681045	161681260	hand2_merge_peak_808
chr1	162378884	162379090	hand2_merge_peak_809
chr1	162742564	162742934	hand2_merge_peak_810
chr1	162763287	162763512	hand2_merge_peak_811
chr1	162829867	162830219	hand2_merge_peak_812
chr1	162926755	162927083	hand2_merge_peak_813
chr1	163289577	163289806	hand2_merge_peak_814
chr1	163648468	163648734	hand2_merge_peak_815
chr1	163719592	163719876	hand2_merge_peak_816
chr1	163950381	163950760	hand2_merge_peak_817
chr1	163971040	163971425	hand2_merge_peak_818
chr1	163974513	163974849	hand2_merge_peak_819
chr1	164013340	164013737	hand2_merge_peak_820
chr1	164038375	164038691	hand2_merge_peak_821
chr1	164116986	164117452	hand2_merge_peak_822
chr1	164124056	164124337	hand2_merge_peak_823
chr1	164126975	164127192	hand2_merge_peak_824
chr1	164137376	164137651	hand2_merge_peak_825
chr1	164147522	164147792	hand2_merge_peak_826
chr1	164173315	164173940	hand2_merge_peak_827
chr1	164184329	164184757	hand2_merge_peak_828
chr1	164190827	164191148	hand2_merge_peak_829
chr1	164232767	164233000	hand2_merge_peak_830
chr1	164439492	164439751	hand2_merge_peak_831
chr1	164662228	164662497	hand2_merge_peak_832
chr1	165243493	165243837	hand2_merge_peak_833
chr1	165288334	165288568	hand2_merge_peak_834
chr1	165290969	165291190	hand2_merge_peak_835
chr1	165295303	165295552	hand2_merge_peak_836
chr1	165709558	165709785	hand2_merge_peak_837
chr1	165783227	165783541	hand2_merge_peak_838
chr1	165803195	165803429	hand2_merge_peak_839
chr1	165804302	165804640	hand2_merge_peak_840
chr1	165901709	165901927	hand2_merge_peak_841
chr1	165973630	165973863	hand2_merge_peak_842
chr1	166193863	166194120	hand2_merge_peak_843
chr1	166249884	166250111	hand2_merge_peak_844
chr1	166300846	166301082	hand2_merge_peak_845
chr1	166329738	166330126	hand2_merge_peak_846
chr1	166335854	166336112	hand2_merge_peak_847
chr1	166378836	166379208	hand2_merge_peak_848
chr1	166404337	166404698	hand2_merge_peak_849
chr1	166432518	166432744	hand2_merge_peak_850
chr1	166483030	166483245	hand2_merge_peak_851
chr1	166501041	166501420	hand2_merge_peak_852
chr1	166652203	166652459	hand2_merge_peak_853
chr1	166829129	166829354	hand2_merge_peak_854
chr1	166920495	166920786	hand2_merge_peak_855
chr1	166924340	166924814	hand2_merge_peak_856
chr1	166933424	166933629	hand2_merge_peak_857
chr1	166976838	166977340	hand2_merge_peak_858
chr1	167044967	167045420	hand2_merge_peak_859
chr1	167048376	167048635	hand2_merge_peak_860
chr1	167049519	167049892	hand2_merge_peak_861
chr1	167135705	167136117	hand2_merge_peak_862
chr1	167251770	167252008	hand2_merge_peak_863
chr1	167257951	167258320	hand2_merge_peak_864
chr1	167517897	167518226	hand2_merge_peak_865
chr1	167522522	167522843	hand2_merge_peak_866
chr1	167569711	167570115	hand2_merge_peak_867
chr1	167604659	167605040	hand2_merge_peak_868
chr1	167627777	167628077	hand2_merge_peak_869
chr1	167678254	167678719	hand2_merge_peak_870
chr1	167868962	167869220	hand2_merge_peak_871
chr1	168057896	168058300	hand2_merge_peak_872
chr1	168908288	168908491	hand2_merge_peak_873
chr1	168946481	168946780	hand2_merge_peak_874
chr1	169175287	169175588	hand2_merge_peak_875
chr1	169222462	169223122	hand2_merge_peak_876
chr1	169561898	169562258	hand2_merge_peak_877
chr1	170110737	170111044	hand2_merge_peak_878
chr1	170261649	170261987	hand2_merge_peak_879
chr1	170288557	170288787	hand2_merge_peak_880
chr1	170315519	170315749	hand2_merge_peak_881
chr1	170340135	170340629	hand2_merge_peak_882
chr1	170407025	170407432	hand2_merge_peak_883
chr1	170512665	170512865	hand2_merge_peak_884
chr1	170638738	170639132	hand2_merge_peak_885
chr1	170849680	170849960	hand2_merge_peak_886
chr1	170983285	170983521	hand2_merge_peak_887
chr1	171090063	171090311	hand2_merge_peak_888
chr1	171165394	171165656	hand2_merge_peak_889
chr1	171310568	171310901	hand2_merge_peak_890
chr1	171348124	171348363	hand2_merge_peak_891
chr1	171583727	171584107	hand2_merge_peak_892
chr1	171597492	171597749	hand2_merge_peak_893
chr1	171761558	171761779	hand2_merge_peak_894
chr1	171761869	171762288	hand2_merge_peak_895
chr1	171846806	171847150	hand2_merge_peak_896
chr1	171848253	171848498	hand2_merge_peak_897
chr1	171994152	171994590	hand2_merge_peak_898
chr1	172361519	172361863	hand2_merge_peak_899
chr1	172427887	172428207	hand2_merge_peak_900
chr1	172464247	172464571	hand2_merge_peak_901
chr1	172468909	172469232	hand2_merge_peak_902
chr1	172553133	172553388	hand2_merge_peak_903
chr1	172845794	172846221	hand2_merge_peak_904
chr1	173050995	173051393	hand2_merge_peak_905
chr1	173142459	173142711	hand2_merge_peak_906
chr1	173342066	173342433	hand2_merge_peak_907
chr1	173378133	173378367	hand2_merge_peak_908
chr1	173463504	173463724	hand2_merge_peak_909
chr1	173506237	173506440	hand2_merge_peak_910
chr1	173697206	173697406	hand2_merge_peak_911
chr1	173896262	173896616	hand2_merge_peak_912
chr1	173924953	173925250	hand2_merge_peak_913
chr1	174025509	174025719	hand2_merge_peak_914
chr1	174136237	174136439	hand2_merge_peak_915
chr1	174407333	174407620	hand2_merge_peak_916
chr1	174637009	174637369	hand2_merge_peak_917
chr1	175263444	175263682	hand2_merge_peak_918
chr1	175322050	175322303	hand2_merge_peak_919
chr1	175371505	175371757	hand2_merge_peak_920
chr1	175844597	175844814	hand2_merge_peak_921
chr1	175911249	175911547	hand2_merge_peak_922
chr1	176819231	176819502	hand2_merge_peak_923
chr1	176960472	176960689	hand2_merge_peak_924
chr1	177010028	177010256	hand2_merge_peak_925
chr1	177012283	177012537	hand2_merge_peak_926
chr1	178685309	178685518	hand2_merge_peak_927
chr1	178685808	178686030	hand2_merge_peak_928
chr1	179264831	179265069	hand2_merge_peak_929
chr1	179276662	179277004	hand2_merge_peak_930
chr1	179299243	179299470	hand2_merge_peak_931
chr1	179421508	179421759	hand2_merge_peak_932
chr1	179623773	179624023	hand2_merge_peak_933
chr1	179890713	179891007	hand2_merge_peak_934
chr1	180051428	180051723	hand2_merge_peak_935
chr1	180159064	180159278	hand2_merge_peak_936
chr1	180566519	180566728	hand2_merge_peak_937
chr1	180570050	180570364	hand2_merge_peak_938
chr1	180575157	180575630	hand2_merge_peak_939
chr1	180576711	180576998	hand2_merge_peak_940
chr1	180591531	180592129	hand2_merge_peak_941
chr1	180730362	180730674	hand2_merge_peak_942
chr1	180733335	180733661	hand2_merge_peak_943
chr1	180854996	180855222	hand2_merge_peak_944
chr1	180939975	180940192	hand2_merge_peak_945
chr1	180990463	180990747	hand2_merge_peak_946
chr1	180991955	180992317	hand2_merge_peak_947
chr1	181045566	181045860	hand2_merge_peak_948
chr1	181127951	181128282	hand2_merge_peak_949
chr1	181256812	181257040	hand2_merge_peak_950
chr1	181337749	181337996	hand2_merge_peak_951
chr1	181341723	181341935	hand2_merge_peak_952
chr1	181376796	181377034	hand2_merge_peak_953
chr1	181384813	181385173	hand2_merge_peak_954
chr1	181404936	181405311	hand2_merge_peak_955
chr1	181536276	181536679	hand2_merge_peak_956
chr1	181795616	181795961	hand2_merge_peak_957
chr1	181889215	181889640	hand2_merge_peak_958
chr1	181958296	181958532	hand2_merge_peak_959
chr1	182138967	182139167	hand2_merge_peak_960
chr1	182180157	182180473	hand2_merge_peak_961
chr1	182189833	182190288	hand2_merge_peak_962
chr1	182283001	182283208	hand2_merge_peak_963
chr1	182293964	182294537	hand2_merge_peak_964
chr1	182303096	182303504	hand2_merge_peak_965
chr1	182306857	182307264	hand2_merge_peak_966
chr1	182347448	182347763	hand2_merge_peak_967
chr1	182358421	182358705	hand2_merge_peak_968
chr1	182466769	182466978	hand2_merge_peak_969
chr1	182471999	182472431	hand2_merge_peak_970
chr1	182477875	182478173	hand2_merge_peak_971
chr1	182534721	182534945	hand2_merge_peak_972
chr1	182748166	182748761	hand2_merge_peak_973
chr1	182760754	182761004	hand2_merge_peak_974
chr1	182800756	182801061	hand2_merge_peak_975
chr1	183375910	183376221	hand2_merge_peak_976
chr1	183441525	183441747	hand2_merge_peak_977
chr1	183480917	183481196	hand2_merge_peak_978
chr1	183782262	183782512	hand2_merge_peak_979
chr1	183814054	183814288	hand2_merge_peak_980
chr1	184012181	184012482	hand2_merge_peak_981
chr1	184019018	184019491	hand2_merge_peak_982
chr1	184035122	184035477	hand2_merge_peak_983
chr1	184037479	184037709	hand2_merge_peak_984
chr1	184550315	184550672	hand2_merge_peak_985
chr1	184581523	184581767	hand2_merge_peak_986
chr1	184603379	184603593	hand2_merge_peak_987
chr1	184630099	184630434	hand2_merge_peak_988
chr1	184641350	184641793	hand2_merge_peak_989
chr1	184719167	184719458	hand2_merge_peak_990
chr1	184749068	184749316	hand2_merge_peak_991
chr1	184835917	184836158	hand2_merge_peak_992
chr1	184913231	184913563	hand2_merge_peak_993
chr1	185417656	185417860	hand2_merge_peak_994
chr1	185530573	185530838	hand2_merge_peak_995
chr1	185538956	185539316	hand2_merge_peak_996
chr1	185577437	185577686	hand2_merge_peak_997
chr1	185596513	185597079	hand2_merge_peak_998
chr1	185617676	185618320	hand2_merge_peak_999
chr1	185920830	185921220	hand2_merge_peak_1000
chr1	185954838	185955109	hand2_merge_peak_1001
chr1	186045680	186046053	hand2_merge_peak_1002
chr1	186162279	186162495	hand2_merge_peak_1003
chr1	186397199	186397514	hand2_merge_peak_1004
chr1	186430175	186430552	hand2_merge_peak_1005
chr1	186468855	186469400	hand2_merge_peak_1006
chr1	186534962	186535248	hand2_merge_peak_1007
chr1	186606107	186606538	hand2_merge_peak_1008
chr1	186737479	186737718	hand2_merge_peak_1009
chr1	186782359	186782741	hand2_merge_peak_1010
chr1	186871359	186871691	hand2_merge_peak_1011
chr1	186927764	186927983	hand2_merge_peak_1012
chr1	187086516	187086957	hand2_merge_peak_1013
chr1	187095952	187096157	hand2_merge_peak_1014
chr1	187288164	187288385	hand2_merge_peak_1015
chr1	187295952	187296395	hand2_merge_peak_1016
chr1	187439710	187440141	hand2_merge_peak_1017
chr1	187471056	187471548	hand2_merge_peak_1018
chr1	187551741	187551973	hand2_merge_peak_1019
chr1	187660535	187660854	hand2_merge_peak_1020
chr1	187724220	187724728	hand2_merge_peak_1021
chr1	187788507	187788724	hand2_merge_peak_1022
chr1	187789835	187790129	hand2_merge_peak_1023
chr1	187997566	187997870	hand2_merge_peak_1024
chr1	188047185	188047776	hand2_merge_peak_1025
chr1	188085199	188085682	hand2_merge_peak_1026
chr1	188200741	188201066	hand2_merge_peak_1027
chr1	188221442	188221720	hand2_merge_peak_1028
chr1	188236283	188236540	hand2_merge_peak_1029
chr1	188332371	188332795	hand2_merge_peak_1030
chr1	188391932	188392134	hand2_merge_peak_1031
chr1	188511104	188511395	hand2_merge_peak_1032
chr1	188565298	188565656	hand2_merge_peak_1033
chr1	188896090	188896314	hand2_merge_peak_1034
chr1	188925067	188925290	hand2_merge_peak_1035
chr1	189074792	189075031	hand2_merge_peak_1036
chr1	189150941	189151167	hand2_merge_peak_1037
chr1	189325821	189326092	hand2_merge_peak_1038
chr1	189650072	189650329	hand2_merge_peak_1039
chr1	189660709	189661046	hand2_merge_peak_1040
chr1	189666638	189666992	hand2_merge_peak_1041
chr1	189788825	189789153	hand2_merge_peak_1042
chr1	189834780	189835170	hand2_merge_peak_1043
chr1	189904104	189904647	hand2_merge_peak_1044
chr1	189917640	189917953	hand2_merge_peak_1045
chr1	189931843	189932048	hand2_merge_peak_1046
chr1	190209702	190210234	hand2_merge_peak_1047
chr1	190211768	190212217	hand2_merge_peak_1048
chr1	190214012	190214233	hand2_merge_peak_1049
chr1	190382869	190383226	hand2_merge_peak_1050
chr1	190463541	190463773	hand2_merge_peak_1051
chr1	190484739	190485109	hand2_merge_peak_1052
chr1	190523168	190523510	hand2_merge_peak_1053
chr1	190690479	190690713	hand2_merge_peak_1054
chr1	190717199	190717782	hand2_merge_peak_1055
chr1	190743843	190744091	hand2_merge_peak_1056
chr1	190830786	190830994	hand2_merge_peak_1057
chr1	190874564	190874908	hand2_merge_peak_1058
chr1	190895157	190895463	hand2_merge_peak_1059
chr1	191028386	191028614	hand2_merge_peak_1060
chr1	191175768	191176148	hand2_merge_peak_1061
chr1	191254472	191254695	hand2_merge_peak_1062
chr1	191319699	191319973	hand2_merge_peak_1063
chr1	191338983	191339260	hand2_merge_peak_1064
chr1	191474890	191475257	hand2_merge_peak_1065
chr1	191619074	191619333	hand2_merge_peak_1066
chr1	191690849	191691261	hand2_merge_peak_1067
chr1	191691322	191691636	hand2_merge_peak_1068
chr1	191712590	191712946	hand2_merge_peak_1069
chr1	191894960	191895203	hand2_merge_peak_1070
chr1	191951762	191952079	hand2_merge_peak_1071
chr1	191971856	191972274	hand2_merge_peak_1072
chr1	192005671	192006018	hand2_merge_peak_1073
chr1	192025567	192025946	hand2_merge_peak_1074
chr1	192043982	192044282	hand2_merge_peak_1075
chr1	192246902	192247106	hand2_merge_peak_1076
chr1	192282702	192282995	hand2_merge_peak_1077
chr1	192356755	192357315	hand2_merge_peak_1078
chr1	192376771	192376979	hand2_merge_peak_1079
chr1	192386763	192386985	hand2_merge_peak_1080
chr1	192485754	192485954	hand2_merge_peak_1081
chr1	192492884	192493294	hand2_merge_peak_1082
chr1	192545579	192546011	hand2_merge_peak_1083
chr1	192647737	192647980	hand2_merge_peak_1084
chr1	192676795	192677109	hand2_merge_peak_1085
chr1	192777106	192777435	hand2_merge_peak_1086
chr1	193172887	193173291	hand2_merge_peak_1087
chr1	193226353	193227133	hand2_merge_peak_1088
chr1	193244215	193244705	hand2_merge_peak_1089
chr1	193285559	193285892	hand2_merge_peak_1090
chr1	193285994	193286495	hand2_merge_peak_1091
chr1	193344573	193344849	hand2_merge_peak_1092
chr1	193350998	193351214	hand2_merge_peak_1093
chr1	193446732	193446983	hand2_merge_peak_1094
chr1	193448948	193449224	hand2_merge_peak_1095
chr1	193521065	193521408	hand2_merge_peak_1096
chr1	193544390	193544634	hand2_merge_peak_1097
chr1	193663297	193663671	hand2_merge_peak_1098
chr1	193789245	193789547	hand2_merge_peak_1099
chr1	193816193	193816457	hand2_merge_peak_1100
chr1	193886633	193886919	hand2_merge_peak_1101
chr1	194036319	194036652	hand2_merge_peak_1102
chr1	194172563	194172951	hand2_merge_peak_1103
chr1	194300653	194300934	hand2_merge_peak_1104
chr1	194428307	194428537	hand2_merge_peak_1105
chr1	194474482	194474762	hand2_merge_peak_1106
chr1	194575940	194576243	hand2_merge_peak_1107
chr1	194602164	194602403	hand2_merge_peak_1108
chr1	194604450	194604752	hand2_merge_peak_1109
chr1	194611938	194612248	hand2_merge_peak_1110
chr1	194622323	194622916	hand2_merge_peak_1111
chr1	194677817	194678305	hand2_merge_peak_1112
chr1	194682120	194682383	hand2_merge_peak_1113
chr1	195015517	195015946	hand2_merge_peak_1114
chr1	195070048	195070391	hand2_merge_peak_1115
chr1	195088388	195088637	hand2_merge_peak_1116
chr1	195097573	195097775	hand2_merge_peak_1117
chr1	195142111	195142619	hand2_merge_peak_1118
chr1	195143302	195143599	hand2_merge_peak_1119
chr1	195208597	195208909	hand2_merge_peak_1120
chr1	195214865	195215199	hand2_merge_peak_1121
chr1	195215856	195216152	hand2_merge_peak_1122
chr1	195216297	195216720	hand2_merge_peak_1123
chr1	195225311	195225565	hand2_merge_peak_1124
chr1	195232266	195232605	hand2_merge_peak_1125
chr1	195245382	195245616	hand2_merge_peak_1126
chr1	195376551	195377404	hand2_merge_peak_1127
chr1	195406735	195406947	hand2_merge_peak_1128
chr1	195481675	195481891	hand2_merge_peak_1129
chr1	195514472	195514805	hand2_merge_peak_1130
chr1	195702305	195703176	hand2_merge_peak_1131
chr1	195815773	195816073	hand2_merge_peak_1132
chr1	195853511	195853990	hand2_merge_peak_1133
chr1	196168747	196169152	hand2_merge_peak_1134
chr1	196436663	196437165	hand2_merge_peak_1135
chr1	196513864	196514283	hand2_merge_peak_1136
chr1	196771623	196771924	hand2_merge_peak_1137
chr10	3227775	3228073	hand2_merge_peak_1138
chr10	3228346	3228715	hand2_merge_peak_1139
chr10	3497788	3498247	hand2_merge_peak_1140
chr10	3806024	3806553	hand2_merge_peak_1141
chr10	3928000	3928216	hand2_merge_peak_1142
chr10	3974605	3974805	hand2_merge_peak_1143
chr10	4934704	4934909	hand2_merge_peak_1144
chr10	5056869	5057131	hand2_merge_peak_1145
chr10	5138218	5138564	hand2_merge_peak_1146
chr10	5151488	5151783	hand2_merge_peak_1147
chr10	5257871	5258102	hand2_merge_peak_1148
chr10	5872641	5873079	hand2_merge_peak_1149
chr10	5940572	5940998	hand2_merge_peak_1150
chr10	6177863	6178092	hand2_merge_peak_1151
chr10	6185906	6186179	hand2_merge_peak_1152
chr10	6238394	6238857	hand2_merge_peak_1153
chr10	6267028	6267319	hand2_merge_peak_1154
chr10	6582955	6583365	hand2_merge_peak_1155
chr10	6712222	6712777	hand2_merge_peak_1156
chr10	6715281	6715579	hand2_merge_peak_1157
chr10	6822952	6823426	hand2_merge_peak_1158
chr10	6856143	6856350	hand2_merge_peak_1159
chr10	6928820	6929105	hand2_merge_peak_1160
chr10	6931208	6931751	hand2_merge_peak_1161
chr10	6999877	7000321	hand2_merge_peak_1162
chr10	7008596	7008976	hand2_merge_peak_1163
chr10	7531178	7531477	hand2_merge_peak_1164
chr10	7594166	7594391	hand2_merge_peak_1165
chr10	7662875	7663112	hand2_merge_peak_1166
chr10	7790321	7790571	hand2_merge_peak_1167
chr10	7806927	7807158	hand2_merge_peak_1168
chr10	7811372	7811688	hand2_merge_peak_1169
chr10	7858219	7858499	hand2_merge_peak_1170
chr10	7933176	7933492	hand2_merge_peak_1171
chr10	8225433	8225700	hand2_merge_peak_1172
chr10	8563804	8564040	hand2_merge_peak_1173
chr10	8590203	8590509	hand2_merge_peak_1174
chr10	8645191	8645451	hand2_merge_peak_1175
chr10	8680756	8681069	hand2_merge_peak_1176
chr10	8687926	8688215	hand2_merge_peak_1177
chr10	8688896	8689180	hand2_merge_peak_1178
chr10	8718093	8718983	hand2_merge_peak_1179
chr10	8725433	8725678	hand2_merge_peak_1180
chr10	8739422	8739695	hand2_merge_peak_1181
chr10	9326941	9327296	hand2_merge_peak_1182
chr10	9612711	9612979	hand2_merge_peak_1183
chr10	9677449	9677858	hand2_merge_peak_1184
chr10	10024228	10024446	hand2_merge_peak_1185
chr10	10177851	10178088	hand2_merge_peak_1186
chr10	10733545	10733780	hand2_merge_peak_1187
chr10	11003586	11003945	hand2_merge_peak_1188
chr10	11459458	11459818	hand2_merge_peak_1189
chr10	11968734	11969002	hand2_merge_peak_1190
chr10	12120846	12121161	hand2_merge_peak_1191
chr10	12287680	12287886	hand2_merge_peak_1192
chr10	12414598	12414845	hand2_merge_peak_1193
chr10	12424621	12424989	hand2_merge_peak_1194
chr10	12444343	12444684	hand2_merge_peak_1195
chr10	12459080	12459511	hand2_merge_peak_1196
chr10	12529604	12529947	hand2_merge_peak_1197
chr10	12588383	12588605	hand2_merge_peak_1198
chr10	12635648	12635910	hand2_merge_peak_1199
chr10	12796463	12797066	hand2_merge_peak_1200
chr10	12810415	12810718	hand2_merge_peak_1201
chr10	12813978	12814273	hand2_merge_peak_1202
chr10	12829617	12829993	hand2_merge_peak_1203
chr10	12836892	12837116	hand2_merge_peak_1204
chr10	12892565	12892972	hand2_merge_peak_1205
chr10	12900008	12900387	hand2_merge_peak_1206
chr10	12960392	12960691	hand2_merge_peak_1207
chr10	12976098	12976382	hand2_merge_peak_1208
chr10	12979075	12979281	hand2_merge_peak_1209
chr10	13000187	13000632	hand2_merge_peak_1210
chr10	13000726	13001057	hand2_merge_peak_1211
chr10	13129990	13130190	hand2_merge_peak_1212
chr10	13425660	13426038	hand2_merge_peak_1213
chr10	13702945	13703236	hand2_merge_peak_1214
chr10	13931852	13932237	hand2_merge_peak_1215
chr10	14184015	14184256	hand2_merge_peak_1216
chr10	14194484	14194958	hand2_merge_peak_1217
chr10	14196200	14196649	hand2_merge_peak_1218
chr10	14698237	14698497	hand2_merge_peak_1219
chr10	15865293	15865612	hand2_merge_peak_1220
chr10	16486886	16487103	hand2_merge_peak_1221
chr10	17069012	17069275	hand2_merge_peak_1222
chr10	17278380	17278607	hand2_merge_peak_1223
chr10	17294800	17295094	hand2_merge_peak_1224
chr10	17330439	17330660	hand2_merge_peak_1225
chr10	17767723	17767979	hand2_merge_peak_1226
chr10	17787850	17788166	hand2_merge_peak_1227
chr10	17888105	17888337	hand2_merge_peak_1228
chr10	18108625	18108886	hand2_merge_peak_1229
chr10	18139154	18139584	hand2_merge_peak_1230
chr10	18185180	18185423	hand2_merge_peak_1231
chr10	18214131	18214389	hand2_merge_peak_1232
chr10	18366640	18366912	hand2_merge_peak_1233
chr10	18531605	18531892	hand2_merge_peak_1234
chr10	18536339	18536714	hand2_merge_peak_1235
chr10	18559369	18559700	hand2_merge_peak_1236
chr10	18583212	18583496	hand2_merge_peak_1237
chr10	18727914	18728217	hand2_merge_peak_1238
chr10	18781936	18782143	hand2_merge_peak_1239
chr10	18890338	18890663	hand2_merge_peak_1240
chr10	18911346	18911686	hand2_merge_peak_1241
chr10	18967326	18967589	hand2_merge_peak_1242
chr10	19214224	19214732	hand2_merge_peak_1243
chr10	19332899	19333117	hand2_merge_peak_1244
chr10	19531254	19531494	hand2_merge_peak_1245
chr10	19535161	19535660	hand2_merge_peak_1246
chr10	19656962	19657162	hand2_merge_peak_1247
chr10	19660972	19661181	hand2_merge_peak_1248
chr10	19954296	19954599	hand2_merge_peak_1249
chr10	20005481	20005698	hand2_merge_peak_1250
chr10	20102870	20103217	hand2_merge_peak_1251
chr10	20128149	20128478	hand2_merge_peak_1252
chr10	20128923	20129326	hand2_merge_peak_1253
chr10	20178961	20179371	hand2_merge_peak_1254
chr10	20206645	20207219	hand2_merge_peak_1255
chr10	20210740	20211008	hand2_merge_peak_1256
chr10	20222163	20222403	hand2_merge_peak_1257
chr10	20253598	20253840	hand2_merge_peak_1258
chr10	20315218	20315463	hand2_merge_peak_1259
chr10	20411002	20411315	hand2_merge_peak_1260
chr10	20443798	20444057	hand2_merge_peak_1261
chr10	20565653	20565962	hand2_merge_peak_1262
chr10	20768295	20768555	hand2_merge_peak_1263
chr10	20813230	20813434	hand2_merge_peak_1264
chr10	20830957	20831238	hand2_merge_peak_1265
chr10	20909616	20909824	hand2_merge_peak_1266
chr10	21113309	21113613	hand2_merge_peak_1267
chr10	21135423	21135834	hand2_merge_peak_1268
chr10	21175819	21176062	hand2_merge_peak_1269
chr10	21182734	21182989	hand2_merge_peak_1270
chr10	21356614	21356887	hand2_merge_peak_1271
chr10	21666674	21666886	hand2_merge_peak_1272
chr10	22055634	22055963	hand2_merge_peak_1273
chr10	22628360	22628840	hand2_merge_peak_1274
chr10	22823451	22823796	hand2_merge_peak_1275
chr10	23287748	23287993	hand2_merge_peak_1276
chr10	23330549	23330883	hand2_merge_peak_1277
chr10	23431533	23431741	hand2_merge_peak_1278
chr10	23676905	23677196	hand2_merge_peak_1279
chr10	23884178	23884495	hand2_merge_peak_1280
chr10	23937703	23938030	hand2_merge_peak_1281
chr10	24178411	24178843	hand2_merge_peak_1282
chr10	24205502	24205797	hand2_merge_peak_1283
chr10	24458412	24458623	hand2_merge_peak_1284
chr10	24508591	24508988	hand2_merge_peak_1285
chr10	24545955	24546267	hand2_merge_peak_1286
chr10	24781580	24781867	hand2_merge_peak_1287
chr10	24977300	24977507	hand2_merge_peak_1288
chr10	24981080	24981317	hand2_merge_peak_1289
chr10	25085782	25086029	hand2_merge_peak_1290
chr10	25094907	25095189	hand2_merge_peak_1291
chr10	25152694	25153140	hand2_merge_peak_1292
chr10	25177022	25177369	hand2_merge_peak_1293
chr10	25181498	25181952	hand2_merge_peak_1294
chr10	25253367	25253570	hand2_merge_peak_1295
chr10	26211941	26212273	hand2_merge_peak_1296
chr10	26519444	26520006	hand2_merge_peak_1297
chr10	26598687	26598964	hand2_merge_peak_1298
chr10	26668228	26668519	hand2_merge_peak_1299
chr10	27735150	27735390	hand2_merge_peak_1300
chr10	27828281	27828661	hand2_merge_peak_1301
chr10	27848289	27848610	hand2_merge_peak_1302
chr10	28031134	28031471	hand2_merge_peak_1303
chr10	28081524	28081741	hand2_merge_peak_1304
chr10	28089608	28089814	hand2_merge_peak_1305
chr10	28177938	28178140	hand2_merge_peak_1306
chr10	28931309	28931645	hand2_merge_peak_1307
chr10	29245629	29245832	hand2_merge_peak_1308
chr10	29393525	29393834	hand2_merge_peak_1309
chr10	29406706	29406906	hand2_merge_peak_1310
chr10	29809323	29809565	hand2_merge_peak_1311
chr10	29999887	30000115	hand2_merge_peak_1312
chr10	30239006	30239275	hand2_merge_peak_1313
chr10	30312600	30312801	hand2_merge_peak_1314
chr10	30397950	30398150	hand2_merge_peak_1315
chr10	30505923	30506262	hand2_merge_peak_1316
chr10	30718022	30718295	hand2_merge_peak_1317
chr10	30754727	30755038	hand2_merge_peak_1318
chr10	30772938	30773388	hand2_merge_peak_1319
chr10	30796223	30796500	hand2_merge_peak_1320
chr10	30948969	30949302	hand2_merge_peak_1321
chr10	31077574	31077855	hand2_merge_peak_1322
chr10	31312606	31312930	hand2_merge_peak_1323
chr10	31326901	31327266	hand2_merge_peak_1324
chr10	32502658	32503003	hand2_merge_peak_1325
chr10	32704627	32704923	hand2_merge_peak_1326
chr10	32748339	32748574	hand2_merge_peak_1327
chr10	33811591	33812012	hand2_merge_peak_1328
chr10	33917933	33918142	hand2_merge_peak_1329
chr10	36798380	36798588	hand2_merge_peak_1330
chr10	37000159	37000544	hand2_merge_peak_1331
chr10	37098279	37098614	hand2_merge_peak_1332
chr10	37117012	37117590	hand2_merge_peak_1333
chr10	37167232	37167451	hand2_merge_peak_1334
chr10	37342826	37343356	hand2_merge_peak_1335
chr10	37458871	37459084	hand2_merge_peak_1336
chr10	38853532	38853736	hand2_merge_peak_1337
chr10	39065990	39066299	hand2_merge_peak_1338
chr10	39174072	39174313	hand2_merge_peak_1339
chr10	39178457	39178896	hand2_merge_peak_1340
chr10	39238731	39238996	hand2_merge_peak_1341
chr10	39283191	39283392	hand2_merge_peak_1342
chr10	39334499	39334725	hand2_merge_peak_1343
chr10	39379116	39379559	hand2_merge_peak_1344
chr10	40032088	40032505	hand2_merge_peak_1345
chr10	40065494	40065803	hand2_merge_peak_1346
chr10	40357135	40357561	hand2_merge_peak_1347
chr10	40478311	40478787	hand2_merge_peak_1348
chr10	40522557	40522911	hand2_merge_peak_1349
chr10	40598006	40598249	hand2_merge_peak_1350
chr10	40630431	40630639	hand2_merge_peak_1351
chr10	40960819	40961190	hand2_merge_peak_1352
chr10	41012750	41013159	hand2_merge_peak_1353
chr10	41197595	41198017	hand2_merge_peak_1354
chr10	41201513	41201731	hand2_merge_peak_1355
chr10	41293299	41293713	hand2_merge_peak_1356
chr10	41314824	41315135	hand2_merge_peak_1357
chr10	41371969	41372632	hand2_merge_peak_1358
chr10	41456993	41457439	hand2_merge_peak_1359
chr10	41657699	41657973	hand2_merge_peak_1360
chr10	41724562	41724876	hand2_merge_peak_1361
chr10	41725127	41725445	hand2_merge_peak_1362
chr10	41747984	41748206	hand2_merge_peak_1363
chr10	41756585	41756983	hand2_merge_peak_1364
chr10	41821475	41821680	hand2_merge_peak_1365
chr10	41842737	41842979	hand2_merge_peak_1366
chr10	41890116	41890426	hand2_merge_peak_1367
chr10	41910247	41910623	hand2_merge_peak_1368
chr10	41912868	41913175	hand2_merge_peak_1369
chr10	41916392	41916754	hand2_merge_peak_1370
chr10	41919313	41919637	hand2_merge_peak_1371
chr10	41939100	41939398	hand2_merge_peak_1372
chr10	42066987	42067197	hand2_merge_peak_1373
chr10	42169082	42169286	hand2_merge_peak_1374
chr10	42654559	42654924	hand2_merge_peak_1375
chr10	42763067	42763487	hand2_merge_peak_1376
chr10	42833072	42833537	hand2_merge_peak_1377
chr10	42844451	42844712	hand2_merge_peak_1378
chr10	42972108	42972471	hand2_merge_peak_1379
chr10	42997715	42997967	hand2_merge_peak_1380
chr10	43052181	43052541	hand2_merge_peak_1381
chr10	43098971	43099224	hand2_merge_peak_1382
chr10	43203333	43203772	hand2_merge_peak_1383
chr10	43298404	43298729	hand2_merge_peak_1384
chr10	43366276	43366541	hand2_merge_peak_1385
chr10	43368882	43369385	hand2_merge_peak_1386
chr10	43442034	43442243	hand2_merge_peak_1387
chr10	43460012	43460318	hand2_merge_peak_1388
chr10	43718391	43718711	hand2_merge_peak_1389
chr10	43897179	43897462	hand2_merge_peak_1390
chr10	44068370	44068573	hand2_merge_peak_1391
chr10	44197907	44198374	hand2_merge_peak_1392
chr10	44258092	44258358	hand2_merge_peak_1393
chr10	44707213	44707419	hand2_merge_peak_1394
chr10	44795444	44795845	hand2_merge_peak_1395
chr10	44803815	44804068	hand2_merge_peak_1396
chr10	44842857	44843242	hand2_merge_peak_1397
chr10	44893756	44894074	hand2_merge_peak_1398
chr10	44949602	44950296	hand2_merge_peak_1399
chr10	45011205	45011510	hand2_merge_peak_1400
chr10	45096854	45097057	hand2_merge_peak_1401
chr10	45613653	45614040	hand2_merge_peak_1402
chr10	45927164	45927459	hand2_merge_peak_1403
chr10	46505646	46505979	hand2_merge_peak_1404
chr10	46659702	46659973	hand2_merge_peak_1405
chr10	50726675	50726883	hand2_merge_peak_1406
chr10	51333274	51333603	hand2_merge_peak_1407
chr10	51681373	51681640	hand2_merge_peak_1408
chr10	51735269	51735597	hand2_merge_peak_1409
chr10	53044424	53044870	hand2_merge_peak_1410
chr10	53164610	53164930	hand2_merge_peak_1411
chr10	53184597	53184846	hand2_merge_peak_1412
chr10	53187380	53187596	hand2_merge_peak_1413
chr10	53737800	53738016	hand2_merge_peak_1414
chr10	53758618	53759000	hand2_merge_peak_1415
chr10	53778761	53779285	hand2_merge_peak_1416
chr10	53837603	53837974	hand2_merge_peak_1417
chr10	56095961	56096176	hand2_merge_peak_1418
chr10	56096919	56097119	hand2_merge_peak_1419
chr10	56105098	56105348	hand2_merge_peak_1420
chr10	56144607	56144885	hand2_merge_peak_1421
chr10	56251158	56251383	hand2_merge_peak_1422
chr10	56473148	56473400	hand2_merge_peak_1423
chr10	56700592	56700941	hand2_merge_peak_1424
chr10	56834642	56835081	hand2_merge_peak_1425
chr10	57515881	57516136	hand2_merge_peak_1426
chr10	57736225	57736529	hand2_merge_peak_1427
chr10	57845547	57845959	hand2_merge_peak_1428
chr10	57856915	57857291	hand2_merge_peak_1429
chr10	57953845	57954083	hand2_merge_peak_1430
chr10	58083778	58084469	hand2_merge_peak_1431
chr10	58113893	58114230	hand2_merge_peak_1432
chr10	58116389	58116716	hand2_merge_peak_1433
chr10	58260287	58260901	hand2_merge_peak_1434
chr10	58297729	58298189	hand2_merge_peak_1435
chr10	58395154	58395667	hand2_merge_peak_1436
chr10	58594726	58594992	hand2_merge_peak_1437
chr10	58750503	58750805	hand2_merge_peak_1438
chr10	58964906	58965198	hand2_merge_peak_1439
chr10	58986495	58986926	hand2_merge_peak_1440
chr10	59379368	59379613	hand2_merge_peak_1441
chr10	59415747	59416079	hand2_merge_peak_1442
chr10	59437648	59437867	hand2_merge_peak_1443
chr10	59541105	59541746	hand2_merge_peak_1444
chr10	59542994	59543281	hand2_merge_peak_1445
chr10	59548676	59548992	hand2_merge_peak_1446
chr10	59581042	59581303	hand2_merge_peak_1447
chr10	59657892	59658199	hand2_merge_peak_1448
chr10	59675504	59675825	hand2_merge_peak_1449
chr10	60021091	60021451	hand2_merge_peak_1450
chr10	60021557	60021836	hand2_merge_peak_1451
chr10	60277232	60277794	hand2_merge_peak_1452
chr10	60278612	60279004	hand2_merge_peak_1453
chr10	60301527	60301962	hand2_merge_peak_1454
chr10	60355828	60356238	hand2_merge_peak_1455
chr10	60380627	60381133	hand2_merge_peak_1456
chr10	60381547	60381796	hand2_merge_peak_1457
chr10	60418233	60418620	hand2_merge_peak_1458
chr10	60439326	60439623	hand2_merge_peak_1459
chr10	60689426	60689960	hand2_merge_peak_1460
chr10	60703063	60703402	hand2_merge_peak_1461
chr10	60774930	60775292	hand2_merge_peak_1462
chr10	60807914	60808421	hand2_merge_peak_1463
chr10	60828688	60828950	hand2_merge_peak_1464
chr10	60848971	60849504	hand2_merge_peak_1465
chr10	60936517	60936818	hand2_merge_peak_1466
chr10	61007809	61008009	hand2_merge_peak_1467
chr10	61227511	61227879	hand2_merge_peak_1468
chr10	61382624	61382981	hand2_merge_peak_1469
chr10	61383185	61383390	hand2_merge_peak_1470
chr10	61383733	61384214	hand2_merge_peak_1471
chr10	61417092	61417346	hand2_merge_peak_1472
chr10	61430719	61431173	hand2_merge_peak_1473
chr10	61450432	61450737	hand2_merge_peak_1474
chr10	61496385	61496615	hand2_merge_peak_1475
chr10	61876382	61876625	hand2_merge_peak_1476
chr10	61883912	61884265	hand2_merge_peak_1477
chr10	62185465	62185727	hand2_merge_peak_1478
chr10	62306467	62306878	hand2_merge_peak_1479
chr10	62317811	62318222	hand2_merge_peak_1480
chr10	62329363	62329679	hand2_merge_peak_1481
chr10	62919977	62920426	hand2_merge_peak_1482
chr10	62948149	62948511	hand2_merge_peak_1483
chr10	63516316	63516520	hand2_merge_peak_1484
chr10	66276799	66277022	hand2_merge_peak_1485
chr10	66372910	66373582	hand2_merge_peak_1486
chr10	66383123	66383463	hand2_merge_peak_1487
chr10	66384064	66384562	hand2_merge_peak_1488
chr10	66398319	66398824	hand2_merge_peak_1489
chr10	66406680	66406959	hand2_merge_peak_1490
chr10	66436076	66436367	hand2_merge_peak_1491
chr10	66466087	66466342	hand2_merge_peak_1492
chr10	66567033	66567415	hand2_merge_peak_1493
chr10	66648350	66648784	hand2_merge_peak_1494
chr10	66651833	66652197	hand2_merge_peak_1495
chr10	66672712	66672947	hand2_merge_peak_1496
chr10	67630616	67630845	hand2_merge_peak_1497
chr10	67655833	67656091	hand2_merge_peak_1498
chr10	67854335	67854730	hand2_merge_peak_1499
chr10	67879783	67880011	hand2_merge_peak_1500
chr10	67909479	67909787	hand2_merge_peak_1501
chr10	68132879	68133129	hand2_merge_peak_1502
chr10	68442651	68443121	hand2_merge_peak_1503
chr10	68667414	68667737	hand2_merge_peak_1504
chr10	68715956	68716439	hand2_merge_peak_1505
chr10	68725822	68726212	hand2_merge_peak_1506
chr10	68752246	68752599	hand2_merge_peak_1507
chr10	68998164	68998639	hand2_merge_peak_1508
chr10	69046602	69046824	hand2_merge_peak_1509
chr10	69046909	69047304	hand2_merge_peak_1510
chr10	69082445	69082651	hand2_merge_peak_1511
chr10	69091472	69091691	hand2_merge_peak_1512
chr10	69100273	69100721	hand2_merge_peak_1513
chr10	69116070	69116306	hand2_merge_peak_1514
chr10	69240100	69240318	hand2_merge_peak_1515
chr10	69247977	69248214	hand2_merge_peak_1516
chr10	69249878	69250253	hand2_merge_peak_1517
chr10	69256506	69256735	hand2_merge_peak_1518
chr10	69259599	69259996	hand2_merge_peak_1519
chr10	69291685	69291996	hand2_merge_peak_1520
chr10	69415132	69415380	hand2_merge_peak_1521
chr10	69556824	69557024	hand2_merge_peak_1522
chr10	69561829	69562186	hand2_merge_peak_1523
chr10	69576785	69577081	hand2_merge_peak_1524
chr10	69594780	69594982	hand2_merge_peak_1525
chr10	69595071	69595285	hand2_merge_peak_1526
chr10	69604007	69604213	hand2_merge_peak_1527
chr10	69630467	69630670	hand2_merge_peak_1528
chr10	69921914	69922244	hand2_merge_peak_1529
chr10	69933247	69933510	hand2_merge_peak_1530
chr10	70283731	70284014	hand2_merge_peak_1531
chr10	70514937	70515335	hand2_merge_peak_1532
chr10	70516537	70516993	hand2_merge_peak_1533
chr10	72272724	72272979	hand2_merge_peak_1534
chr10	73966102	73966451	hand2_merge_peak_1535
chr10	73975104	73975451	hand2_merge_peak_1536
chr10	74142912	74143254	hand2_merge_peak_1537
chr10	74468559	74468759	hand2_merge_peak_1538
chr10	74554432	74554814	hand2_merge_peak_1539
chr10	74596118	74596462	hand2_merge_peak_1540
chr10	74599870	74600301	hand2_merge_peak_1541
chr10	74633043	74633436	hand2_merge_peak_1542
chr10	74650553	74650813	hand2_merge_peak_1543
chr10	74777467	74777783	hand2_merge_peak_1544
chr10	74859719	74859937	hand2_merge_peak_1545
chr10	74911738	74912077	hand2_merge_peak_1546
chr10	74928823	74929025	hand2_merge_peak_1547
chr10	75010786	75011012	hand2_merge_peak_1548
chr10	75051824	75052246	hand2_merge_peak_1549
chr10	75054396	75054771	hand2_merge_peak_1550
chr10	75063151	75063351	hand2_merge_peak_1551
chr10	75110207	75110516	hand2_merge_peak_1552
chr10	75378328	75378660	hand2_merge_peak_1553
chr10	75699180	75699523	hand2_merge_peak_1554
chr10	76030976	76031357	hand2_merge_peak_1555
chr10	76048901	76049385	hand2_merge_peak_1556
chr10	76157578	76157922	hand2_merge_peak_1557
chr10	76196101	76196489	hand2_merge_peak_1558
chr10	76336735	76337005	hand2_merge_peak_1559
chr10	76365386	76365673	hand2_merge_peak_1560
chr10	76492714	76492973	hand2_merge_peak_1561
chr10	76552840	76553205	hand2_merge_peak_1562
chr10	76613174	76613432	hand2_merge_peak_1563
chr10	76620899	76621099	hand2_merge_peak_1564
chr10	76621755	76622062	hand2_merge_peak_1565
chr10	76622328	76622807	hand2_merge_peak_1566
chr10	76651122	76651325	hand2_merge_peak_1567
chr10	76664696	76664952	hand2_merge_peak_1568
chr10	76682487	76682759	hand2_merge_peak_1569
chr10	76683961	76684275	hand2_merge_peak_1570
chr10	76739814	76740196	hand2_merge_peak_1571
chr10	76805634	76805951	hand2_merge_peak_1572
chr10	76859757	76860191	hand2_merge_peak_1573
chr10	76862977	76863213	hand2_merge_peak_1574
chr10	76903770	76904062	hand2_merge_peak_1575
chr10	76914814	76915075	hand2_merge_peak_1576
chr10	76917616	76917885	hand2_merge_peak_1577
chr10	76918374	76918629	hand2_merge_peak_1578
chr10	76935006	76935282	hand2_merge_peak_1579
chr10	76946889	76947313	hand2_merge_peak_1580
chr10	77097589	77097846	hand2_merge_peak_1581
chr10	77101820	77102043	hand2_merge_peak_1582
chr10	77260467	77260778	hand2_merge_peak_1583
chr10	77358325	77358782	hand2_merge_peak_1584
chr10	77375309	77375790	hand2_merge_peak_1585
chr10	77767745	77767984	hand2_merge_peak_1586
chr10	78569278	78569619	hand2_merge_peak_1587
chr10	78982414	78982651	hand2_merge_peak_1588
chr10	79175263	79175483	hand2_merge_peak_1589
chr10	79395437	79395899	hand2_merge_peak_1590
chr10	79397033	79397488	hand2_merge_peak_1591
chr10	79613995	79614218	hand2_merge_peak_1592
chr10	79624387	79624606	hand2_merge_peak_1593
chr10	79627675	79628068	hand2_merge_peak_1594
chr10	79628596	79628953	hand2_merge_peak_1595
chr10	79723988	79724246	hand2_merge_peak_1596
chr10	80237138	80237693	hand2_merge_peak_1597
chr10	80615438	80615720	hand2_merge_peak_1598
chr10	80874917	80875159	hand2_merge_peak_1599
chr10	80987005	80987437	hand2_merge_peak_1600
chr10	82125336	82125542	hand2_merge_peak_1601
chr10	82129187	82129627	hand2_merge_peak_1602
chr10	82137923	82138195	hand2_merge_peak_1603
chr10	82142134	82142361	hand2_merge_peak_1604
chr10	82352332	82352721	hand2_merge_peak_1605
chr10	82357997	82358398	hand2_merge_peak_1606
chr10	82546855	82547103	hand2_merge_peak_1607
chr10	82624874	82625137	hand2_merge_peak_1608
chr10	82646409	82646701	hand2_merge_peak_1609
chr10	82649848	82650109	hand2_merge_peak_1610
chr10	82693085	82693367	hand2_merge_peak_1611
chr10	82703809	82704142	hand2_merge_peak_1612
chr10	82806644	82806897	hand2_merge_peak_1613
chr10	82807210	82807451	hand2_merge_peak_1614
chr10	83264169	83264371	hand2_merge_peak_1615
chr10	83299242	83299461	hand2_merge_peak_1616
chr10	83358422	83358789	hand2_merge_peak_1617
chr10	83404777	83405260	hand2_merge_peak_1618
chr10	83409568	83409787	hand2_merge_peak_1619
chr10	83458559	83458927	hand2_merge_peak_1620
chr10	83523444	83523658	hand2_merge_peak_1621
chr10	83664492	83664999	hand2_merge_peak_1622
chr10	83692483	83692752	hand2_merge_peak_1623
chr10	83847902	83848189	hand2_merge_peak_1624
chr10	83850020	83850467	hand2_merge_peak_1625
chr10	83903140	83903503	hand2_merge_peak_1626
chr10	83940511	83940859	hand2_merge_peak_1627
chr10	83943591	83943943	hand2_merge_peak_1628
chr10	84039980	84040253	hand2_merge_peak_1629
chr10	84041529	84041827	hand2_merge_peak_1630
chr10	84055494	84055871	hand2_merge_peak_1631
chr10	84315310	84315555	hand2_merge_peak_1632
chr10	84348975	84349411	hand2_merge_peak_1633
chr10	84464675	84465105	hand2_merge_peak_1634
chr10	84604106	84604484	hand2_merge_peak_1635
chr10	84863669	84864149	hand2_merge_peak_1636
chr10	84944018	84944322	hand2_merge_peak_1637
chr10	84945345	84945595	hand2_merge_peak_1638
chr10	85118672	85119074	hand2_merge_peak_1639
chr10	85162442	85162731	hand2_merge_peak_1640
chr10	85309011	85309261	hand2_merge_peak_1641
chr10	85657763	85658210	hand2_merge_peak_1642
chr10	85802850	85803084	hand2_merge_peak_1643
chr10	85828225	85828684	hand2_merge_peak_1644
chr10	85843303	85843725	hand2_merge_peak_1645
chr10	85843921	85844218	hand2_merge_peak_1646
chr10	85844573	85844839	hand2_merge_peak_1647
chr10	85879330	85879997	hand2_merge_peak_1648
chr10	85888396	85888617	hand2_merge_peak_1649
chr10	86278328	86278622	hand2_merge_peak_1650
chr10	86424603	86424948	hand2_merge_peak_1651
chr10	86502620	86502856	hand2_merge_peak_1652
chr10	86508096	86508428	hand2_merge_peak_1653
chr10	87174630	87174990	hand2_merge_peak_1654
chr10	87275013	87275421	hand2_merge_peak_1655
chr10	87321018	87321501	hand2_merge_peak_1656
chr10	87321677	87321968	hand2_merge_peak_1657
chr10	87367338	87367581	hand2_merge_peak_1658
chr10	87508830	87509114	hand2_merge_peak_1659
chr10	87973670	87973938	hand2_merge_peak_1660
chr10	88797403	88797658	hand2_merge_peak_1661
chr10	88806399	88806599	hand2_merge_peak_1662
chr10	88984607	88985087	hand2_merge_peak_1663
chr10	88993906	88994413	hand2_merge_peak_1664
chr10	89135518	89135776	hand2_merge_peak_1665
chr10	90589796	90590038	hand2_merge_peak_1666
chr10	90685159	90685376	hand2_merge_peak_1667
chr10	90689738	90690122	hand2_merge_peak_1668
chr10	90692186	90692422	hand2_merge_peak_1669
chr10	90789463	90789730	hand2_merge_peak_1670
chr10	91042192	91042526	hand2_merge_peak_1671
chr10	91761403	91761758	hand2_merge_peak_1672
chr10	91777435	91777643	hand2_merge_peak_1673
chr10	92406042	92406332	hand2_merge_peak_1674
chr10	92532132	92532384	hand2_merge_peak_1675
chr10	92632881	92633139	hand2_merge_peak_1676
chr10	92743403	92743730	hand2_merge_peak_1677
chr10	92798858	92799172	hand2_merge_peak_1678
chr10	92854004	92854339	hand2_merge_peak_1679
chr10	92904127	92904723	hand2_merge_peak_1680
chr10	92909943	92910597	hand2_merge_peak_1681
chr10	92947242	92947456	hand2_merge_peak_1682
chr10	92960089	92960333	hand2_merge_peak_1683
chr10	92971471	92971734	hand2_merge_peak_1684
chr10	93003511	93003719	hand2_merge_peak_1685
chr10	93110571	93111189	hand2_merge_peak_1686
chr10	93111445	93111660	hand2_merge_peak_1687
chr10	93135689	93135976	hand2_merge_peak_1688
chr10	93199023	93199399	hand2_merge_peak_1689
chr10	93263171	93263418	hand2_merge_peak_1690
chr10	93281381	93281782	hand2_merge_peak_1691
chr10	93473781	93474024	hand2_merge_peak_1692
chr10	93871627	93871851	hand2_merge_peak_1693
chr10	93954339	93954595	hand2_merge_peak_1694
chr10	94020474	94020807	hand2_merge_peak_1695
chr10	94028564	94029143	hand2_merge_peak_1696
chr10	94038955	94039270	hand2_merge_peak_1697
chr10	94051707	94052051	hand2_merge_peak_1698
chr10	94074680	94074965	hand2_merge_peak_1699
chr10	94260911	94261181	hand2_merge_peak_1700
chr10	94262265	94262589	hand2_merge_peak_1701
chr10	94272709	94272927	hand2_merge_peak_1702
chr10	94298653	94299003	hand2_merge_peak_1703
chr10	94394610	94394937	hand2_merge_peak_1704
chr10	94453366	94453630	hand2_merge_peak_1705
chr10	94506625	94506902	hand2_merge_peak_1706
chr10	94580062	94580398	hand2_merge_peak_1707
chr10	94605365	94605967	hand2_merge_peak_1708
chr10	94615935	94616218	hand2_merge_peak_1709
chr10	94646841	94647198	hand2_merge_peak_1710
chr10	94684476	94684866	hand2_merge_peak_1711
chr10	94710241	94710474	hand2_merge_peak_1712
chr10	94911736	94911988	hand2_merge_peak_1713
chr10	95006664	95007001	hand2_merge_peak_1714
chr10	95160869	95161082	hand2_merge_peak_1715
chr10	95170709	95171071	hand2_merge_peak_1716
chr10	95187957	95188301	hand2_merge_peak_1717
chr10	95235904	95236394	hand2_merge_peak_1718
chr10	95237440	95238010	hand2_merge_peak_1719
chr10	95696483	95696703	hand2_merge_peak_1720
chr10	96149737	96149959	hand2_merge_peak_1721
chr10	96206932	96207273	hand2_merge_peak_1722
chr10	96458775	96458978	hand2_merge_peak_1723
chr10	96979116	96979491	hand2_merge_peak_1724
chr10	96999646	96999859	hand2_merge_peak_1725
chr10	97052615	97052816	hand2_merge_peak_1726
chr10	97507167	97507376	hand2_merge_peak_1727
chr10	98087323	98087661	hand2_merge_peak_1728
chr10	98328971	98329286	hand2_merge_peak_1729
chr10	98480617	98480853	hand2_merge_peak_1730
chr10	98578042	98578380	hand2_merge_peak_1731
chr10	98581451	98581679	hand2_merge_peak_1732
chr10	98704848	98705135	hand2_merge_peak_1733
chr10	98761503	98761906	hand2_merge_peak_1734
chr10	98764579	98765054	hand2_merge_peak_1735
chr10	98996094	98996435	hand2_merge_peak_1736
chr10	99023838	99024118	hand2_merge_peak_1737
chr10	99498713	99498947	hand2_merge_peak_1738
chr10	102409966	102410192	hand2_merge_peak_1739
chr10	103420889	103421174	hand2_merge_peak_1740
chr10	104050075	104050425	hand2_merge_peak_1741
chr10	104121960	104122175	hand2_merge_peak_1742
chr10	104846423	104846629	hand2_merge_peak_1743
chr10	104914766	104914976	hand2_merge_peak_1744
chr10	104969774	104969989	hand2_merge_peak_1745
chr10	107242209	107242723	hand2_merge_peak_1746
chr10	107247628	107247879	hand2_merge_peak_1747
chr10	107308084	107308327	hand2_merge_peak_1748
chr10	107338570	107338891	hand2_merge_peak_1749
chr10	107339132	107339409	hand2_merge_peak_1750
chr10	107383479	107383898	hand2_merge_peak_1751
chr10	107461262	107461774	hand2_merge_peak_1752
chr10	107583675	107583957	hand2_merge_peak_1753
chr10	107610273	107610544	hand2_merge_peak_1754
chr10	107820832	107821178	hand2_merge_peak_1755
chr10	107873436	107873681	hand2_merge_peak_1756
chr10	107890750	107890959	hand2_merge_peak_1757
chr10	107908921	107909249	hand2_merge_peak_1758
chr10	107927353	107927609	hand2_merge_peak_1759
chr10	108019330	108019555	hand2_merge_peak_1760
chr10	108060136	108060403	hand2_merge_peak_1761
chr10	108116881	108117205	hand2_merge_peak_1762
chr10	108268928	108269223	hand2_merge_peak_1763
chr10	109673626	109673917	hand2_merge_peak_1764
chr10	109679101	109679530	hand2_merge_peak_1765
chr10	109837770	109838155	hand2_merge_peak_1766
chr10	109858220	109858510	hand2_merge_peak_1767
chr10	109911268	109911540	hand2_merge_peak_1768
chr10	110023045	110023401	hand2_merge_peak_1769
chr10	110219862	110220122	hand2_merge_peak_1770
chr10	110316524	110316751	hand2_merge_peak_1771
chr10	110355997	110356348	hand2_merge_peak_1772
chr10	110367070	110367335	hand2_merge_peak_1773
chr10	110447854	110448228	hand2_merge_peak_1774
chr10	110461635	110461944	hand2_merge_peak_1775
chr10	110548042	110548476	hand2_merge_peak_1776
chr10	110614602	110614938	hand2_merge_peak_1777
chr10	110827008	110827264	hand2_merge_peak_1778
chr10	111013724	111014041	hand2_merge_peak_1779
chr10	111017209	111017416	hand2_merge_peak_1780
chr10	111032627	111033141	hand2_merge_peak_1781
chr10	111138465	111138692	hand2_merge_peak_1782
chr10	111264367	111264616	hand2_merge_peak_1783
chr10	111317451	111317684	hand2_merge_peak_1784
chr10	111358655	111358931	hand2_merge_peak_1785
chr10	112365650	112365968	hand2_merge_peak_1786
chr10	114278626	114278937	hand2_merge_peak_1787
chr10	114608634	114608901	hand2_merge_peak_1788
chr10	114737281	114737482	hand2_merge_peak_1789
chr10	115212943	115213179	hand2_merge_peak_1790
chr10	115262371	115262746	hand2_merge_peak_1791
chr10	115334191	115334397	hand2_merge_peak_1792
chr10	115703597	115703802	hand2_merge_peak_1793
chr10	115775697	115776044	hand2_merge_peak_1794
chr10	115801804	115802317	hand2_merge_peak_1795
chr10	116219980	116220212	hand2_merge_peak_1796
chr10	116259706	116259985	hand2_merge_peak_1797
chr10	116402318	116402862	hand2_merge_peak_1798
chr10	116460818	116461093	hand2_merge_peak_1799
chr10	116482228	116482501	hand2_merge_peak_1800
chr10	116484393	116484682	hand2_merge_peak_1801
chr10	116563868	116564173	hand2_merge_peak_1802
chr10	116599885	116600186	hand2_merge_peak_1803
chr10	116722085	116722474	hand2_merge_peak_1804
chr10	116855729	116855994	hand2_merge_peak_1805
chr10	116899136	116899551	hand2_merge_peak_1806
chr10	117170054	117170392	hand2_merge_peak_1807
chr10	117282220	117282447	hand2_merge_peak_1808
chr10	117342671	117343138	hand2_merge_peak_1809
chr10	117384191	117384501	hand2_merge_peak_1810
chr10	117882587	117883001	hand2_merge_peak_1811
chr10	117944478	117944684	hand2_merge_peak_1812
chr10	117954613	117954855	hand2_merge_peak_1813
chr10	118006342	118006782	hand2_merge_peak_1814
chr10	118148953	118149163	hand2_merge_peak_1815
chr10	118199483	118199683	hand2_merge_peak_1816
chr10	118202896	118203155	hand2_merge_peak_1817
chr10	118229477	118229690	hand2_merge_peak_1818
chr10	118360931	118361215	hand2_merge_peak_1819
chr10	118464602	118465016	hand2_merge_peak_1820
chr10	118534125	118534383	hand2_merge_peak_1821
chr10	118536015	118536427	hand2_merge_peak_1822
chr10	119172879	119173245	hand2_merge_peak_1823
chr10	119192616	119192819	hand2_merge_peak_1824
chr10	119195317	119195562	hand2_merge_peak_1825
chr10	119252999	119253399	hand2_merge_peak_1826
chr10	119261723	119261996	hand2_merge_peak_1827
chr10	119478466	119478763	hand2_merge_peak_1828
chr10	119681304	119681713	hand2_merge_peak_1829
chr10	119688373	119688673	hand2_merge_peak_1830
chr10	119765509	119765801	hand2_merge_peak_1831
chr10	119879549	119879955	hand2_merge_peak_1832
chr10	119976307	119976649	hand2_merge_peak_1833
chr10	120019550	120020006	hand2_merge_peak_1834
chr10	120085169	120085741	hand2_merge_peak_1835
chr10	120123282	120123557	hand2_merge_peak_1836
chr10	120134684	120135020	hand2_merge_peak_1837
chr10	120154193	120154539	hand2_merge_peak_1838
chr10	120188983	120189464	hand2_merge_peak_1839
chr10	120197648	120198147	hand2_merge_peak_1840
chr10	120201043	120201674	hand2_merge_peak_1841
chr10	120208413	120208724	hand2_merge_peak_1842
chr10	120234553	120234767	hand2_merge_peak_1843
chr10	120238393	120238812	hand2_merge_peak_1844
chr10	120258817	120259253	hand2_merge_peak_1845
chr10	120309383	120309852	hand2_merge_peak_1846
chr10	120423412	120423772	hand2_merge_peak_1847
chr10	120453717	120454110	hand2_merge_peak_1848
chr10	120458071	120458317	hand2_merge_peak_1849
chr10	120467207	120467520	hand2_merge_peak_1850
chr10	120590640	120591038	hand2_merge_peak_1851
chr10	120823291	120823705	hand2_merge_peak_1852
chr10	120890485	120890701	hand2_merge_peak_1853
chr10	120935674	120935937	hand2_merge_peak_1854
chr10	121408817	121409029	hand2_merge_peak_1855
chr10	121462128	121462891	hand2_merge_peak_1856
chr10	121557712	121558270	hand2_merge_peak_1857
chr10	121687267	121687475	hand2_merge_peak_1858
chr10	121975699	121975990	hand2_merge_peak_1859
chr10	122012399	122012775	hand2_merge_peak_1860
chr10	122039559	122039859	hand2_merge_peak_1861
chr10	122051904	122052109	hand2_merge_peak_1862
chr10	122189693	122189975	hand2_merge_peak_1863
chr10	122282598	122282945	hand2_merge_peak_1864
chr10	122285055	122285257	hand2_merge_peak_1865
chr10	122296392	122296763	hand2_merge_peak_1866
chr10	122297113	122297477	hand2_merge_peak_1867
chr10	122492301	122492666	hand2_merge_peak_1868
chr10	122509183	122509484	hand2_merge_peak_1869
chr10	122734192	122734392	hand2_merge_peak_1870
chr10	122782319	122782542	hand2_merge_peak_1871
chr10	123519871	123520131	hand2_merge_peak_1872
chr10	123620952	123621201	hand2_merge_peak_1873
chr10	123786405	123786767	hand2_merge_peak_1874
chr10	125407564	125407891	hand2_merge_peak_1875
chr10	126288428	126288675	hand2_merge_peak_1876
chr10	126377932	126378383	hand2_merge_peak_1877
chr10	126421545	126421986	hand2_merge_peak_1878
chr10	126425835	126426192	hand2_merge_peak_1879
chr10	126604665	126605204	hand2_merge_peak_1880
chr10	126726444	126726644	hand2_merge_peak_1881
chr10	126728582	126728836	hand2_merge_peak_1882
chr10	127052835	127053093	hand2_merge_peak_1883
chr10	127159124	127159336	hand2_merge_peak_1884
chr10	127162075	127162352	hand2_merge_peak_1885
chr10	127340173	127340401	hand2_merge_peak_1886
chr10	127617085	127617375	hand2_merge_peak_1887
chr10	127623014	127623234	hand2_merge_peak_1888
chr10	127699509	127699718	hand2_merge_peak_1889
chr10	127734762	127735034	hand2_merge_peak_1890
chr10	127938497	127938922	hand2_merge_peak_1891
chr10	127956688	127956938	hand2_merge_peak_1892
chr10	128048381	128048654	hand2_merge_peak_1893
chr10	128216470	128216862	hand2_merge_peak_1894
chr10	128413470	128413865	hand2_merge_peak_1895
chr10	129693409	129693626	hand2_merge_peak_1896
chr11	3079451	3079856	hand2_merge_peak_1897
chr11	3192757	3192965	hand2_merge_peak_1898
chr11	3235640	3235892	hand2_merge_peak_1899
chr11	3237699	3237999	hand2_merge_peak_1900
chr11	3269027	3269312	hand2_merge_peak_1901
chr11	3271320	3271642	hand2_merge_peak_1902
chr11	3274257	3274613	hand2_merge_peak_1903
chr11	3274821	3275081	hand2_merge_peak_1904
chr11	3286949	3287356	hand2_merge_peak_1905
chr11	3408299	3408611	hand2_merge_peak_1906
chr11	3491205	3491438	hand2_merge_peak_1907
chr11	3607121	3607342	hand2_merge_peak_1908
chr11	4529835	4530345	hand2_merge_peak_1909
chr11	4703734	4703934	hand2_merge_peak_1910
chr11	4889322	4889532	hand2_merge_peak_1911
chr11	4895224	4895532	hand2_merge_peak_1912
chr11	4898083	4898460	hand2_merge_peak_1913
chr11	4941646	4941880	hand2_merge_peak_1914
chr11	4955064	4955282	hand2_merge_peak_1915
chr11	5065597	5066043	hand2_merge_peak_1916
chr11	5091983	5092320	hand2_merge_peak_1917
chr11	5093701	5093937	hand2_merge_peak_1918
chr11	5345350	5345691	hand2_merge_peak_1919
chr11	5406103	5406381	hand2_merge_peak_1920
chr11	5442191	5442442	hand2_merge_peak_1921
chr11	5462886	5463131	hand2_merge_peak_1922
chr11	5628081	5628414	hand2_merge_peak_1923
chr11	5653788	5654110	hand2_merge_peak_1924
chr11	5680200	5680476	hand2_merge_peak_1925
chr11	5852447	5852823	hand2_merge_peak_1926
chr11	5896138	5896361	hand2_merge_peak_1927
chr11	6192132	6192367	hand2_merge_peak_1928
chr11	6192653	6192973	hand2_merge_peak_1929
chr11	6288837	6289046	hand2_merge_peak_1930
chr11	6306380	6306686	hand2_merge_peak_1931
chr11	6384660	6384899	hand2_merge_peak_1932
chr11	6674658	6675028	hand2_merge_peak_1933
chr11	6748751	6748998	hand2_merge_peak_1934
chr11	6760139	6760426	hand2_merge_peak_1935
chr11	6958889	6959162	hand2_merge_peak_1936
chr11	6999715	7000003	hand2_merge_peak_1937
chr11	7171754	7172122	hand2_merge_peak_1938
chr11	7172696	7172943	hand2_merge_peak_1939
chr11	7323776	7324058	hand2_merge_peak_1940
chr11	7362997	7363284	hand2_merge_peak_1941
chr11	7738882	7739146	hand2_merge_peak_1942
chr11	8347574	8347841	hand2_merge_peak_1943
chr11	8357994	8358217	hand2_merge_peak_1944
chr11	8400948	8401268	hand2_merge_peak_1945
chr11	8413418	8413920	hand2_merge_peak_1946
chr11	8456955	8457231	hand2_merge_peak_1947
chr11	8491338	8491672	hand2_merge_peak_1948
chr11	8533422	8533622	hand2_merge_peak_1949
chr11	8602309	8602537	hand2_merge_peak_1950
chr11	8616812	8617277	hand2_merge_peak_1951
chr11	8661647	8661866	hand2_merge_peak_1952
chr11	8682326	8682644	hand2_merge_peak_1953
chr11	8699562	8699838	hand2_merge_peak_1954
chr11	8714458	8714790	hand2_merge_peak_1955
chr11	9437153	9437448	hand2_merge_peak_1956
chr11	9504457	9504794	hand2_merge_peak_1957
chr11	9547264	9547699	hand2_merge_peak_1958
chr11	9797335	9797573	hand2_merge_peak_1959
chr11	11721599	11721835	hand2_merge_peak_1960
chr11	11722916	11723165	hand2_merge_peak_1961
chr11	11724061	11724473	hand2_merge_peak_1962
chr11	11729243	11729470	hand2_merge_peak_1963
chr11	11762643	11762873	hand2_merge_peak_1964
chr11	11768438	11768643	hand2_merge_peak_1965
chr11	11778678	11779191	hand2_merge_peak_1966
chr11	11801386	11802050	hand2_merge_peak_1967
chr11	11858465	11858871	hand2_merge_peak_1968
chr11	11861872	11862399	hand2_merge_peak_1969
chr11	11897179	11897458	hand2_merge_peak_1970
chr11	11989851	11990272	hand2_merge_peak_1971
chr11	12105569	12105897	hand2_merge_peak_1972
chr11	12127384	12127633	hand2_merge_peak_1973
chr11	12258631	12259013	hand2_merge_peak_1974
chr11	12259423	12259647	hand2_merge_peak_1975
chr11	12330721	12331060	hand2_merge_peak_1976
chr11	12426610	12426926	hand2_merge_peak_1977
chr11	12711244	12711723	hand2_merge_peak_1978
chr11	16491425	16491837	hand2_merge_peak_1979
chr11	16672825	16673030	hand2_merge_peak_1980
chr11	16696465	16696685	hand2_merge_peak_1981
chr11	16761345	16761781	hand2_merge_peak_1982
chr11	16764965	16765439	hand2_merge_peak_1983
chr11	16905011	16905286	hand2_merge_peak_1984
chr11	17132717	17133169	hand2_merge_peak_1985
chr11	17314606	17314924	hand2_merge_peak_1986
chr11	17360953	17361268	hand2_merge_peak_1987
chr11	17526194	17526496	hand2_merge_peak_1988
chr11	17759758	17760095	hand2_merge_peak_1989
chr11	17900815	17901180	hand2_merge_peak_1990
chr11	17911139	17911362	hand2_merge_peak_1991
chr11	18052241	18052492	hand2_merge_peak_1992
chr11	18498335	18498766	hand2_merge_peak_1993
chr11	18812384	18812661	hand2_merge_peak_1994
chr11	18827396	18827616	hand2_merge_peak_1995
chr11	18827933	18828148	hand2_merge_peak_1996
chr11	18830753	18830953	hand2_merge_peak_1997
chr11	18845753	18846053	hand2_merge_peak_1998
chr11	18857817	18858078	hand2_merge_peak_1999
chr11	18873817	18874159	hand2_merge_peak_2000
[truncated: 13,120 more rows]

## Sheet: Luna-Zurita _2016_GATA4_CP
chr1	3062647	3062837	Gata4_WT_CP_merged_peak_1
chr1	3171279	3171480	Gata4_WT_CP_merged_peak_2
chr1	3181678	3181906	Gata4_WT_CP_merged_peak_3
chr1	3202089	3202189	Gata4_WT_CP_merged_peak_4
chr1	3243438	3243588	Gata4_WT_CP_merged_peak_5
chr1	3260640	3260749	Gata4_WT_CP_merged_peak_6
chr1	3633455	3633576	Gata4_WT_CP_merged_peak_7
chr1	3661147	3661285	Gata4_WT_CP_merged_peak_8
chr1	3661504	3661775	Gata4_WT_CP_merged_peak_9
chr1	4195734	4195935	Gata4_WT_CP_merged_peak_10
chr1	4322650	4322748	Gata4_WT_CP_merged_peak_11
chr1	4402646	4402750	Gata4_WT_CP_merged_peak_12
chr1	4561710	4562047	Gata4_WT_CP_merged_peak_13
chr1	4562135	4562333	Gata4_WT_CP_merged_peak_14
chr1	4644068	4644245	Gata4_WT_CP_merged_peak_15
chr1	4775561	4775720	Gata4_WT_CP_merged_peak_16
chr1	4791631	4791874	Gata4_WT_CP_merged_peak_17
chr1	4797675	4798260	Gata4_WT_CP_merged_peak_18
chr1	4847617	4847906	Gata4_WT_CP_merged_peak_19
chr1	4848059	4848230	Gata4_WT_CP_merged_peak_20
chr1	4931715	4932039	Gata4_WT_CP_merged_peak_21
chr1	5073302	5073578	Gata4_WT_CP_merged_peak_22
chr1	5223123	5223328	Gata4_WT_CP_merged_peak_23
chr1	5232920	5233058	Gata4_WT_CP_merged_peak_24
chr1	5236335	5236486	Gata4_WT_CP_merged_peak_25
chr1	5549721	5549892	Gata4_WT_CP_merged_peak_26
chr1	5581439	5581531	Gata4_WT_CP_merged_peak_27
chr1	6123190	6123340	Gata4_WT_CP_merged_peak_28
chr1	6178610	6178702	Gata4_WT_CP_merged_peak_29
chr1	6204634	6205178	Gata4_WT_CP_merged_peak_30
chr1	6348783	6348886	Gata4_WT_CP_merged_peak_31
chr1	6372907	6373273	Gata4_WT_CP_merged_peak_32
chr1	6431514	6431637	Gata4_WT_CP_merged_peak_33
chr1	6515526	6515761	Gata4_WT_CP_merged_peak_34
chr1	6773608	6773733	Gata4_WT_CP_merged_peak_35
chr1	7078569	7078809	Gata4_WT_CP_merged_peak_36
chr1	7078985	7079297	Gata4_WT_CP_merged_peak_37
chr1	7166912	7167070	Gata4_WT_CP_merged_peak_38
chr1	7388161	7388664	Gata4_WT_CP_merged_peak_39
chr1	7730947	7731084	Gata4_WT_CP_merged_peak_40
chr1	7743833	7744008	Gata4_WT_CP_merged_peak_41
chr1	7767239	7767586	Gata4_WT_CP_merged_peak_42
chr1	7961495	7961786	Gata4_WT_CP_merged_peak_43
chr1	7971950	7972151	Gata4_WT_CP_merged_peak_44
chr1	7972350	7972637	Gata4_WT_CP_merged_peak_45
chr1	8484268	8484445	Gata4_WT_CP_merged_peak_46
chr1	9361848	9362017	Gata4_WT_CP_merged_peak_47
chr1	9505691	9505878	Gata4_WT_CP_merged_peak_48
chr1	9535561	9535967	Gata4_WT_CP_merged_peak_49
chr1	9561146	9561270	Gata4_WT_CP_merged_peak_50
chr1	9611610	9611702	Gata4_WT_CP_merged_peak_51
chr1	9690237	9690857	Gata4_WT_CP_merged_peak_52
chr1	9690990	9691086	Gata4_WT_CP_merged_peak_53
chr1	9738122	9738233	Gata4_WT_CP_merged_peak_54
chr1	9787943	9788566	Gata4_WT_CP_merged_peak_55
chr1	9838264	9838506	Gata4_WT_CP_merged_peak_56
chr1	9934008	9934173	Gata4_WT_CP_merged_peak_57
chr1	9957019	9957507	Gata4_WT_CP_merged_peak_58
chr1	9957580	9957708	Gata4_WT_CP_merged_peak_59
chr1	9958201	9958431	Gata4_WT_CP_merged_peak_60
chr1	10029693	10030285	Gata4_WT_CP_merged_peak_61
chr1	10222381	10222481	Gata4_WT_CP_merged_peak_62
chr1	10222754	10223305	Gata4_WT_CP_merged_peak_63
chr1	10268607	10268734	Gata4_WT_CP_merged_peak_64
chr1	10269603	10269766	Gata4_WT_CP_merged_peak_65
chr1	10275716	10275822	Gata4_WT_CP_merged_peak_66
chr1	10368559	10368651	Gata4_WT_CP_merged_peak_67
chr1	10475492	10475660	Gata4_WT_CP_merged_peak_68
chr1	10925731	10925870	Gata4_WT_CP_merged_peak_69
chr1	10983575	10983786	Gata4_WT_CP_merged_peak_70
chr1	11077633	11077810	Gata4_WT_CP_merged_peak_71
chr1	11326887	11327140	Gata4_WT_CP_merged_peak_72
chr1	11350850	11350961	Gata4_WT_CP_merged_peak_73
chr1	11404164	11404418	Gata4_WT_CP_merged_peak_74
chr1	11790950	11791105	Gata4_WT_CP_merged_peak_75
chr1	12159848	12160020	Gata4_WT_CP_merged_peak_76
chr1	12396566	12396771	Gata4_WT_CP_merged_peak_77
chr1	12414661	12414929	Gata4_WT_CP_merged_peak_78
chr1	12426451	12426595	Gata4_WT_CP_merged_peak_79
chr1	12494748	12494875	Gata4_WT_CP_merged_peak_80
chr1	12604954	12605059	Gata4_WT_CP_merged_peak_81
chr1	12613148	12613435	Gata4_WT_CP_merged_peak_82
chr1	12682094	12682229	Gata4_WT_CP_merged_peak_83
chr1	12682458	12682710	Gata4_WT_CP_merged_peak_84
chr1	12683015	12683164	Gata4_WT_CP_merged_peak_85
chr1	12708566	12708850	Gata4_WT_CP_merged_peak_86
chr1	12710312	12710532	Gata4_WT_CP_merged_peak_87
chr1	12864427	12864707	Gata4_WT_CP_merged_peak_88
chr1	12865709	12865846	Gata4_WT_CP_merged_peak_89
chr1	12982301	12982393	Gata4_WT_CP_merged_peak_90
chr1	12982804	12982933	Gata4_WT_CP_merged_peak_91
chr1	13008509	13008692	Gata4_WT_CP_merged_peak_92
chr1	13028926	13029174	Gata4_WT_CP_merged_peak_93
chr1	13095196	13095371	Gata4_WT_CP_merged_peak_94
chr1	13236341	13236491	Gata4_WT_CP_merged_peak_95
chr1	13362930	13363344	Gata4_WT_CP_merged_peak_96
chr1	13363556	13363652	Gata4_WT_CP_merged_peak_97
chr1	13363816	13364067	Gata4_WT_CP_merged_peak_98
chr1	13364147	13364395	Gata4_WT_CP_merged_peak_99
chr1	13380199	13380520	Gata4_WT_CP_merged_peak_100
chr1	13485198	13485350	Gata4_WT_CP_merged_peak_101
chr1	13521659	13521804	Gata4_WT_CP_merged_peak_102
chr1	13579332	13579663	Gata4_WT_CP_merged_peak_103
chr1	13579839	13580148	Gata4_WT_CP_merged_peak_104
chr1	13650299	13650848	Gata4_WT_CP_merged_peak_105
chr1	13811895	13812016	Gata4_WT_CP_merged_peak_106
chr1	13921239	13921335	Gata4_WT_CP_merged_peak_107
chr1	14052767	14052869	Gata4_WT_CP_merged_peak_108
chr1	14060142	14060294	Gata4_WT_CP_merged_peak_109
chr1	14163300	14163696	Gata4_WT_CP_merged_peak_110
chr1	14170434	14170526	Gata4_WT_CP_merged_peak_111
chr1	14217683	14217875	Gata4_WT_CP_merged_peak_112
chr1	14299785	14300139	Gata4_WT_CP_merged_peak_113
chr1	14455186	14455373	Gata4_WT_CP_merged_peak_114
chr1	14496707	14496973	Gata4_WT_CP_merged_peak_115
chr1	14599278	14599403	Gata4_WT_CP_merged_peak_116
chr1	14651104	14651207	Gata4_WT_CP_merged_peak_117
chr1	15276578	15277047	Gata4_WT_CP_merged_peak_118
chr1	15609759	15609884	Gata4_WT_CP_merged_peak_119
chr1	15637537	15637645	Gata4_WT_CP_merged_peak_120
chr1	15642224	15642359	Gata4_WT_CP_merged_peak_121
chr1	15795993	15796174	Gata4_WT_CP_merged_peak_122
chr1	15796276	15796437	Gata4_WT_CP_merged_peak_123
chr1	15882617	15882709	Gata4_WT_CP_merged_peak_124
chr1	15882824	15882924	Gata4_WT_CP_merged_peak_125
chr1	15909179	15909320	Gata4_WT_CP_merged_peak_126
chr1	15910297	15910389	Gata4_WT_CP_merged_peak_127
chr1	15926881	15927008	Gata4_WT_CP_merged_peak_128
chr1	16002865	16003040	Gata4_WT_CP_merged_peak_129
chr1	16083149	16083436	Gata4_WT_CP_merged_peak_130
chr1	16095217	16095448	Gata4_WT_CP_merged_peak_131
chr1	16095666	16095772	Gata4_WT_CP_merged_peak_132
chr1	16095834	16096036	Gata4_WT_CP_merged_peak_133
chr1	16096148	16096295	Gata4_WT_CP_merged_peak_134
chr1	16118440	16118557	Gata4_WT_CP_merged_peak_135
chr1	16120737	16120945	Gata4_WT_CP_merged_peak_136
chr1	16126802	16126902	Gata4_WT_CP_merged_peak_137
chr1	16219840	16220011	Gata4_WT_CP_merged_peak_138
chr1	16221689	16222035	Gata4_WT_CP_merged_peak_139
chr1	16283984	16284289	Gata4_WT_CP_merged_peak_140
chr1	16295112	16295303	Gata4_WT_CP_merged_peak_141
chr1	16481759	16481887	Gata4_WT_CP_merged_peak_142
chr1	16508935	16509250	Gata4_WT_CP_merged_peak_143
chr1	16509810	16510083	Gata4_WT_CP_merged_peak_144
chr1	16608781	16608988	Gata4_WT_CP_merged_peak_145
chr1	16609136	16609517	Gata4_WT_CP_merged_peak_146
chr1	16642588	16642687	Gata4_WT_CP_merged_peak_147
chr1	16655375	16655631	Gata4_WT_CP_merged_peak_148
chr1	17044123	17044239	Gata4_WT_CP_merged_peak_149
chr1	17087876	17088149	Gata4_WT_CP_merged_peak_150
chr1	17204316	17204476	Gata4_WT_CP_merged_peak_151
chr1	17297642	17297766	Gata4_WT_CP_merged_peak_152
chr1	17300276	17300414	Gata4_WT_CP_merged_peak_153
chr1	17368236	17368413	Gata4_WT_CP_merged_peak_154
chr1	17632382	17632701	Gata4_WT_CP_merged_peak_155
chr1	17633185	17633375	Gata4_WT_CP_merged_peak_156
chr1	17668669	17668864	Gata4_WT_CP_merged_peak_157
chr1	18048486	18048626	Gata4_WT_CP_merged_peak_158
chr1	18213657	18213915	Gata4_WT_CP_merged_peak_159
chr1	18282719	18282840	Gata4_WT_CP_merged_peak_160
chr1	18503857	18503949	Gata4_WT_CP_merged_peak_161
chr1	18951706	18951812	Gata4_WT_CP_merged_peak_162
chr1	19169211	19169337	Gata4_WT_CP_merged_peak_163
chr1	19224209	19224336	Gata4_WT_CP_merged_peak_164
chr1	19227452	19227573	Gata4_WT_CP_merged_peak_165
chr1	19954711	19954814	Gata4_WT_CP_merged_peak_166
chr1	20809923	20810235	Gata4_WT_CP_merged_peak_167
chr1	20853986	20854103	Gata4_WT_CP_merged_peak_168
chr1	20974460	20974582	Gata4_WT_CP_merged_peak_169
chr1	20986798	20986987	Gata4_WT_CP_merged_peak_170
chr1	21034315	21034637	Gata4_WT_CP_merged_peak_171
chr1	21038544	21038714	Gata4_WT_CP_merged_peak_172
chr1	21040998	21041502	Gata4_WT_CP_merged_peak_173
chr1	21042429	21042589	Gata4_WT_CP_merged_peak_174
chr1	21069176	21069594	Gata4_WT_CP_merged_peak_175
chr1	21091461	21091564	Gata4_WT_CP_merged_peak_176
chr1	21143961	21144061	Gata4_WT_CP_merged_peak_177
chr1	21156466	21156560	Gata4_WT_CP_merged_peak_178
chr1	21171153	21171260	Gata4_WT_CP_merged_peak_179
chr1	21438446	21438607	Gata4_WT_CP_merged_peak_180
chr1	21438861	21439246	Gata4_WT_CP_merged_peak_181
chr1	21528112	21528302	Gata4_WT_CP_merged_peak_182
chr1	21625701	21626017	Gata4_WT_CP_merged_peak_183
chr1	21928750	21929012	Gata4_WT_CP_merged_peak_184
chr1	21942660	21942779	Gata4_WT_CP_merged_peak_185
chr1	21950855	21951045	Gata4_WT_CP_merged_peak_186
chr1	21951397	21951794	Gata4_WT_CP_merged_peak_187
chr1	21984698	21984841	Gata4_WT_CP_merged_peak_188
chr1	22024624	22024754	Gata4_WT_CP_merged_peak_189
chr1	22037846	22038032	Gata4_WT_CP_merged_peak_190
chr1	22228565	22228720	Gata4_WT_CP_merged_peak_191
chr1	22540396	22540796	Gata4_WT_CP_merged_peak_192
chr1	22812654	22812988	Gata4_WT_CP_merged_peak_193
chr1	23263048	23263290	Gata4_WT_CP_merged_peak_194
chr1	23263411	23263758	Gata4_WT_CP_merged_peak_195
chr1	23381144	23381237	Gata4_WT_CP_merged_peak_196
chr1	23389606	23389749	Gata4_WT_CP_merged_peak_197
chr1	23389905	23390215	Gata4_WT_CP_merged_peak_198
chr1	23469765	23469862	Gata4_WT_CP_merged_peak_199
chr1	23540318	23540451	Gata4_WT_CP_merged_peak_200
chr1	23540886	23540978	Gata4_WT_CP_merged_peak_201
chr1	23541047	23541203	Gata4_WT_CP_merged_peak_202
chr1	23769800	23769953	Gata4_WT_CP_merged_peak_203
chr1	23923916	23924115	Gata4_WT_CP_merged_peak_204
chr1	23928617	23928872	Gata4_WT_CP_merged_peak_205
chr1	23928995	23929360	Gata4_WT_CP_merged_peak_206
chr1	24106625	24106815	Gata4_WT_CP_merged_peak_207
chr1	24106995	24107393	Gata4_WT_CP_merged_peak_208
chr1	24182856	24182948	Gata4_WT_CP_merged_peak_209
chr1	24202870	24203297	Gata4_WT_CP_merged_peak_210
chr1	24234001	24234140	Gata4_WT_CP_merged_peak_211
chr1	24593384	24593580	Gata4_WT_CP_merged_peak_212
chr1	24685260	24685794	Gata4_WT_CP_merged_peak_213
chr1	24746013	24746123	Gata4_WT_CP_merged_peak_214
chr1	25285571	25285715	Gata4_WT_CP_merged_peak_215
chr1	25886830	25887227	Gata4_WT_CP_merged_peak_216
chr1	26077815	26077907	Gata4_WT_CP_merged_peak_217
chr1	26743734	26743913	Gata4_WT_CP_merged_peak_218
chr1	26744078	26744292	Gata4_WT_CP_merged_peak_219
chr1	26744372	26744560	Gata4_WT_CP_merged_peak_220
chr1	26744916	26745182	Gata4_WT_CP_merged_peak_221
chr1	26841484	26841576	Gata4_WT_CP_merged_peak_222
chr1	26976817	26976970	Gata4_WT_CP_merged_peak_223
chr1	28488004	28488133	Gata4_WT_CP_merged_peak_224
chr1	28522097	28522196	Gata4_WT_CP_merged_peak_225
chr1	30889563	30889787	Gata4_WT_CP_merged_peak_226
chr1	30930008	30930261	Gata4_WT_CP_merged_peak_227
chr1	30930322	30930895	Gata4_WT_CP_merged_peak_228
chr1	31005942	31006358	Gata4_WT_CP_merged_peak_229
chr1	31006648	31006758	Gata4_WT_CP_merged_peak_230
chr1	31006954	31007054	Gata4_WT_CP_merged_peak_231
chr1	31850906	31851180	Gata4_WT_CP_merged_peak_232
chr1	32886300	32886428	Gata4_WT_CP_merged_peak_233
chr1	33390965	33391148	Gata4_WT_CP_merged_peak_234
chr1	33419970	33420187	Gata4_WT_CP_merged_peak_235
chr1	33443137	33443229	Gata4_WT_CP_merged_peak_236
chr1	33637960	33638265	Gata4_WT_CP_merged_peak_237
chr1	33702528	33702736	Gata4_WT_CP_merged_peak_238
chr1	33726639	33726732	Gata4_WT_CP_merged_peak_239
chr1	33776658	33776846	Gata4_WT_CP_merged_peak_240
chr1	33776907	33777293	Gata4_WT_CP_merged_peak_241
chr1	33814314	33814744	Gata4_WT_CP_merged_peak_242
chr1	33871040	33871454	Gata4_WT_CP_merged_peak_243
chr1	33964412	33965094	Gata4_WT_CP_merged_peak_244
chr1	34049811	34050191	Gata4_WT_CP_merged_peak_245
chr1	34068300	34068626	Gata4_WT_CP_merged_peak_246
chr1	34097963	34098168	Gata4_WT_CP_merged_peak_247
chr1	34134176	34134373	Gata4_WT_CP_merged_peak_248
chr1	34160655	34160857	Gata4_WT_CP_merged_peak_249
chr1	34162317	34162409	Gata4_WT_CP_merged_peak_250
chr1	34163574	34163805	Gata4_WT_CP_merged_peak_251
chr1	34180021	34180168	Gata4_WT_CP_merged_peak_252
chr1	34190466	34190692	Gata4_WT_CP_merged_peak_253
chr1	34293165	34293660	Gata4_WT_CP_merged_peak_254
chr1	34369684	34369920	Gata4_WT_CP_merged_peak_255
chr1	34370134	34370242	Gata4_WT_CP_merged_peak_256
chr1	34385594	34385823	Gata4_WT_CP_merged_peak_257
chr1	34424307	34424439	Gata4_WT_CP_merged_peak_258
chr1	34496414	34496508	Gata4_WT_CP_merged_peak_259
chr1	34516359	34516473	Gata4_WT_CP_merged_peak_260
chr1	34529638	34529789	Gata4_WT_CP_merged_peak_261
chr1	34536283	34536459	Gata4_WT_CP_merged_peak_262
chr1	34541390	34541528	Gata4_WT_CP_merged_peak_263
chr1	34567196	34567288	Gata4_WT_CP_merged_peak_264
chr1	34576118	34576221	Gata4_WT_CP_merged_peak_265
chr1	34576288	34576443	Gata4_WT_CP_merged_peak_266
chr1	34579398	34579855	Gata4_WT_CP_merged_peak_267
chr1	34590059	34590223	Gata4_WT_CP_merged_peak_268
chr1	34590279	34590402	Gata4_WT_CP_merged_peak_269
chr1	34593606	34593868	Gata4_WT_CP_merged_peak_270
chr1	34610939	34611270	Gata4_WT_CP_merged_peak_271
chr1	34635685	34635777	Gata4_WT_CP_merged_peak_272
chr1	34636414	34636596	Gata4_WT_CP_merged_peak_273
chr1	34646651	34646818	Gata4_WT_CP_merged_peak_274
chr1	34659342	34659463	Gata4_WT_CP_merged_peak_275
chr1	34734956	34735056	Gata4_WT_CP_merged_peak_276
chr1	34807358	34807537	Gata4_WT_CP_merged_peak_277
chr1	34807648	34807761	Gata4_WT_CP_merged_peak_278
chr1	34858576	34858901	Gata4_WT_CP_merged_peak_279
chr1	34899467	34899999	Gata4_WT_CP_merged_peak_280
chr1	34906759	34906952	Gata4_WT_CP_merged_peak_281
chr1	34936594	34936786	Gata4_WT_CP_merged_peak_282
chr1	34948567	34948727	Gata4_WT_CP_merged_peak_283
chr1	35051212	35051304	Gata4_WT_CP_merged_peak_284
chr1	35206204	35206372	Gata4_WT_CP_merged_peak_285
chr1	35314535	35314648	Gata4_WT_CP_merged_peak_286
chr1	35331969	35332251	Gata4_WT_CP_merged_peak_287
chr1	35420303	35420457	Gata4_WT_CP_merged_peak_288
chr1	35442295	35442423	Gata4_WT_CP_merged_peak_289
chr1	35476858	35477013	Gata4_WT_CP_merged_peak_290
chr1	35659325	35659427	Gata4_WT_CP_merged_peak_291
chr1	35687152	35687297	Gata4_WT_CP_merged_peak_292
chr1	35687720	35688058	Gata4_WT_CP_merged_peak_293
chr1	35699544	35699833	Gata4_WT_CP_merged_peak_294
chr1	35744055	35744374	Gata4_WT_CP_merged_peak_295
chr1	35747227	35747485	Gata4_WT_CP_merged_peak_296
chr1	35829791	35830004	Gata4_WT_CP_merged_peak_297
chr1	35830385	35830577	Gata4_WT_CP_merged_peak_298
chr1	35838681	35838787	Gata4_WT_CP_merged_peak_299
chr1	35881462	35881563	Gata4_WT_CP_merged_peak_300
chr1	35983737	35983875	Gata4_WT_CP_merged_peak_301
chr1	35992060	35992351	Gata4_WT_CP_merged_peak_302
chr1	35998651	35998968	Gata4_WT_CP_merged_peak_303
chr1	36035656	36035929	Gata4_WT_CP_merged_peak_304
chr1	36039138	36039275	Gata4_WT_CP_merged_peak_305
chr1	36060968	36061153	Gata4_WT_CP_merged_peak_306
chr1	36069338	36069543	Gata4_WT_CP_merged_peak_307
chr1	36075111	36075203	Gata4_WT_CP_merged_peak_308
chr1	36117282	36117680	Gata4_WT_CP_merged_peak_309
chr1	36119055	36119236	Gata4_WT_CP_merged_peak_310
chr1	36125025	36125550	Gata4_WT_CP_merged_peak_311
chr1	36162939	36163038	Gata4_WT_CP_merged_peak_312
chr1	36218132	36218509	Gata4_WT_CP_merged_peak_313
chr1	36300854	36301065	Gata4_WT_CP_merged_peak_314
chr1	36309677	36309894	Gata4_WT_CP_merged_peak_315
chr1	36330368	36330487	Gata4_WT_CP_merged_peak_316
chr1	36360253	36360358	Gata4_WT_CP_merged_peak_317
chr1	36364527	36364812	Gata4_WT_CP_merged_peak_318
chr1	36364932	36365062	Gata4_WT_CP_merged_peak_319
chr1	36425640	36426170	Gata4_WT_CP_merged_peak_320
chr1	36428888	36429064	Gata4_WT_CP_merged_peak_321
chr1	36501983	36502077	Gata4_WT_CP_merged_peak_322
chr1	36528147	36528688	Gata4_WT_CP_merged_peak_323
chr1	36568349	36568918	Gata4_WT_CP_merged_peak_324
chr1	36568999	36569157	Gata4_WT_CP_merged_peak_325
chr1	36569315	36569707	Gata4_WT_CP_merged_peak_326
chr1	36603810	36604079	Gata4_WT_CP_merged_peak_327
chr1	36614021	36614141	Gata4_WT_CP_merged_peak_328
chr1	36614857	36615207	Gata4_WT_CP_merged_peak_329
chr1	36619826	36620044	Gata4_WT_CP_merged_peak_330
chr1	36634492	36634807	Gata4_WT_CP_merged_peak_331
chr1	36637362	36637548	Gata4_WT_CP_merged_peak_332
chr1	36637900	36638086	Gata4_WT_CP_merged_peak_333
chr1	36721308	36721556	Gata4_WT_CP_merged_peak_334
chr1	36734281	36734374	Gata4_WT_CP_merged_peak_335
chr1	36741013	36741232	Gata4_WT_CP_merged_peak_336
chr1	36766238	36766854	Gata4_WT_CP_merged_peak_337
chr1	36907291	36907383	Gata4_WT_CP_merged_peak_338
chr1	36951107	36951226	Gata4_WT_CP_merged_peak_339
chr1	36976639	36976887	Gata4_WT_CP_merged_peak_340
chr1	36977004	36977460	Gata4_WT_CP_merged_peak_341
chr1	36995878	36996367	Gata4_WT_CP_merged_peak_342
chr1	36996437	36996852	Gata4_WT_CP_merged_peak_343
chr1	37070503	37070709	Gata4_WT_CP_merged_peak_344
chr1	37277169	37277310	Gata4_WT_CP_merged_peak_345
chr1	37356938	37357121	Gata4_WT_CP_merged_peak_346
chr1	37486739	37486853	Gata4_WT_CP_merged_peak_347
chr1	37487004	37487222	Gata4_WT_CP_merged_peak_348
chr1	37597584	37598045	Gata4_WT_CP_merged_peak_349
chr1	37776487	37776907	Gata4_WT_CP_merged_peak_350
chr1	37921502	37921669	Gata4_WT_CP_merged_peak_351
chr1	37922026	37922151	Gata4_WT_CP_merged_peak_352
chr1	37980282	37980468	Gata4_WT_CP_merged_peak_353
chr1	38054789	38055030	Gata4_WT_CP_merged_peak_354
chr1	38055197	38055410	Gata4_WT_CP_merged_peak_355
chr1	38128277	38128558	Gata4_WT_CP_merged_peak_356
chr1	38128749	38128968	Gata4_WT_CP_merged_peak_357
chr1	38160615	38160997	Gata4_WT_CP_merged_peak_358
chr1	38185969	38187023	Gata4_WT_CP_merged_peak_359
chr1	38299425	38299623	Gata4_WT_CP_merged_peak_360
chr1	38441339	38441578	Gata4_WT_CP_merged_peak_361
chr1	38449930	38450026	Gata4_WT_CP_merged_peak_362
chr1	38467946	38468138	Gata4_WT_CP_merged_peak_363
chr1	38499800	38500007	Gata4_WT_CP_merged_peak_364
chr1	38522907	38523208	Gata4_WT_CP_merged_peak_365
chr1	38527748	38527960	Gata4_WT_CP_merged_peak_366
chr1	38534881	38535406	Gata4_WT_CP_merged_peak_367
chr1	38545863	38546002	Gata4_WT_CP_merged_peak_368
chr1	38556325	38556719	Gata4_WT_CP_merged_peak_369
chr1	38602856	38602966	Gata4_WT_CP_merged_peak_370
chr1	38604524	38604677	Gata4_WT_CP_merged_peak_371
chr1	38614809	38615008	Gata4_WT_CP_merged_peak_372
chr1	38619861	38619953	Gata4_WT_CP_merged_peak_373
chr1	38628545	38628698	Gata4_WT_CP_merged_peak_374
chr1	38647406	38647621	Gata4_WT_CP_merged_peak_375
chr1	38657014	38657284	Gata4_WT_CP_merged_peak_376
chr1	38684002	38684724	Gata4_WT_CP_merged_peak_377
chr1	38809254	38809393	Gata4_WT_CP_merged_peak_378
chr1	38817329	38817421	Gata4_WT_CP_merged_peak_379
chr1	38824026	38824350	Gata4_WT_CP_merged_peak_380
chr1	38873017	38873110	Gata4_WT_CP_merged_peak_381
chr1	38892795	38893260	Gata4_WT_CP_merged_peak_382
chr1	38893323	38893426	Gata4_WT_CP_merged_peak_383
chr1	38893548	38893685	Gata4_WT_CP_merged_peak_384
chr1	38954725	38955040	Gata4_WT_CP_merged_peak_385
chr1	39040802	39040976	Gata4_WT_CP_merged_peak_386
chr1	39162278	39162370	Gata4_WT_CP_merged_peak_387
chr1	39162426	39162700	Gata4_WT_CP_merged_peak_388
chr1	39168017	39168228	Gata4_WT_CP_merged_peak_389
chr1	39179890	39180185	Gata4_WT_CP_merged_peak_390
chr1	39236357	39236534	Gata4_WT_CP_merged_peak_391
chr1	39250633	39251126	Gata4_WT_CP_merged_peak_392
chr1	39262583	39262905	Gata4_WT_CP_merged_peak_393
chr1	39263820	39264031	Gata4_WT_CP_merged_peak_394
chr1	39301483	39301667	Gata4_WT_CP_merged_peak_395
chr1	39424472	39424644	Gata4_WT_CP_merged_peak_396
chr1	39424795	39424934	Gata4_WT_CP_merged_peak_397
chr1	39486827	39487192	Gata4_WT_CP_merged_peak_398
chr1	39495150	39495349	Gata4_WT_CP_merged_peak_399
chr1	39495466	39495801	Gata4_WT_CP_merged_peak_400
chr1	39503195	39503442	Gata4_WT_CP_merged_peak_401
chr1	39535177	39535678	Gata4_WT_CP_merged_peak_402
chr1	39592331	39592819	Gata4_WT_CP_merged_peak_403
chr1	39593063	39593231	Gata4_WT_CP_merged_peak_404
chr1	39612739	39613085	Gata4_WT_CP_merged_peak_405
chr1	39621506	39621609	Gata4_WT_CP_merged_peak_406
chr1	39633596	39633705	Gata4_WT_CP_merged_peak_407
chr1	39633799	39634394	Gata4_WT_CP_merged_peak_408
chr1	39707400	39707553	Gata4_WT_CP_merged_peak_409
chr1	39707624	39707903	Gata4_WT_CP_merged_peak_410
chr1	39727538	39727644	Gata4_WT_CP_merged_peak_411
chr1	39742865	39742962	Gata4_WT_CP_merged_peak_412
chr1	39745214	39745649	Gata4_WT_CP_merged_peak_413
chr1	39772300	39772565	Gata4_WT_CP_merged_peak_414
chr1	39777666	39777937	Gata4_WT_CP_merged_peak_415
chr1	39792496	39792611	Gata4_WT_CP_merged_peak_416
chr1	39793238	39793453	Gata4_WT_CP_merged_peak_417
chr1	39803365	39803581	Gata4_WT_CP_merged_peak_418
chr1	39816485	39816732	Gata4_WT_CP_merged_peak_419
chr1	39829277	39829473	Gata4_WT_CP_merged_peak_420
chr1	39905850	39905947	Gata4_WT_CP_merged_peak_421
chr1	39924935	39925409	Gata4_WT_CP_merged_peak_422
chr1	39952511	39952662	Gata4_WT_CP_merged_peak_423
chr1	39957394	39958288	Gata4_WT_CP_merged_peak_424
chr1	39964013	39964133	Gata4_WT_CP_merged_peak_425
chr1	39968313	39968455	Gata4_WT_CP_merged_peak_426
chr1	39980737	39981009	Gata4_WT_CP_merged_peak_427
chr1	39994512	39994804	Gata4_WT_CP_merged_peak_428
chr1	39995771	39995905	Gata4_WT_CP_merged_peak_429
chr1	40063311	40063458	Gata4_WT_CP_merged_peak_430
chr1	40114590	40114682	Gata4_WT_CP_merged_peak_431
chr1	40177677	40177900	Gata4_WT_CP_merged_peak_432
chr1	40236137	40236450	Gata4_WT_CP_merged_peak_433
chr1	40360190	40360336	Gata4_WT_CP_merged_peak_434
chr1	40376569	40376667	Gata4_WT_CP_merged_peak_435
chr1	40486199	40486381	Gata4_WT_CP_merged_peak_436
chr1	40602990	40603132	Gata4_WT_CP_merged_peak_437
chr1	40636731	40636841	Gata4_WT_CP_merged_peak_438
chr1	40651553	40651725	Gata4_WT_CP_merged_peak_439
chr1	40714031	40714137	Gata4_WT_CP_merged_peak_440
chr1	40717692	40717809	Gata4_WT_CP_merged_peak_441
chr1	40738009	40738125	Gata4_WT_CP_merged_peak_442
chr1	40738362	40738536	Gata4_WT_CP_merged_peak_443
chr1	40738741	40738851	Gata4_WT_CP_merged_peak_444
chr1	40847423	40847526	Gata4_WT_CP_merged_peak_445
chr1	40859778	40859943	Gata4_WT_CP_merged_peak_446
chr1	40922109	40922225	Gata4_WT_CP_merged_peak_447
chr1	41115815	41116092	Gata4_WT_CP_merged_peak_448
chr1	41441614	41441722	Gata4_WT_CP_merged_peak_449
chr1	41558636	41558739	Gata4_WT_CP_merged_peak_450
chr1	41647339	41647457	Gata4_WT_CP_merged_peak_451
chr1	41727311	41727649	Gata4_WT_CP_merged_peak_452
chr1	41732334	41732501	Gata4_WT_CP_merged_peak_453
chr1	41732830	41732999	Gata4_WT_CP_merged_peak_454
chr1	41975951	41976048	Gata4_WT_CP_merged_peak_455
chr1	42315521	42315653	Gata4_WT_CP_merged_peak_456
chr1	42474701	42474891	Gata4_WT_CP_merged_peak_457
chr1	42748414	42748614	Gata4_WT_CP_merged_peak_458
chr1	42755542	42755649	Gata4_WT_CP_merged_peak_459
chr1	42771319	42771575	Gata4_WT_CP_merged_peak_460
chr1	42812443	42812543	Gata4_WT_CP_merged_peak_461
chr1	42907186	42907446	Gata4_WT_CP_merged_peak_462
chr1	43009924	43010331	Gata4_WT_CP_merged_peak_463
chr1	43075434	43075554	Gata4_WT_CP_merged_peak_464
chr1	43149063	43149529	Gata4_WT_CP_merged_peak_465
chr1	43155534	43155758	Gata4_WT_CP_merged_peak_466
chr1	43209689	43209807	Gata4_WT_CP_merged_peak_467
chr1	43220776	43220956	Gata4_WT_CP_merged_peak_468
chr1	43260137	43260474	Gata4_WT_CP_merged_peak_469
chr1	43271018	43271164	Gata4_WT_CP_merged_peak_470
chr1	43298214	43298356	Gata4_WT_CP_merged_peak_471
chr1	43304491	43304815	Gata4_WT_CP_merged_peak_472
chr1	43357563	43357688	Gata4_WT_CP_merged_peak_473
chr1	43419187	43419325	Gata4_WT_CP_merged_peak_474
chr1	43471142	43471390	Gata4_WT_CP_merged_peak_475
chr1	43483354	43483578	Gata4_WT_CP_merged_peak_476
chr1	43502401	43503077	Gata4_WT_CP_merged_peak_477
chr1	43592392	43592617	Gata4_WT_CP_merged_peak_478
chr1	43604623	43604786	Gata4_WT_CP_merged_peak_479
chr1	43881387	43881492	Gata4_WT_CP_merged_peak_480
chr1	43884396	43884734	Gata4_WT_CP_merged_peak_481
chr1	43947411	43947535	Gata4_WT_CP_merged_peak_482
chr1	43973165	43973267	Gata4_WT_CP_merged_peak_483
chr1	43990590	43990707	Gata4_WT_CP_merged_peak_484
chr1	43990860	43991098	Gata4_WT_CP_merged_peak_485
chr1	44055868	44056005	Gata4_WT_CP_merged_peak_486
chr1	44060718	44060852	Gata4_WT_CP_merged_peak_487
chr1	44158304	44158621	Gata4_WT_CP_merged_peak_488
chr1	44158995	44159543	Gata4_WT_CP_merged_peak_489
chr1	44176111	44176317	Gata4_WT_CP_merged_peak_490
chr1	44204750	44205131	Gata4_WT_CP_merged_peak_491
chr1	44215417	44215536	Gata4_WT_CP_merged_peak_492
chr1	44466676	44466934	Gata4_WT_CP_merged_peak_493
chr1	44467157	44467379	Gata4_WT_CP_merged_peak_494
chr1	44588860	44588994	Gata4_WT_CP_merged_peak_495
chr1	44601344	44601593	Gata4_WT_CP_merged_peak_496
chr1	44607197	44607316	Gata4_WT_CP_merged_peak_497
chr1	44641749	44642039	Gata4_WT_CP_merged_peak_498
chr1	44670484	44670620	Gata4_WT_CP_merged_peak_499
chr1	44920860	44920990	Gata4_WT_CP_merged_peak_500
chr1	44946773	44946865	Gata4_WT_CP_merged_peak_501
chr1	45347736	45347970	Gata4_WT_CP_merged_peak_502
chr1	45369799	45369955	Gata4_WT_CP_merged_peak_503
chr1	45372750	45372902	Gata4_WT_CP_merged_peak_504
chr1	45818268	45818563	Gata4_WT_CP_merged_peak_505
chr1	45852132	45852233	Gata4_WT_CP_merged_peak_506
chr1	45852391	45852596	Gata4_WT_CP_merged_peak_507
chr1	45961997	45962169	Gata4_WT_CP_merged_peak_508
chr1	45982372	45982542	Gata4_WT_CP_merged_peak_509
chr1	46354014	46354180	Gata4_WT_CP_merged_peak_510
chr1	46881485	46881630	Gata4_WT_CP_merged_peak_511
chr1	46909770	46910265	Gata4_WT_CP_merged_peak_512
chr1	46910343	46910608	Gata4_WT_CP_merged_peak_513
chr1	46929067	46929318	Gata4_WT_CP_merged_peak_514
chr1	46942282	46942518	Gata4_WT_CP_merged_peak_515
chr1	46944880	46945345	Gata4_WT_CP_merged_peak_516
chr1	47023246	47023442	Gata4_WT_CP_merged_peak_517
chr1	47026533	47026857	Gata4_WT_CP_merged_peak_518
chr1	47027191	47027589	Gata4_WT_CP_merged_peak_519
chr1	47076181	47076599	Gata4_WT_CP_merged_peak_520
chr1	47083440	47083557	Gata4_WT_CP_merged_peak_521
chr1	47089355	47089475	Gata4_WT_CP_merged_peak_522
chr1	47102526	47102619	Gata4_WT_CP_merged_peak_523
chr1	47492518	47492801	Gata4_WT_CP_merged_peak_524
chr1	47545560	47545716	Gata4_WT_CP_merged_peak_525
chr1	48399651	48399755	Gata4_WT_CP_merged_peak_526
chr1	48810187	48810565	Gata4_WT_CP_merged_peak_527
chr1	48938349	48938463	Gata4_WT_CP_merged_peak_528
chr1	51345603	51345738	Gata4_WT_CP_merged_peak_529
chr1	51390123	51390299	Gata4_WT_CP_merged_peak_530
chr1	51534458	51534621	Gata4_WT_CP_merged_peak_531
chr1	51535051	51535249	Gata4_WT_CP_merged_peak_532
chr1	51543121	51543413	Gata4_WT_CP_merged_peak_533
chr1	51565538	51565642	Gata4_WT_CP_merged_peak_534
chr1	51565954	51566208	Gata4_WT_CP_merged_peak_535
chr1	51623026	51623358	Gata4_WT_CP_merged_peak_536
chr1	51641240	51641444	Gata4_WT_CP_merged_peak_537
chr1	51654187	51654375	Gata4_WT_CP_merged_peak_538
chr1	51657412	51657507	Gata4_WT_CP_merged_peak_539
chr1	51692890	51693054	Gata4_WT_CP_merged_peak_540
chr1	51695835	51696042	Gata4_WT_CP_merged_peak_541
chr1	51699964	51700056	Gata4_WT_CP_merged_peak_542
chr1	51706111	51706218	Gata4_WT_CP_merged_peak_543
chr1	51707632	51707773	Gata4_WT_CP_merged_peak_544
chr1	51754251	51754421	Gata4_WT_CP_merged_peak_545
chr1	51892792	51892930	Gata4_WT_CP_merged_peak_546
chr1	51929525	51929632	Gata4_WT_CP_merged_peak_547
chr1	51937174	51937317	Gata4_WT_CP_merged_peak_548
chr1	51964212	51964381	Gata4_WT_CP_merged_peak_549
chr1	51965110	51965237	Gata4_WT_CP_merged_peak_550
chr1	51970069	51970223	Gata4_WT_CP_merged_peak_551
chr1	51972437	51972978	Gata4_WT_CP_merged_peak_552
chr1	51979804	51980017	Gata4_WT_CP_merged_peak_553
chr1	51991915	51992126	Gata4_WT_CP_merged_peak_554
chr1	52123677	52123780	Gata4_WT_CP_merged_peak_555
chr1	52148368	52148475	Gata4_WT_CP_merged_peak_556
chr1	52170535	52170875	Gata4_WT_CP_merged_peak_557
chr1	52176077	52176298	Gata4_WT_CP_merged_peak_558
chr1	52199777	52199886	Gata4_WT_CP_merged_peak_559
chr1	52207593	52207825	Gata4_WT_CP_merged_peak_560
chr1	52287397	52287621	Gata4_WT_CP_merged_peak_561
chr1	52289114	52289326	Gata4_WT_CP_merged_peak_562
chr1	52289391	52289770	Gata4_WT_CP_merged_peak_563
chr1	52289944	52290088	Gata4_WT_CP_merged_peak_564
chr1	52324481	52324677	Gata4_WT_CP_merged_peak_565
chr1	52448680	52448915	Gata4_WT_CP_merged_peak_566
chr1	52508377	52508484	Gata4_WT_CP_merged_peak_567
chr1	52556900	52557636	Gata4_WT_CP_merged_peak_568
chr1	52597097	52597240	Gata4_WT_CP_merged_peak_569
chr1	52622678	52623067	Gata4_WT_CP_merged_peak_570
chr1	52636186	52636456	Gata4_WT_CP_merged_peak_571
chr1	52687434	52687793	Gata4_WT_CP_merged_peak_572
chr1	52733589	52733681	Gata4_WT_CP_merged_peak_573
chr1	52783560	52783709	Gata4_WT_CP_merged_peak_574
chr1	52783767	52784079	Gata4_WT_CP_merged_peak_575
chr1	52784162	52784298	Gata4_WT_CP_merged_peak_576
chr1	52874191	52874285	Gata4_WT_CP_merged_peak_577
chr1	52874493	52874596	Gata4_WT_CP_merged_peak_578
chr1	52901009	52901139	Gata4_WT_CP_merged_peak_579
chr1	52901731	52901823	Gata4_WT_CP_merged_peak_580
chr1	52964249	52964368	Gata4_WT_CP_merged_peak_581
chr1	53167583	53167716	Gata4_WT_CP_merged_peak_582
chr1	53353613	53353719	Gata4_WT_CP_merged_peak_583
chr1	53354028	53354236	Gata4_WT_CP_merged_peak_584
chr1	53370448	53370616	Gata4_WT_CP_merged_peak_585
chr1	53409261	53409560	Gata4_WT_CP_merged_peak_586
chr1	53462660	53463153	Gata4_WT_CP_merged_peak_587
chr1	53542174	53542303	Gata4_WT_CP_merged_peak_588
chr1	53696960	53697117	Gata4_WT_CP_merged_peak_589
chr1	53725467	53725755	Gata4_WT_CP_merged_peak_590
chr1	53743628	53743893	Gata4_WT_CP_merged_peak_591
chr1	53785520	53785963	Gata4_WT_CP_merged_peak_592
chr1	53786435	53786699	Gata4_WT_CP_merged_peak_593
chr1	53841659	53842005	Gata4_WT_CP_merged_peak_594
chr1	53842076	53842198	Gata4_WT_CP_merged_peak_595
chr1	53874772	53874930	Gata4_WT_CP_merged_peak_596
chr1	53954787	53954891	Gata4_WT_CP_merged_peak_597
chr1	53959480	53959581	Gata4_WT_CP_merged_peak_598
chr1	54155691	54156024	Gata4_WT_CP_merged_peak_599
chr1	54156080	54156181	Gata4_WT_CP_merged_peak_600
chr1	54243337	54243535	Gata4_WT_CP_merged_peak_601
chr1	54251267	54251408	Gata4_WT_CP_merged_peak_602
chr1	54251475	54251988	Gata4_WT_CP_merged_peak_603
chr1	54275971	54276083	Gata4_WT_CP_merged_peak_604
chr1	54462520	54462614	Gata4_WT_CP_merged_peak_605
chr1	54495786	54495947	Gata4_WT_CP_merged_peak_606
chr1	54594486	54594589	Gata4_WT_CP_merged_peak_607
chr1	54614463	54614662	Gata4_WT_CP_merged_peak_608
chr1	54761676	54761787	Gata4_WT_CP_merged_peak_609
chr1	54770570	54770743	Gata4_WT_CP_merged_peak_610
chr1	54806832	54807038	Gata4_WT_CP_merged_peak_611
chr1	54846317	54846429	Gata4_WT_CP_merged_peak_612
chr1	54982769	54982973	Gata4_WT_CP_merged_peak_613
chr1	54983033	54983474	Gata4_WT_CP_merged_peak_614
chr1	55042829	55042943	Gata4_WT_CP_merged_peak_615
chr1	55083978	55084179	Gata4_WT_CP_merged_peak_616
chr1	55109361	55109490	Gata4_WT_CP_merged_peak_617
chr1	55109741	55110002	Gata4_WT_CP_merged_peak_618
chr1	55115442	55115586	Gata4_WT_CP_merged_peak_619
chr1	55144505	55144922	Gata4_WT_CP_merged_peak_620
chr1	55145025	55145141	Gata4_WT_CP_merged_peak_621
chr1	55187882	55188227	Gata4_WT_CP_merged_peak_622
chr1	55188298	55188614	Gata4_WT_CP_merged_peak_623
chr1	55268178	55268326	Gata4_WT_CP_merged_peak_624
chr1	55270465	55270633	Gata4_WT_CP_merged_peak_625
chr1	55293920	55294236	Gata4_WT_CP_merged_peak_626
chr1	55321217	55321471	Gata4_WT_CP_merged_peak_627
chr1	55419609	55419748	Gata4_WT_CP_merged_peak_628
chr1	55419891	55420495	Gata4_WT_CP_merged_peak_629
chr1	55462743	55462903	Gata4_WT_CP_merged_peak_630
chr1	55493545	55493742	Gata4_WT_CP_merged_peak_631
chr1	55502581	55502854	Gata4_WT_CP_merged_peak_632
chr1	55629181	55629400	Gata4_WT_CP_merged_peak_633
chr1	55710298	55710480	Gata4_WT_CP_merged_peak_634
chr1	55944389	55944586	Gata4_WT_CP_merged_peak_635
chr1	56868331	56868514	Gata4_WT_CP_merged_peak_636
chr1	56982128	56982430	Gata4_WT_CP_merged_peak_637
chr1	56983428	56983856	Gata4_WT_CP_merged_peak_638
chr1	57026387	57026659	Gata4_WT_CP_merged_peak_639
chr1	57029148	57029320	Gata4_WT_CP_merged_peak_640
chr1	57153931	57154095	Gata4_WT_CP_merged_peak_641
chr1	57175899	57176007	Gata4_WT_CP_merged_peak_642
chr1	57262182	57262577	Gata4_WT_CP_merged_peak_643
chr1	57266169	57266365	Gata4_WT_CP_merged_peak_644
chr1	57272079	57272211	Gata4_WT_CP_merged_peak_645
chr1	57390460	57390640	Gata4_WT_CP_merged_peak_646
chr1	57434306	57434658	Gata4_WT_CP_merged_peak_647
chr1	57463503	57463702	Gata4_WT_CP_merged_peak_648
chr1	57495502	57495638	Gata4_WT_CP_merged_peak_649
chr1	57601027	57601246	Gata4_WT_CP_merged_peak_650
chr1	57628951	57629239	Gata4_WT_CP_merged_peak_651
chr1	57630673	57630853	Gata4_WT_CP_merged_peak_652
chr1	57663258	57663380	Gata4_WT_CP_merged_peak_653
chr1	57710309	57710653	Gata4_WT_CP_merged_peak_654
chr1	57772603	57772893	Gata4_WT_CP_merged_peak_655
chr1	57790450	57790562	Gata4_WT_CP_merged_peak_656
chr1	57792689	57792887	Gata4_WT_CP_merged_peak_657
chr1	57831587	57832375	Gata4_WT_CP_merged_peak_658
chr1	57890033	57890240	Gata4_WT_CP_merged_peak_659
chr1	57940639	57940803	Gata4_WT_CP_merged_peak_660
chr1	57942754	57942890	Gata4_WT_CP_merged_peak_661
chr1	57947079	57947290	Gata4_WT_CP_merged_peak_662
chr1	57979102	57979527	Gata4_WT_CP_merged_peak_663
chr1	57998676	57998798	Gata4_WT_CP_merged_peak_664
chr1	57999412	57999634	Gata4_WT_CP_merged_peak_665
chr1	58026730	58027064	Gata4_WT_CP_merged_peak_666
chr1	58052774	58053097	Gata4_WT_CP_merged_peak_667
chr1	58157259	58157449	Gata4_WT_CP_merged_peak_668
chr1	58209481	58209622	Gata4_WT_CP_merged_peak_669
chr1	58255154	58255458	Gata4_WT_CP_merged_peak_670
chr1	58271276	58271543	Gata4_WT_CP_merged_peak_671
chr1	58287513	58287606	Gata4_WT_CP_merged_peak_672
chr1	58309210	58309404	Gata4_WT_CP_merged_peak_673
chr1	58310338	58310504	Gata4_WT_CP_merged_peak_674
chr1	58339037	58339129	Gata4_WT_CP_merged_peak_675
chr1	58362787	58362879	Gata4_WT_CP_merged_peak_676
chr1	58366847	58367033	Gata4_WT_CP_merged_peak_677
chr1	58398435	58398649	Gata4_WT_CP_merged_peak_678
chr1	58403100	58403408	Gata4_WT_CP_merged_peak_679
chr1	58449261	58449821	Gata4_WT_CP_merged_peak_680
chr1	58450062	58450290	Gata4_WT_CP_merged_peak_681
chr1	58480527	58480720	Gata4_WT_CP_merged_peak_682
chr1	58561631	58561774	Gata4_WT_CP_merged_peak_683
chr1	58627049	58627141	Gata4_WT_CP_merged_peak_684
chr1	58627372	58627557	Gata4_WT_CP_merged_peak_685
chr1	58643161	58643396	Gata4_WT_CP_merged_peak_686
chr1	58670771	58670892	Gata4_WT_CP_merged_peak_687
chr1	58673175	58673304	Gata4_WT_CP_merged_peak_688
chr1	58768409	58768609	Gata4_WT_CP_merged_peak_689
chr1	58916173	58916311	Gata4_WT_CP_merged_peak_690
chr1	58954201	58954340	Gata4_WT_CP_merged_peak_691
chr1	58958956	58959097	Gata4_WT_CP_merged_peak_692
chr1	59030397	59030602	Gata4_WT_CP_merged_peak_693
chr1	59030830	59031005	Gata4_WT_CP_merged_peak_694
chr1	59064258	59064483	Gata4_WT_CP_merged_peak_695
chr1	59176577	59176800	Gata4_WT_CP_merged_peak_696
chr1	59177027	59177137	Gata4_WT_CP_merged_peak_697
chr1	59177217	59177327	Gata4_WT_CP_merged_peak_698
chr1	59199765	59199865	Gata4_WT_CP_merged_peak_699
chr1	59254764	59254856	Gata4_WT_CP_merged_peak_700
chr1	59293821	59294110	Gata4_WT_CP_merged_peak_701
chr1	59294176	59294401	Gata4_WT_CP_merged_peak_702
chr1	59294866	59295014	Gata4_WT_CP_merged_peak_703
chr1	59325873	59325991	Gata4_WT_CP_merged_peak_704
chr1	59327334	59327561	Gata4_WT_CP_merged_peak_705
chr1	59371992	59372291	Gata4_WT_CP_merged_peak_706
chr1	59379724	59379857	Gata4_WT_CP_merged_peak_707
chr1	59391230	59391458	Gata4_WT_CP_merged_peak_708
chr1	59397781	59398438	Gata4_WT_CP_merged_peak_709
chr1	59409922	59410099	Gata4_WT_CP_merged_peak_710
chr1	59418387	59418596	Gata4_WT_CP_merged_peak_711
chr1	59421302	59421764	Gata4_WT_CP_merged_peak_712
chr1	59425219	59425388	Gata4_WT_CP_merged_peak_713
chr1	59439804	59439915	Gata4_WT_CP_merged_peak_714
chr1	59454409	59454635	Gata4_WT_CP_merged_peak_715
chr1	59465653	59466143	Gata4_WT_CP_merged_peak_716
chr1	59466457	59466857	Gata4_WT_CP_merged_peak_717
chr1	59466994	59467161	Gata4_WT_CP_merged_peak_718
chr1	59474255	59474347	Gata4_WT_CP_merged_peak_719
chr1	59483749	59483860	Gata4_WT_CP_merged_peak_720
chr1	59494342	59494441	Gata4_WT_CP_merged_peak_721
chr1	59504704	59504932	Gata4_WT_CP_merged_peak_722
chr1	59527978	59528130	Gata4_WT_CP_merged_peak_723
chr1	59538927	59539152	Gata4_WT_CP_merged_peak_724
chr1	59539618	59539737	Gata4_WT_CP_merged_peak_725
chr1	59541795	59542098	Gata4_WT_CP_merged_peak_726
chr1	59548456	59548672	Gata4_WT_CP_merged_peak_727
chr1	59550264	59550362	Gata4_WT_CP_merged_peak_728
chr1	59555181	59555326	Gata4_WT_CP_merged_peak_729
chr1	59599251	59599415	Gata4_WT_CP_merged_peak_730
chr1	59600872	59601043	Gata4_WT_CP_merged_peak_731
chr1	59620248	59620340	Gata4_WT_CP_merged_peak_732
chr1	59636382	59636563	Gata4_WT_CP_merged_peak_733
chr1	59636716	59637396	Gata4_WT_CP_merged_peak_734
chr1	59647372	59647879	Gata4_WT_CP_merged_peak_735
chr1	59688928	59689100	Gata4_WT_CP_merged_peak_736
chr1	59689253	59689421	Gata4_WT_CP_merged_peak_737
chr1	59727229	59727542	Gata4_WT_CP_merged_peak_738
chr1	59820060	59820381	Gata4_WT_CP_merged_peak_739
chr1	59820505	59820851	Gata4_WT_CP_merged_peak_740
chr1	59950996	59951209	Gata4_WT_CP_merged_peak_741
chr1	59956636	59956750	Gata4_WT_CP_merged_peak_742
chr1	59969785	59970709	Gata4_WT_CP_merged_peak_743
chr1	60000793	60000897	Gata4_WT_CP_merged_peak_744
chr1	60099659	60100227	Gata4_WT_CP_merged_peak_745
chr1	60154412	60154504	Gata4_WT_CP_merged_peak_746
chr1	60155186	60155591	Gata4_WT_CP_merged_peak_747
chr1	60237119	60237718	Gata4_WT_CP_merged_peak_748
chr1	60400138	60400466	Gata4_WT_CP_merged_peak_749
chr1	60464295	60464519	Gata4_WT_CP_merged_peak_750
chr1	60466086	60466605	Gata4_WT_CP_merged_peak_751
chr1	60466765	60466950	Gata4_WT_CP_merged_peak_752
chr1	60480042	60480158	Gata4_WT_CP_merged_peak_753
chr1	60598075	60598279	Gata4_WT_CP_merged_peak_754
chr1	60623087	60623373	Gata4_WT_CP_merged_peak_755
chr1	60623533	60623946	Gata4_WT_CP_merged_peak_756
chr1	60625681	60625773	Gata4_WT_CP_merged_peak_757
chr1	60636287	60636494	Gata4_WT_CP_merged_peak_758
chr1	60645730	60645944	Gata4_WT_CP_merged_peak_759
chr1	60665922	60666323	Gata4_WT_CP_merged_peak_760
chr1	60713871	60714137	Gata4_WT_CP_merged_peak_761
chr1	60719183	60719290	Gata4_WT_CP_merged_peak_762
chr1	60719459	60719570	Gata4_WT_CP_merged_peak_763
chr1	60871011	60871253	Gata4_WT_CP_merged_peak_764
chr1	61047202	61047348	Gata4_WT_CP_merged_peak_765
chr1	61196165	61196324	Gata4_WT_CP_merged_peak_766
chr1	61197236	61197486	Gata4_WT_CP_merged_peak_767
chr1	61197704	61197916	Gata4_WT_CP_merged_peak_768
chr1	61314535	61314627	Gata4_WT_CP_merged_peak_769
chr1	61320472	61320584	Gata4_WT_CP_merged_peak_770
chr1	61363281	61363429	Gata4_WT_CP_merged_peak_771
chr1	61409768	61410181	Gata4_WT_CP_merged_peak_772
chr1	61415756	61415899	Gata4_WT_CP_merged_peak_773
chr1	61433565	61433754	Gata4_WT_CP_merged_peak_774
chr1	61576953	61577053	Gata4_WT_CP_merged_peak_775
chr1	61685361	61685577	Gata4_WT_CP_merged_peak_776
chr1	61685641	61685744	Gata4_WT_CP_merged_peak_777
chr1	61688523	61688835	Gata4_WT_CP_merged_peak_778
chr1	61696769	61697083	Gata4_WT_CP_merged_peak_779
chr1	61921520	61921664	Gata4_WT_CP_merged_peak_780
chr1	62095076	62095185	Gata4_WT_CP_merged_peak_781
chr1	62141621	62141752	Gata4_WT_CP_merged_peak_782
chr1	62222948	62223060	Gata4_WT_CP_merged_peak_783
chr1	62228314	62228439	Gata4_WT_CP_merged_peak_784
chr1	62354610	62354762	Gata4_WT_CP_merged_peak_785
chr1	62396080	62396172	Gata4_WT_CP_merged_peak_786
chr1	62429406	62429639	Gata4_WT_CP_merged_peak_787
chr1	62444421	62444589	Gata4_WT_CP_merged_peak_788
chr1	62444788	62445172	Gata4_WT_CP_merged_peak_789
chr1	62454263	62454417	Gata4_WT_CP_merged_peak_790
chr1	62455123	62455347	Gata4_WT_CP_merged_peak_791
chr1	62610890	62611066	Gata4_WT_CP_merged_peak_792
chr1	62711667	62711848	Gata4_WT_CP_merged_peak_793
chr1	62741099	62741287	Gata4_WT_CP_merged_peak_794
chr1	62743706	62743862	Gata4_WT_CP_merged_peak_795
chr1	62749676	62750160	Gata4_WT_CP_merged_peak_796
chr1	62826874	62827110	Gata4_WT_CP_merged_peak_797
chr1	62828405	62828595	Gata4_WT_CP_merged_peak_798
chr1	62868289	62868407	Gata4_WT_CP_merged_peak_799
chr1	62874747	62875143	Gata4_WT_CP_merged_peak_800
chr1	62875320	62875717	Gata4_WT_CP_merged_peak_801
chr1	62907383	62907809	Gata4_WT_CP_merged_peak_802
chr1	62970622	62970714	Gata4_WT_CP_merged_peak_803
chr1	62976093	62976294	Gata4_WT_CP_merged_peak_804
chr1	63039277	63039542	Gata4_WT_CP_merged_peak_805
chr1	63160304	63160587	Gata4_WT_CP_merged_peak_806
chr1	63160665	63160934	Gata4_WT_CP_merged_peak_807
chr1	63227672	63227839	Gata4_WT_CP_merged_peak_808
chr1	63250995	63251129	Gata4_WT_CP_merged_peak_809
chr1	63271738	63271868	Gata4_WT_CP_merged_peak_810
chr1	63272511	63272733	Gata4_WT_CP_merged_peak_811
chr1	63293617	63293784	Gata4_WT_CP_merged_peak_812
chr1	63294989	63295163	Gata4_WT_CP_merged_peak_813
chr1	63319637	63320290	Gata4_WT_CP_merged_peak_814
chr1	63321501	63321690	Gata4_WT_CP_merged_peak_815
chr1	63336350	63336513	Gata4_WT_CP_merged_peak_816
chr1	63385234	63385367	Gata4_WT_CP_merged_peak_817
chr1	63492371	63492495	Gata4_WT_CP_merged_peak_818
chr1	63492660	63493050	Gata4_WT_CP_merged_peak_819
chr1	63500115	63500348	Gata4_WT_CP_merged_peak_820
chr1	63539192	63539476	Gata4_WT_CP_merged_peak_821
chr1	63659852	63659954	Gata4_WT_CP_merged_peak_822
chr1	63661296	63661543	Gata4_WT_CP_merged_peak_823
chr1	63713847	63714155	Gata4_WT_CP_merged_peak_824
chr1	63714858	63715006	Gata4_WT_CP_merged_peak_825
chr1	63984134	63984236	Gata4_WT_CP_merged_peak_826
chr1	64027543	64027804	Gata4_WT_CP_merged_peak_827
chr1	64042344	64042682	Gata4_WT_CP_merged_peak_828
chr1	64087534	64087840	Gata4_WT_CP_merged_peak_829
chr1	64168421	64168630	Gata4_WT_CP_merged_peak_830
chr1	64168863	64169019	Gata4_WT_CP_merged_peak_831
chr1	64335780	64335902	Gata4_WT_CP_merged_peak_832
chr1	64343249	64343583	Gata4_WT_CP_merged_peak_833
chr1	64358248	64358341	Gata4_WT_CP_merged_peak_834
chr1	64492690	64492863	Gata4_WT_CP_merged_peak_835
chr1	64535137	64535312	Gata4_WT_CP_merged_peak_836
chr1	64565985	64566213	Gata4_WT_CP_merged_peak_837
chr1	64578945	64579124	Gata4_WT_CP_merged_peak_838
chr1	64579294	64579516	Gata4_WT_CP_merged_peak_839
chr1	64579638	64579829	Gata4_WT_CP_merged_peak_840
chr1	64598693	64598808	Gata4_WT_CP_merged_peak_841
chr1	64649911	64650058	Gata4_WT_CP_merged_peak_842
chr1	64663629	64663790	Gata4_WT_CP_merged_peak_843
chr1	64664137	64664419	Gata4_WT_CP_merged_peak_844
chr1	64692455	64692562	Gata4_WT_CP_merged_peak_845
chr1	64737470	64737596	Gata4_WT_CP_merged_peak_846
chr1	64737771	64738019	Gata4_WT_CP_merged_peak_847
chr1	64783974	64784231	Gata4_WT_CP_merged_peak_848
chr1	64784315	64784495	Gata4_WT_CP_merged_peak_849
chr1	64808262	64808520	Gata4_WT_CP_merged_peak_850
chr1	64844308	64844515	Gata4_WT_CP_merged_peak_851
chr1	64925418	64925669	Gata4_WT_CP_merged_peak_852
chr1	64930743	64930889	Gata4_WT_CP_merged_peak_853
chr1	64992754	64993060	Gata4_WT_CP_merged_peak_854
chr1	65003147	65003581	Gata4_WT_CP_merged_peak_855
chr1	65045339	65045454	Gata4_WT_CP_merged_peak_856
chr1	65225637	65225894	Gata4_WT_CP_merged_peak_857
chr1	65233263	65233591	Gata4_WT_CP_merged_peak_858
chr1	66221639	66221915	Gata4_WT_CP_merged_peak_859
chr1	66476815	66476950	Gata4_WT_CP_merged_peak_860
chr1	66514558	66514987	Gata4_WT_CP_merged_peak_861
chr1	66733012	66733186	Gata4_WT_CP_merged_peak_862
chr1	66747461	66747895	Gata4_WT_CP_merged_peak_863
chr1	66803939	66804054	Gata4_WT_CP_merged_peak_864
chr1	66863877	66864236	Gata4_WT_CP_merged_peak_865
chr1	66909652	66910080	Gata4_WT_CP_merged_peak_866
chr1	67029890	67030095	Gata4_WT_CP_merged_peak_867
chr1	67031725	67032112	Gata4_WT_CP_merged_peak_868
chr1	67085248	67085442	Gata4_WT_CP_merged_peak_869
chr1	67928927	67929024	Gata4_WT_CP_merged_peak_870
chr1	68093786	68094037	Gata4_WT_CP_merged_peak_871
chr1	68109662	68109841	Gata4_WT_CP_merged_peak_872
chr1	68909150	68909326	Gata4_WT_CP_merged_peak_873
chr1	68988842	68989072	Gata4_WT_CP_merged_peak_874
chr1	68989805	68990103	Gata4_WT_CP_merged_peak_875
chr1	69003404	69003637	Gata4_WT_CP_merged_peak_876
chr1	69003852	69003958	Gata4_WT_CP_merged_peak_877
chr1	69042054	69042276	Gata4_WT_CP_merged_peak_878
chr1	69135976	69136102	Gata4_WT_CP_merged_peak_879
chr1	69422136	69422367	Gata4_WT_CP_merged_peak_880
chr1	69480310	69480402	Gata4_WT_CP_merged_peak_881
chr1	69560238	69560543	Gata4_WT_CP_merged_peak_882
chr1	69733818	69734292	Gata4_WT_CP_merged_peak_883
chr1	69735681	69735791	Gata4_WT_CP_merged_peak_884
chr1	69738630	69738749	Gata4_WT_CP_merged_peak_885
chr1	69771010	69771102	Gata4_WT_CP_merged_peak_886
chr1	69771351	69771495	Gata4_WT_CP_merged_peak_887
chr1	70403205	70403341	Gata4_WT_CP_merged_peak_888
chr1	70948892	70949259	Gata4_WT_CP_merged_peak_889
chr1	71150143	71150327	Gata4_WT_CP_merged_peak_890
chr1	71440853	71440962	Gata4_WT_CP_merged_peak_891
chr1	71535061	71535566	Gata4_WT_CP_merged_peak_892
chr1	71558114	71558254	Gata4_WT_CP_merged_peak_893
chr1	71603472	71603709	Gata4_WT_CP_merged_peak_894
chr1	71603832	71603950	Gata4_WT_CP_merged_peak_895
chr1	71699709	71699980	Gata4_WT_CP_merged_peak_896
chr1	71702934	71703043	Gata4_WT_CP_merged_peak_897
chr1	71727900	71728293	Gata4_WT_CP_merged_peak_898
chr1	71766524	71766746	Gata4_WT_CP_merged_peak_899
chr1	71780795	71780887	Gata4_WT_CP_merged_peak_900
chr1	71802204	71802431	Gata4_WT_CP_merged_peak_901
chr1	71891927	71892157	Gata4_WT_CP_merged_peak_902
chr1	71905500	71905609	Gata4_WT_CP_merged_peak_903
chr1	71944107	71944291	Gata4_WT_CP_merged_peak_904
chr1	71961977	71962415	Gata4_WT_CP_merged_peak_905
chr1	71983445	71983841	Gata4_WT_CP_merged_peak_906
chr1	71992375	71992505	Gata4_WT_CP_merged_peak_907
chr1	72046409	72046638	Gata4_WT_CP_merged_peak_908
chr1	72049605	72049726	Gata4_WT_CP_merged_peak_909
chr1	72053063	72053250	Gata4_WT_CP_merged_peak_910
chr1	72056033	72056413	Gata4_WT_CP_merged_peak_911
chr1	72059475	72059601	Gata4_WT_CP_merged_peak_912
chr1	72060027	72060322	Gata4_WT_CP_merged_peak_913
chr1	72067021	72067438	Gata4_WT_CP_merged_peak_914
chr1	72079569	72079805	Gata4_WT_CP_merged_peak_915
chr1	72111842	72111943	Gata4_WT_CP_merged_peak_916
chr1	72120049	72120227	Gata4_WT_CP_merged_peak_917
chr1	72215495	72215587	Gata4_WT_CP_merged_peak_918
chr1	72218604	72218742	Gata4_WT_CP_merged_peak_919
chr1	72220002	72220327	Gata4_WT_CP_merged_peak_920
chr1	72243521	72243646	Gata4_WT_CP_merged_peak_921
chr1	72258560	72258931	Gata4_WT_CP_merged_peak_922
chr1	72273050	72273173	Gata4_WT_CP_merged_peak_923
chr1	72290362	72290540	Gata4_WT_CP_merged_peak_924
chr1	72290615	72290823	Gata4_WT_CP_merged_peak_925
chr1	72371372	72371531	Gata4_WT_CP_merged_peak_926
chr1	72404220	72404345	Gata4_WT_CP_merged_peak_927
chr1	72583660	72583786	Gata4_WT_CP_merged_peak_928
chr1	72603677	72603803	Gata4_WT_CP_merged_peak_929
chr1	72636990	72637092	Gata4_WT_CP_merged_peak_930
chr1	72825601	72825812	Gata4_WT_CP_merged_peak_931
chr1	72844737	72844916	Gata4_WT_CP_merged_peak_932
chr1	72852627	72852751	Gata4_WT_CP_merged_peak_933
chr1	72863829	72864053	Gata4_WT_CP_merged_peak_934
chr1	72871182	72871385	Gata4_WT_CP_merged_peak_935
chr1	72913019	72913189	Gata4_WT_CP_merged_peak_936
chr1	72955896	72956136	Gata4_WT_CP_merged_peak_937
chr1	72991821	72991921	Gata4_WT_CP_merged_peak_938
chr1	72993853	72993982	Gata4_WT_CP_merged_peak_939
chr1	73016033	73016337	Gata4_WT_CP_merged_peak_940
chr1	73033373	73033564	Gata4_WT_CP_merged_peak_941
chr1	73049323	73049528	Gata4_WT_CP_merged_peak_942
chr1	73049816	73049925	Gata4_WT_CP_merged_peak_943
chr1	73085151	73085452	Gata4_WT_CP_merged_peak_944
chr1	73121836	73122051	Gata4_WT_CP_merged_peak_945
chr1	73137577	73137679	Gata4_WT_CP_merged_peak_946
chr1	73156346	73156441	Gata4_WT_CP_merged_peak_947
chr1	73187632	73187734	Gata4_WT_CP_merged_peak_948
chr1	73264939	73265054	Gata4_WT_CP_merged_peak_949
chr1	73306857	73307017	Gata4_WT_CP_merged_peak_950
chr1	73354011	73354143	Gata4_WT_CP_merged_peak_951
chr1	73408807	73409055	Gata4_WT_CP_merged_peak_952
chr1	73410393	73410553	Gata4_WT_CP_merged_peak_953
chr1	73412383	73412685	Gata4_WT_CP_merged_peak_954
chr1	73415465	73415697	Gata4_WT_CP_merged_peak_955
chr1	73445981	73446118	Gata4_WT_CP_merged_peak_956
chr1	73551787	73551879	Gata4_WT_CP_merged_peak_957
chr1	73552930	73553055	Gata4_WT_CP_merged_peak_958
chr1	73563092	73563301	Gata4_WT_CP_merged_peak_959
chr1	73586961	73587141	Gata4_WT_CP_merged_peak_960
chr1	73641789	73641893	Gata4_WT_CP_merged_peak_961
chr1	73680127	73680338	Gata4_WT_CP_merged_peak_962
chr1	73681989	73682623	Gata4_WT_CP_merged_peak_963
chr1	73705786	73705919	Gata4_WT_CP_merged_peak_964
chr1	73710153	73710273	Gata4_WT_CP_merged_peak_965
chr1	73744799	73745077	Gata4_WT_CP_merged_peak_966
chr1	73764070	73764238	Gata4_WT_CP_merged_peak_967
chr1	73952082	73952277	Gata4_WT_CP_merged_peak_968
chr1	73995211	73995733	Gata4_WT_CP_merged_peak_969
chr1	74006138	74006258	Gata4_WT_CP_merged_peak_970
chr1	74023429	74023590	Gata4_WT_CP_merged_peak_971
chr1	74074378	74074479	Gata4_WT_CP_merged_peak_972
chr1	74077680	74077890	Gata4_WT_CP_merged_peak_973
chr1	74083675	74083869	Gata4_WT_CP_merged_peak_974
chr1	74088551	74088741	Gata4_WT_CP_merged_peak_975
chr1	74145017	74145119	Gata4_WT_CP_merged_peak_976
chr1	74170847	74170949	Gata4_WT_CP_merged_peak_977
chr1	74171027	74171270	Gata4_WT_CP_merged_peak_978
chr1	74282952	74283241	Gata4_WT_CP_merged_peak_979
chr1	74285939	74286056	Gata4_WT_CP_merged_peak_980
chr1	74303111	74303235	Gata4_WT_CP_merged_peak_981
chr1	74303458	74303669	Gata4_WT_CP_merged_peak_982
chr1	74318380	74318520	Gata4_WT_CP_merged_peak_983
chr1	74342100	74342226	Gata4_WT_CP_merged_peak_984
chr1	74343099	74343191	Gata4_WT_CP_merged_peak_985
chr1	74350602	74350942	Gata4_WT_CP_merged_peak_986
chr1	74379094	74379244	Gata4_WT_CP_merged_peak_987
chr1	74385130	74385313	Gata4_WT_CP_merged_peak_988
chr1	74414741	74415089	Gata4_WT_CP_merged_peak_989
chr1	74424630	74424962	Gata4_WT_CP_merged_peak_990
chr1	74433852	74433993	Gata4_WT_CP_merged_peak_991
chr1	74437928	74438197	Gata4_WT_CP_merged_peak_992
chr1	74438372	74438662	Gata4_WT_CP_merged_peak_993
chr1	74443874	74444352	Gata4_WT_CP_merged_peak_994
chr1	74552833	74553054	Gata4_WT_CP_merged_peak_995
chr1	74553139	74553383	Gata4_WT_CP_merged_peak_996
chr1	74597051	74597226	Gata4_WT_CP_merged_peak_997
chr1	74634379	74634479	Gata4_WT_CP_merged_peak_998
chr1	74634553	74634842	Gata4_WT_CP_merged_peak_999
chr1	74687050	74687153	Gata4_WT_CP_merged_peak_1000
chr1	74708309	74708496	Gata4_WT_CP_merged_peak_1001
chr1	74759669	74759879	Gata4_WT_CP_merged_peak_1002
chr1	74809910	74810040	Gata4_WT_CP_merged_peak_1003
chr1	74810605	74810800	Gata4_WT_CP_merged_peak_1004
chr1	74818254	74818383	Gata4_WT_CP_merged_peak_1005
chr1	74825642	74825848	Gata4_WT_CP_merged_peak_1006
chr1	74841121	74841294	Gata4_WT_CP_merged_peak_1007
chr1	74849742	74849967	Gata4_WT_CP_merged_peak_1008
chr1	74863348	74863472	Gata4_WT_CP_merged_peak_1009
chr1	74863634	74863784	Gata4_WT_CP_merged_peak_1010
chr1	74892214	74892374	Gata4_WT_CP_merged_peak_1011
chr1	74901212	74901822	Gata4_WT_CP_merged_peak_1012
chr1	74908416	74908545	Gata4_WT_CP_merged_peak_1013
chr1	74932018	74932200	Gata4_WT_CP_merged_peak_1014
chr1	74932359	74932579	Gata4_WT_CP_merged_peak_1015
chr1	74945333	74945531	Gata4_WT_CP_merged_peak_1016
chr1	74996364	74996572	Gata4_WT_CP_merged_peak_1017
chr1	74997883	74997990	Gata4_WT_CP_merged_peak_1018
chr1	74998096	74998188	Gata4_WT_CP_merged_peak_1019
chr1	75011382	75011474	Gata4_WT_CP_merged_peak_1020
chr1	75071106	75071200	Gata4_WT_CP_merged_peak_1021
chr1	75074274	75074421	Gata4_WT_CP_merged_peak_1022
chr1	75085270	75085380	Gata4_WT_CP_merged_peak_1023
chr1	75121541	75121807	Gata4_WT_CP_merged_peak_1024
chr1	75133394	75133563	Gata4_WT_CP_merged_peak_1025
chr1	75138200	75138305	Gata4_WT_CP_merged_peak_1026
chr1	75139011	75139713	Gata4_WT_CP_merged_peak_1027
chr1	75148857	75148965	Gata4_WT_CP_merged_peak_1028
chr1	75156617	75156771	Gata4_WT_CP_merged_peak_1029
chr1	75165103	75165407	Gata4_WT_CP_merged_peak_1030
chr1	75188167	75188446	Gata4_WT_CP_merged_peak_1031
chr1	75207474	75207615	Gata4_WT_CP_merged_peak_1032
chr1	75232936	75233331	Gata4_WT_CP_merged_peak_1033
chr1	75260603	75260695	Gata4_WT_CP_merged_peak_1034
chr1	75287284	75287434	Gata4_WT_CP_merged_peak_1035
chr1	75313516	75313699	Gata4_WT_CP_merged_peak_1036
chr1	75313818	75314067	Gata4_WT_CP_merged_peak_1037
chr1	75314555	75314700	Gata4_WT_CP_merged_peak_1038
chr1	75333153	75333411	Gata4_WT_CP_merged_peak_1039
chr1	75340887	75341191	Gata4_WT_CP_merged_peak_1040
chr1	75341363	75341456	Gata4_WT_CP_merged_peak_1041
chr1	75356618	75356987	Gata4_WT_CP_merged_peak_1042
chr1	75378490	75378918	Gata4_WT_CP_merged_peak_1043
chr1	75382657	75382868	Gata4_WT_CP_merged_peak_1044
chr1	75384823	75385009	Gata4_WT_CP_merged_peak_1045
chr1	75394979	75395085	Gata4_WT_CP_merged_peak_1046
chr1	75396366	75396503	Gata4_WT_CP_merged_peak_1047
chr1	75396569	75396671	Gata4_WT_CP_merged_peak_1048
chr1	75404981	75405247	Gata4_WT_CP_merged_peak_1049
chr1	75410778	75410880	Gata4_WT_CP_merged_peak_1050
chr1	75418849	75419029	Gata4_WT_CP_merged_peak_1051
chr1	75442749	75442987	Gata4_WT_CP_merged_peak_1052
chr1	75443439	75443610	Gata4_WT_CP_merged_peak_1053
chr1	75447001	75447287	Gata4_WT_CP_merged_peak_1054
chr1	75453622	75453768	Gata4_WT_CP_merged_peak_1055
chr1	75454461	75454705	Gata4_WT_CP_merged_peak_1056
chr1	75455010	75455207	Gata4_WT_CP_merged_peak_1057
chr1	75455272	75455422	Gata4_WT_CP_merged_peak_1058
chr1	75459308	75459474	Gata4_WT_CP_merged_peak_1059
chr1	75460385	75460876	Gata4_WT_CP_merged_peak_1060
chr1	75475434	75476027	Gata4_WT_CP_merged_peak_1061
chr1	75484090	75484299	Gata4_WT_CP_merged_peak_1062
chr1	75501960	75502233	Gata4_WT_CP_merged_peak_1063
chr1	75502418	75502577	Gata4_WT_CP_merged_peak_1064
chr1	75502769	75502884	Gata4_WT_CP_merged_peak_1065
chr1	75503532	75503713	Gata4_WT_CP_merged_peak_1066
chr1	75508134	75508262	Gata4_WT_CP_merged_peak_1067
chr1	75542550	75542684	Gata4_WT_CP_merged_peak_1068
chr1	75542880	75543201	Gata4_WT_CP_merged_peak_1069
chr1	75556199	75556316	Gata4_WT_CP_merged_peak_1070
chr1	75585756	75585925	Gata4_WT_CP_merged_peak_1071
chr1	75596919	75597011	Gata4_WT_CP_merged_peak_1072
chr1	75609962	75610132	Gata4_WT_CP_merged_peak_1073
chr1	75697762	75697875	Gata4_WT_CP_merged_peak_1074
chr1	75698039	75698289	Gata4_WT_CP_merged_peak_1075
chr1	75767885	75767994	Gata4_WT_CP_merged_peak_1076
chr1	75794532	75794640	Gata4_WT_CP_merged_peak_1077
chr1	75807318	75807410	Gata4_WT_CP_merged_peak_1078
chr1	75813443	75813600	Gata4_WT_CP_merged_peak_1079
chr1	75900020	75900153	Gata4_WT_CP_merged_peak_1080
chr1	75952913	75953098	Gata4_WT_CP_merged_peak_1081
chr1	76006137	76006443	Gata4_WT_CP_merged_peak_1082
chr1	76035608	76035720	Gata4_WT_CP_merged_peak_1083
chr1	76035804	76035920	Gata4_WT_CP_merged_peak_1084
chr1	76434342	76434608	Gata4_WT_CP_merged_peak_1085
chr1	76450375	76450502	Gata4_WT_CP_merged_peak_1086
chr1	76474189	76474336	Gata4_WT_CP_merged_peak_1087
chr1	76474693	76475057	Gata4_WT_CP_merged_peak_1088
chr1	76654973	76655173	Gata4_WT_CP_merged_peak_1089
chr1	76673491	76673739	Gata4_WT_CP_merged_peak_1090
chr1	76832397	76832554	Gata4_WT_CP_merged_peak_1091
chr1	76846002	76846102	Gata4_WT_CP_merged_peak_1092
chr1	76916260	76916380	Gata4_WT_CP_merged_peak_1093
chr1	76972224	76972431	Gata4_WT_CP_merged_peak_1094
chr1	76976011	76976185	Gata4_WT_CP_merged_peak_1095
chr1	77057658	77057918	Gata4_WT_CP_merged_peak_1096
chr1	77063114	77063369	Gata4_WT_CP_merged_peak_1097
chr1	77128055	77128180	Gata4_WT_CP_merged_peak_1098
chr1	77128646	77128742	Gata4_WT_CP_merged_peak_1099
chr1	77223470	77223913	Gata4_WT_CP_merged_peak_1100
chr1	77241228	77241791	Gata4_WT_CP_merged_peak_1101
chr1	77336130	77336429	Gata4_WT_CP_merged_peak_1102
chr1	77382918	77383062	Gata4_WT_CP_merged_peak_1103
chr1	77399319	77399592	Gata4_WT_CP_merged_peak_1104
chr1	77423738	77423838	Gata4_WT_CP_merged_peak_1105
chr1	77423898	77424315	Gata4_WT_CP_merged_peak_1106
chr1	77431545	77431660	Gata4_WT_CP_merged_peak_1107
chr1	77437150	77437456	Gata4_WT_CP_merged_peak_1108
chr1	77438009	77438126	Gata4_WT_CP_merged_peak_1109
chr1	77457445	77457607	Gata4_WT_CP_merged_peak_1110
chr1	77458590	77458740	Gata4_WT_CP_merged_peak_1111
chr1	77458898	77459051	Gata4_WT_CP_merged_peak_1112
chr1	77472738	77472924	Gata4_WT_CP_merged_peak_1113
chr1	77488281	77488422	Gata4_WT_CP_merged_peak_1114
chr1	77510933	77511299	Gata4_WT_CP_merged_peak_1115
chr1	77643190	77643369	Gata4_WT_CP_merged_peak_1116
chr1	77704787	77705318	Gata4_WT_CP_merged_peak_1117
chr1	77829386	77829718	Gata4_WT_CP_merged_peak_1118
chr1	77837704	77837852	Gata4_WT_CP_merged_peak_1119
chr1	77840419	77840588	Gata4_WT_CP_merged_peak_1120
chr1	77916137	77916235	Gata4_WT_CP_merged_peak_1121
chr1	77969002	77969132	Gata4_WT_CP_merged_peak_1122
chr1	77978641	77978747	Gata4_WT_CP_merged_peak_1123
chr1	78085925	78086056	Gata4_WT_CP_merged_peak_1124
chr1	78103297	78103588	Gata4_WT_CP_merged_peak_1125
chr1	78108238	78108330	Gata4_WT_CP_merged_peak_1126
chr1	78137302	78137491	Gata4_WT_CP_merged_peak_1127
chr1	78138089	78138519	Gata4_WT_CP_merged_peak_1128
chr1	78154023	78154163	Gata4_WT_CP_merged_peak_1129
chr1	78178481	78178713	Gata4_WT_CP_merged_peak_1130
chr1	78186103	78186358	Gata4_WT_CP_merged_peak_1131
chr1	78213193	78213285	Gata4_WT_CP_merged_peak_1132
chr1	78213422	78213952	Gata4_WT_CP_merged_peak_1133
chr1	78281355	78281543	Gata4_WT_CP_merged_peak_1134
chr1	78284036	78284197	Gata4_WT_CP_merged_peak_1135
chr1	78306872	78306995	Gata4_WT_CP_merged_peak_1136
chr1	78336421	78336844	Gata4_WT_CP_merged_peak_1137
chr1	78385466	78385660	Gata4_WT_CP_merged_peak_1138
chr1	78485280	78485415	Gata4_WT_CP_merged_peak_1139
chr1	78485557	78485709	Gata4_WT_CP_merged_peak_1140
chr1	78531460	78531612	Gata4_WT_CP_merged_peak_1141
chr1	78564037	78564246	Gata4_WT_CP_merged_peak_1142
chr1	78584085	78584177	Gata4_WT_CP_merged_peak_1143
chr1	78590666	78590759	Gata4_WT_CP_merged_peak_1144
chr1	78598635	78598886	Gata4_WT_CP_merged_peak_1145
chr1	78605688	78606339	Gata4_WT_CP_merged_peak_1146
chr1	78611542	78611813	Gata4_WT_CP_merged_peak_1147
chr1	78611976	78612214	Gata4_WT_CP_merged_peak_1148
chr1	78654136	78654989	Gata4_WT_CP_merged_peak_1149
chr1	78700288	78700411	Gata4_WT_CP_merged_peak_1150
chr1	78723625	78723717	Gata4_WT_CP_merged_peak_1151
chr1	78925401	78925626	Gata4_WT_CP_merged_peak_1152
chr1	79186168	79186338	Gata4_WT_CP_merged_peak_1153
chr1	79186934	79187258	Gata4_WT_CP_merged_peak_1154
chr1	79243415	79243802	Gata4_WT_CP_merged_peak_1155
chr1	79450916	79451302	Gata4_WT_CP_merged_peak_1156
chr1	79640459	79640572	Gata4_WT_CP_merged_peak_1157
chr1	79683899	79684166	Gata4_WT_CP_merged_peak_1158
chr1	79731298	79731401	Gata4_WT_CP_merged_peak_1159
chr1	79745963	79746055	Gata4_WT_CP_merged_peak_1160
chr1	79758086	79758507	Gata4_WT_CP_merged_peak_1161
chr1	79772617	79772771	Gata4_WT_CP_merged_peak_1162
chr1	79855035	79855509	Gata4_WT_CP_merged_peak_1163
chr1	79879358	79879522	Gata4_WT_CP_merged_peak_1164
chr1	80157332	80157440	Gata4_WT_CP_merged_peak_1165
chr1	80232820	80233083	Gata4_WT_CP_merged_peak_1166
chr1	80289261	80289431	Gata4_WT_CP_merged_peak_1167
chr1	80336520	80336988	Gata4_WT_CP_merged_peak_1168
chr1	80337086	80337408	Gata4_WT_CP_merged_peak_1169
chr1	80754889	80755096	Gata4_WT_CP_merged_peak_1170
chr1	81211716	81211888	Gata4_WT_CP_merged_peak_1171
chr1	81784219	81784373	Gata4_WT_CP_merged_peak_1172
chr1	81918213	81918415	Gata4_WT_CP_merged_peak_1173
chr1	81955395	81955521	Gata4_WT_CP_merged_peak_1174
chr1	81999437	81999839	Gata4_WT_CP_merged_peak_1175
chr1	82109106	82109210	Gata4_WT_CP_merged_peak_1176
chr1	82129508	82129617	Gata4_WT_CP_merged_peak_1177
chr1	82182704	82182813	Gata4_WT_CP_merged_peak_1178
chr1	82197372	82197510	Gata4_WT_CP_merged_peak_1179
chr1	82216666	82216866	Gata4_WT_CP_merged_peak_1180
chr1	82217672	82217884	Gata4_WT_CP_merged_peak_1181
chr1	82279953	82280052	Gata4_WT_CP_merged_peak_1182
chr1	82281045	82281210	Gata4_WT_CP_merged_peak_1183
chr1	82287645	82287742	Gata4_WT_CP_merged_peak_1184
chr1	82288026	82288407	Gata4_WT_CP_merged_peak_1185
chr1	82313229	82313416	Gata4_WT_CP_merged_peak_1186
chr1	82382448	82382605	Gata4_WT_CP_merged_peak_1187
chr1	82593018	82593153	Gata4_WT_CP_merged_peak_1188
chr1	82627974	82628254	Gata4_WT_CP_merged_peak_1189
chr1	82636213	82636308	Gata4_WT_CP_merged_peak_1190
chr1	82644724	82644816	Gata4_WT_CP_merged_peak_1191
chr1	82721491	82721749	Gata4_WT_CP_merged_peak_1192
chr1	82784084	82784244	Gata4_WT_CP_merged_peak_1193
chr1	82792683	82792801	Gata4_WT_CP_merged_peak_1194
chr1	82812519	82812806	Gata4_WT_CP_merged_peak_1195
chr1	82816754	82816909	Gata4_WT_CP_merged_peak_1196
chr1	82835840	82836297	Gata4_WT_CP_merged_peak_1197
chr1	82836632	82836765	Gata4_WT_CP_merged_peak_1198
chr1	82842006	82842116	Gata4_WT_CP_merged_peak_1199
chr1	82968781	82968873	Gata4_WT_CP_merged_peak_1200
chr1	83205739	83205905	Gata4_WT_CP_merged_peak_1201
chr1	83214919	83215206	Gata4_WT_CP_merged_peak_1202
chr1	83264852	83265194	Gata4_WT_CP_merged_peak_1203
chr1	83323660	83323791	Gata4_WT_CP_merged_peak_1204
chr1	83324399	83324547	Gata4_WT_CP_merged_peak_1205
chr1	83347398	83347887	Gata4_WT_CP_merged_peak_1206
chr1	83353663	83353891	Gata4_WT_CP_merged_peak_1207
chr1	83356043	83356303	Gata4_WT_CP_merged_peak_1208
chr1	83356853	83357145	Gata4_WT_CP_merged_peak_1209
chr1	83403277	83403682	Gata4_WT_CP_merged_peak_1210
chr1	83437108	83437217	Gata4_WT_CP_merged_peak_1211
chr1	83447961	83448197	Gata4_WT_CP_merged_peak_1212
chr1	83694154	83694322	Gata4_WT_CP_merged_peak_1213
chr1	83709915	83710201	Gata4_WT_CP_merged_peak_1214
chr1	83949880	83949978	Gata4_WT_CP_merged_peak_1215
chr1	84084076	84084332	Gata4_WT_CP_merged_peak_1216
chr1	84147380	84147472	Gata4_WT_CP_merged_peak_1217
chr1	84211735	84211981	Gata4_WT_CP_merged_peak_1218
chr1	84214520	84214650	Gata4_WT_CP_merged_peak_1219
chr1	84281042	84281337	Gata4_WT_CP_merged_peak_1220
chr1	84344451	84344625	Gata4_WT_CP_merged_peak_1221
chr1	84401491	84401611	Gata4_WT_CP_merged_peak_1222
chr1	84535427	84535561	Gata4_WT_CP_merged_peak_1223
chr1	84577178	84577275	Gata4_WT_CP_merged_peak_1224
chr1	84577748	84577913	Gata4_WT_CP_merged_peak_1225
chr1	84608531	84608752	Gata4_WT_CP_merged_peak_1226
chr1	84611731	84611865	Gata4_WT_CP_merged_peak_1227
chr1	84692204	84692513	Gata4_WT_CP_merged_peak_1228
chr1	84835807	84836163	Gata4_WT_CP_merged_peak_1229
chr1	84848519	84848942	Gata4_WT_CP_merged_peak_1230
chr1	84866179	84866357	Gata4_WT_CP_merged_peak_1231
chr1	84867955	84868297	Gata4_WT_CP_merged_peak_1232
chr1	84919495	84919736	Gata4_WT_CP_merged_peak_1233
chr1	84920144	84920330	Gata4_WT_CP_merged_peak_1234
chr1	84931139	84931261	Gata4_WT_CP_merged_peak_1235
chr1	84945580	84945677	Gata4_WT_CP_merged_peak_1236
chr1	85076353	85076448	Gata4_WT_CP_merged_peak_1237
chr1	85081464	85081640	Gata4_WT_CP_merged_peak_1238
chr1	85087285	85087398	Gata4_WT_CP_merged_peak_1239
chr1	85270330	85270440	Gata4_WT_CP_merged_peak_1240
chr1	85274351	85274545	Gata4_WT_CP_merged_peak_1241
chr1	85276284	85276383	Gata4_WT_CP_merged_peak_1242
chr1	85277006	85277170	Gata4_WT_CP_merged_peak_1243
chr1	87480750	87480842	Gata4_WT_CP_merged_peak_1244
chr1	87487633	87487753	Gata4_WT_CP_merged_peak_1245
chr1	87487816	87488082	Gata4_WT_CP_merged_peak_1246
chr1	87488422	87488602	Gata4_WT_CP_merged_peak_1247
chr1	87488752	87489208	Gata4_WT_CP_merged_peak_1248
chr1	87489341	87489501	Gata4_WT_CP_merged_peak_1249
chr1	87489571	87489966	Gata4_WT_CP_merged_peak_1250
chr1	87521626	87521734	Gata4_WT_CP_merged_peak_1251
chr1	87686227	87686340	Gata4_WT_CP_merged_peak_1252
chr1	87689885	87690350	Gata4_WT_CP_merged_peak_1253
chr1	87690452	87690544	Gata4_WT_CP_merged_peak_1254
chr1	87690617	87691034	Gata4_WT_CP_merged_peak_1255
chr1	87703386	87703585	Gata4_WT_CP_merged_peak_1256
chr1	87791182	87791407	Gata4_WT_CP_merged_peak_1257
chr1	87791533	87791757	Gata4_WT_CP_merged_peak_1258
chr1	87793446	87793556	Gata4_WT_CP_merged_peak_1259
chr1	87798413	87798571	Gata4_WT_CP_merged_peak_1260
chr1	87888600	87888843	Gata4_WT_CP_merged_peak_1261
chr1	87942427	87943100	Gata4_WT_CP_merged_peak_1262
chr1	87961310	87961499	Gata4_WT_CP_merged_peak_1263
chr1	88194870	88194962	Gata4_WT_CP_merged_peak_1264
chr1	88198715	88198919	Gata4_WT_CP_merged_peak_1265
chr1	88199539	88199777	Gata4_WT_CP_merged_peak_1266
chr1	88218978	88219083	Gata4_WT_CP_merged_peak_1267
chr1	88236115	88236225	Gata4_WT_CP_merged_peak_1268
chr1	88255309	88255514	Gata4_WT_CP_merged_peak_1269
chr1	88255683	88255781	Gata4_WT_CP_merged_peak_1270
chr1	88326359	88326486	Gata4_WT_CP_merged_peak_1271
chr1	88330891	88331051	Gata4_WT_CP_merged_peak_1272
chr1	88331266	88331377	Gata4_WT_CP_merged_peak_1273
chr1	88336243	88336544	Gata4_WT_CP_merged_peak_1274
chr1	88338859	88339244	Gata4_WT_CP_merged_peak_1275
chr1	88351661	88351768	Gata4_WT_CP_merged_peak_1276
chr1	88361522	88361780	Gata4_WT_CP_merged_peak_1277
chr1	88368874	88368992	Gata4_WT_CP_merged_peak_1278
chr1	88375775	88375986	Gata4_WT_CP_merged_peak_1279
chr1	88383797	88383938	Gata4_WT_CP_merged_peak_1280
chr1	88384051	88384382	Gata4_WT_CP_merged_peak_1281
chr1	88394419	88394539	Gata4_WT_CP_merged_peak_1282
chr1	88400604	88400958	Gata4_WT_CP_merged_peak_1283
chr1	88421617	88421771	Gata4_WT_CP_merged_peak_1284
chr1	88424876	88425039	Gata4_WT_CP_merged_peak_1285
chr1	88428523	88428619	Gata4_WT_CP_merged_peak_1286
chr1	88478894	88479056	Gata4_WT_CP_merged_peak_1287
chr1	88483637	88483775	Gata4_WT_CP_merged_peak_1288
chr1	88567037	88567304	Gata4_WT_CP_merged_peak_1289
chr1	88600266	88600653	Gata4_WT_CP_merged_peak_1290
chr1	88600730	88600887	Gata4_WT_CP_merged_peak_1291
chr1	88992909	88993048	Gata4_WT_CP_merged_peak_1292
chr1	88995272	88995364	Gata4_WT_CP_merged_peak_1293
chr1	89052659	89052847	Gata4_WT_CP_merged_peak_1294
chr1	89110372	89110888	Gata4_WT_CP_merged_peak_1295
chr1	89161074	89161166	Gata4_WT_CP_merged_peak_1296
chr1	89223655	89223907	Gata4_WT_CP_merged_peak_1297
chr1	89406715	89407186	Gata4_WT_CP_merged_peak_1298
chr1	89408440	89408532	Gata4_WT_CP_merged_peak_1299
chr1	89438331	89438526	Gata4_WT_CP_merged_peak_1300
chr1	89476103	89476199	Gata4_WT_CP_merged_peak_1301
chr1	89477433	89477555	Gata4_WT_CP_merged_peak_1302
chr1	89520707	89520799	Gata4_WT_CP_merged_peak_1303
chr1	89524674	89524930	Gata4_WT_CP_merged_peak_1304
chr1	89652437	89652577	Gata4_WT_CP_merged_peak_1305
chr1	89652664	89653020	Gata4_WT_CP_merged_peak_1306
chr1	89703281	89703486	Gata4_WT_CP_merged_peak_1307
chr1	89737560	89737907	Gata4_WT_CP_merged_peak_1308
chr1	89744544	89744710	Gata4_WT_CP_merged_peak_1309
chr1	89749723	89750227	Gata4_WT_CP_merged_peak_1310
chr1	89758442	89758768	Gata4_WT_CP_merged_peak_1311
chr1	89796320	89796432	Gata4_WT_CP_merged_peak_1312
chr1	89856711	89856872	Gata4_WT_CP_merged_peak_1313
chr1	89858167	89858406	Gata4_WT_CP_merged_peak_1314
chr1	89904767	89905130	Gata4_WT_CP_merged_peak_1315
chr1	90102162	90102337	Gata4_WT_CP_merged_peak_1316
chr1	90116290	90116426	Gata4_WT_CP_merged_peak_1317
chr1	90173888	90174153	Gata4_WT_CP_merged_peak_1318
chr1	90198669	90198764	Gata4_WT_CP_merged_peak_1319
chr1	90288783	90288925	Gata4_WT_CP_merged_peak_1320
chr1	90295912	90296077	Gata4_WT_CP_merged_peak_1321
chr1	90378718	90378849	Gata4_WT_CP_merged_peak_1322
chr1	90385310	90385425	Gata4_WT_CP_merged_peak_1323
chr1	90388657	90388836	Gata4_WT_CP_merged_peak_1324
chr1	90401266	90401528	Gata4_WT_CP_merged_peak_1325
chr1	90474218	90474475	Gata4_WT_CP_merged_peak_1326
chr1	90496815	90496907	Gata4_WT_CP_merged_peak_1327
chr1	90509927	90510085	Gata4_WT_CP_merged_peak_1328
chr1	90512667	90512928	Gata4_WT_CP_merged_peak_1329
chr1	90517965	90518098	Gata4_WT_CP_merged_peak_1330
chr1	90536725	90536817	Gata4_WT_CP_merged_peak_1331
chr1	90542419	90542665	Gata4_WT_CP_merged_peak_1332
chr1	90543215	90543401	Gata4_WT_CP_merged_peak_1333
chr1	90598225	90598463	Gata4_WT_CP_merged_peak_1334
chr1	90598556	90598827	Gata4_WT_CP_merged_peak_1335
chr1	90646294	90646404	Gata4_WT_CP_merged_peak_1336
chr1	90711103	90711243	Gata4_WT_CP_merged_peak_1337
chr1	90822887	90823023	Gata4_WT_CP_merged_peak_1338
chr1	90836122	90836227	Gata4_WT_CP_merged_peak_1339
chr1	90872139	90872231	Gata4_WT_CP_merged_peak_1340
chr1	90877061	90877178	Gata4_WT_CP_merged_peak_1341
chr1	90885592	90885768	Gata4_WT_CP_merged_peak_1342
chr1	90895512	90895797	Gata4_WT_CP_merged_peak_1343
chr1	90936972	90937064	Gata4_WT_CP_merged_peak_1344
chr1	90941874	90942014	Gata4_WT_CP_merged_peak_1345
chr1	90951109	90951270	Gata4_WT_CP_merged_peak_1346
chr1	90956239	90956336	Gata4_WT_CP_merged_peak_1347
chr1	90966908	90967136	Gata4_WT_CP_merged_peak_1348
chr1	90969868	90970026	Gata4_WT_CP_merged_peak_1349
chr1	90971389	90971651	Gata4_WT_CP_merged_peak_1350
chr1	90993056	90993312	Gata4_WT_CP_merged_peak_1351
chr1	91087792	91088189	Gata4_WT_CP_merged_peak_1352
chr1	91088927	91089111	Gata4_WT_CP_merged_peak_1353
chr1	91259439	91259532	Gata4_WT_CP_merged_peak_1354
chr1	91308225	91308386	Gata4_WT_CP_merged_peak_1355
chr1	91325363	91325539	Gata4_WT_CP_merged_peak_1356
chr1	91351085	91351730	Gata4_WT_CP_merged_peak_1357
chr1	91351877	91351999	Gata4_WT_CP_merged_peak_1358
chr1	91352173	91352300	Gata4_WT_CP_merged_peak_1359
chr1	91381256	91381386	Gata4_WT_CP_merged_peak_1360
chr1	91454417	91454629	Gata4_WT_CP_merged_peak_1361
chr1	91463319	91463434	Gata4_WT_CP_merged_peak_1362
chr1	91476613	91476907	Gata4_WT_CP_merged_peak_1363
chr1	91477046	91477179	Gata4_WT_CP_merged_peak_1364
chr1	91477947	91478199	Gata4_WT_CP_merged_peak_1365
chr1	91509182	91509312	Gata4_WT_CP_merged_peak_1366
chr1	91524351	91524458	Gata4_WT_CP_merged_peak_1367
chr1	91550585	91550685	Gata4_WT_CP_merged_peak_1368
chr1	91591529	91591686	Gata4_WT_CP_merged_peak_1369
chr1	91599762	91600299	Gata4_WT_CP_merged_peak_1370
chr1	91612957	91613050	Gata4_WT_CP_merged_peak_1371
chr1	91667982	91668111	Gata4_WT_CP_merged_peak_1372
chr1	91782369	91782576	Gata4_WT_CP_merged_peak_1373
chr1	91789829	91789950	Gata4_WT_CP_merged_peak_1374
chr1	91823952	91824111	Gata4_WT_CP_merged_peak_1375
chr1	91827045	91827185	Gata4_WT_CP_merged_peak_1376
chr1	91832516	91832810	Gata4_WT_CP_merged_peak_1377
chr1	91864852	91865330	Gata4_WT_CP_merged_peak_1378
chr1	91888917	91889079	Gata4_WT_CP_merged_peak_1379
chr1	91923686	91923788	Gata4_WT_CP_merged_peak_1380
chr1	92005379	92005471	Gata4_WT_CP_merged_peak_1381
chr1	92060221	92060358	Gata4_WT_CP_merged_peak_1382
chr1	92063341	92063510	Gata4_WT_CP_merged_peak_1383
chr1	92104125	92104250	Gata4_WT_CP_merged_peak_1384
chr1	92116851	92117149	Gata4_WT_CP_merged_peak_1385
chr1	92136908	92137297	Gata4_WT_CP_merged_peak_1386
chr1	92139107	92139374	Gata4_WT_CP_merged_peak_1387
chr1	92180617	92180766	Gata4_WT_CP_merged_peak_1388
chr1	92186132	92186329	Gata4_WT_CP_merged_peak_1389
chr1	92200680	92200798	Gata4_WT_CP_merged_peak_1390
chr1	92242763	92242916	Gata4_WT_CP_merged_peak_1391
chr1	92273689	92273782	Gata4_WT_CP_merged_peak_1392
chr1	92311697	92311835	Gata4_WT_CP_merged_peak_1393
chr1	92387017	92387213	Gata4_WT_CP_merged_peak_1394
chr1	92390215	92390366	Gata4_WT_CP_merged_peak_1395
chr1	92401097	92401678	Gata4_WT_CP_merged_peak_1396
chr1	92401949	92402110	Gata4_WT_CP_merged_peak_1397
chr1	92416294	92416386	Gata4_WT_CP_merged_peak_1398
chr1	92448706	92448821	Gata4_WT_CP_merged_peak_1399
chr1	92499903	92500037	Gata4_WT_CP_merged_peak_1400
chr1	92627297	92627389	Gata4_WT_CP_merged_peak_1401
chr1	92654878	92654994	Gata4_WT_CP_merged_peak_1402
chr1	92784481	92784573	Gata4_WT_CP_merged_peak_1403
chr1	92813843	92814039	Gata4_WT_CP_merged_peak_1404
chr1	92814165	92814360	Gata4_WT_CP_merged_peak_1405
chr1	92814874	92815034	Gata4_WT_CP_merged_peak_1406
chr1	92869697	92870021	Gata4_WT_CP_merged_peak_1407
chr1	92872400	92872530	Gata4_WT_CP_merged_peak_1408
chr1	92873471	92873676	Gata4_WT_CP_merged_peak_1409
chr1	92877029	92877127	Gata4_WT_CP_merged_peak_1410
chr1	92895183	92895549	Gata4_WT_CP_merged_peak_1411
chr1	92906807	92906945	Gata4_WT_CP_merged_peak_1412
chr1	92915979	92916331	Gata4_WT_CP_merged_peak_1413
chr1	92931222	92931314	Gata4_WT_CP_merged_peak_1414
chr1	92939912	92940108	Gata4_WT_CP_merged_peak_1415
chr1	92949971	92950138	Gata4_WT_CP_merged_peak_1416
chr1	92956432	92956626	Gata4_WT_CP_merged_peak_1417
chr1	92968373	92968488	Gata4_WT_CP_merged_peak_1418
chr1	92982994	92983273	Gata4_WT_CP_merged_peak_1419
chr1	92995546	92995674	Gata4_WT_CP_merged_peak_1420
chr1	93005988	93006167	Gata4_WT_CP_merged_peak_1421
chr1	93006368	93006594	Gata4_WT_CP_merged_peak_1422
chr1	93006740	93006943	Gata4_WT_CP_merged_peak_1423
chr1	93076495	93076757	Gata4_WT_CP_merged_peak_1424
chr1	93093623	93093795	Gata4_WT_CP_merged_peak_1425
chr1	93113452	93113851	Gata4_WT_CP_merged_peak_1426
chr1	93124330	93124468	Gata4_WT_CP_merged_peak_1427
chr1	93146810	93147334	Gata4_WT_CP_merged_peak_1428
chr1	93164744	93164954	Gata4_WT_CP_merged_peak_1429
chr1	93194618	93194786	Gata4_WT_CP_merged_peak_1430
chr1	93218514	93218710	Gata4_WT_CP_merged_peak_1431
chr1	93262878	93263270	Gata4_WT_CP_merged_peak_1432
chr1	93295085	93295517	Gata4_WT_CP_merged_peak_1433
chr1	93309225	93309340	Gata4_WT_CP_merged_peak_1434
chr1	93309591	93309730	Gata4_WT_CP_merged_peak_1435
chr1	93309879	93309984	Gata4_WT_CP_merged_peak_1436
chr1	93310808	93310952	Gata4_WT_CP_merged_peak_1437
chr1	93345344	93345466	Gata4_WT_CP_merged_peak_1438
chr1	93355656	93355906	Gata4_WT_CP_merged_peak_1439
chr1	93356078	93356315	Gata4_WT_CP_merged_peak_1440
chr1	93358122	93358247	Gata4_WT_CP_merged_peak_1441
chr1	93361911	93362095	Gata4_WT_CP_merged_peak_1442
chr1	93391108	93391422	Gata4_WT_CP_merged_peak_1443
chr1	93436913	93437060	Gata4_WT_CP_merged_peak_1444
chr1	93476086	93476396	Gata4_WT_CP_merged_peak_1445
chr1	93532841	93532933	Gata4_WT_CP_merged_peak_1446
chr1	93600638	93600810	Gata4_WT_CP_merged_peak_1447
chr1	93612640	93612825	Gata4_WT_CP_merged_peak_1448
chr1	93614727	93614941	Gata4_WT_CP_merged_peak_1449
chr1	93665444	93665550	Gata4_WT_CP_merged_peak_1450
chr1	93667006	93667283	Gata4_WT_CP_merged_peak_1451
chr1	93667555	93667647	Gata4_WT_CP_merged_peak_1452
chr1	93683679	93683771	Gata4_WT_CP_merged_peak_1453
chr1	93697725	93697937	Gata4_WT_CP_merged_peak_1454
chr1	93698104	93698273	Gata4_WT_CP_merged_peak_1455
chr1	93704017	93704269	Gata4_WT_CP_merged_peak_1456
chr1	93720090	93720195	Gata4_WT_CP_merged_peak_1457
chr1	93727124	93727276	Gata4_WT_CP_merged_peak_1458
chr1	93727335	93727766	Gata4_WT_CP_merged_peak_1459
chr1	93756624	93756813	Gata4_WT_CP_merged_peak_1460
chr1	93758191	93758424	Gata4_WT_CP_merged_peak_1461
chr1	93818880	93819025	Gata4_WT_CP_merged_peak_1462
chr1	93883244	93883610	Gata4_WT_CP_merged_peak_1463
chr1	93931290	93931383	Gata4_WT_CP_merged_peak_1464
chr1	93947417	93947523	Gata4_WT_CP_merged_peak_1465
chr1	93951734	93951867	Gata4_WT_CP_merged_peak_1466
chr1	93980628	93980958	Gata4_WT_CP_merged_peak_1467
chr1	93982905	93983142	Gata4_WT_CP_merged_peak_1468
chr1	94029102	94029206	Gata4_WT_CP_merged_peak_1469
chr1	94056518	94056629	Gata4_WT_CP_merged_peak_1470
chr1	94076312	94076633	Gata4_WT_CP_merged_peak_1471
chr1	94077306	94077600	Gata4_WT_CP_merged_peak_1472
chr1	94212815	94213080	Gata4_WT_CP_merged_peak_1473
chr1	94294689	94294873	Gata4_WT_CP_merged_peak_1474
chr1	94295286	94295488	Gata4_WT_CP_merged_peak_1475
chr1	94338254	94338506	Gata4_WT_CP_merged_peak_1476
chr1	94370147	94370425	Gata4_WT_CP_merged_peak_1477
chr1	94538335	94538554	Gata4_WT_CP_merged_peak_1478
chr1	94544386	94544568	Gata4_WT_CP_merged_peak_1479
chr1	94595674	94595859	Gata4_WT_CP_merged_peak_1480
chr1	94645909	94646299	Gata4_WT_CP_merged_peak_1481
chr1	94652581	94652767	Gata4_WT_CP_merged_peak_1482
chr1	94668964	94669251	Gata4_WT_CP_merged_peak_1483
chr1	94671216	94671416	Gata4_WT_CP_merged_peak_1484
chr1	94672033	94672491	Gata4_WT_CP_merged_peak_1485
chr1	94727921	94728357	Gata4_WT_CP_merged_peak_1486
chr1	94728431	94728610	Gata4_WT_CP_merged_peak_1487
chr1	94745079	94745374	Gata4_WT_CP_merged_peak_1488
chr1	94745829	94746018	Gata4_WT_CP_merged_peak_1489
chr1	94799534	94799641	Gata4_WT_CP_merged_peak_1490
chr1	94803610	94803791	Gata4_WT_CP_merged_peak_1491
chr1	94807250	94807486	Gata4_WT_CP_merged_peak_1492
chr1	94807600	94807794	Gata4_WT_CP_merged_peak_1493
chr1	94830986	94831247	Gata4_WT_CP_merged_peak_1494
chr1	94831326	94831500	Gata4_WT_CP_merged_peak_1495
chr1	94990560	94990656	Gata4_WT_CP_merged_peak_1496
chr1	94997213	94997344	Gata4_WT_CP_merged_peak_1497
chr1	95011666	95011758	Gata4_WT_CP_merged_peak_1498
chr1	95032336	95032452	Gata4_WT_CP_merged_peak_1499
chr1	95073182	95073378	Gata4_WT_CP_merged_peak_1500
chr1	95132445	95132734	Gata4_WT_CP_merged_peak_1501
chr1	95132877	95133018	Gata4_WT_CP_merged_peak_1502
chr1	95169220	95169380	Gata4_WT_CP_merged_peak_1503
chr1	95202463	95202555	Gata4_WT_CP_merged_peak_1504
chr1	95239060	95239244	Gata4_WT_CP_merged_peak_1505
chr1	95341799	95342341	Gata4_WT_CP_merged_peak_1506
chr1	95375537	95375790	Gata4_WT_CP_merged_peak_1507
chr1	95408489	95408846	Gata4_WT_CP_merged_peak_1508
chr1	95521134	95521444	Gata4_WT_CP_merged_peak_1509
chr1	95531844	95531936	Gata4_WT_CP_merged_peak_1510
chr1	95532023	95532251	Gata4_WT_CP_merged_peak_1511
chr1	95532412	95532567	Gata4_WT_CP_merged_peak_1512
chr1	95546579	95546688	Gata4_WT_CP_merged_peak_1513
chr1	95582189	95582391	Gata4_WT_CP_merged_peak_1514
chr1	95628645	95628775	Gata4_WT_CP_merged_peak_1515
chr1	95638601	95638966	Gata4_WT_CP_merged_peak_1516
chr1	95650896	95651796	Gata4_WT_CP_merged_peak_1517
chr1	95698291	95698383	Gata4_WT_CP_merged_peak_1518
chr1	95700327	95700824	Gata4_WT_CP_merged_peak_1519
chr1	95931593	95931722	Gata4_WT_CP_merged_peak_1520
chr1	95931781	95932192	Gata4_WT_CP_merged_peak_1521
chr1	96166746	96166968	Gata4_WT_CP_merged_peak_1522
chr1	96167070	96167237	Gata4_WT_CP_merged_peak_1523
chr1	96233167	96233441	Gata4_WT_CP_merged_peak_1524
chr1	96597141	96597456	Gata4_WT_CP_merged_peak_1525
chr1	96700346	96700461	Gata4_WT_CP_merged_peak_1526
chr1	96925963	96926101	Gata4_WT_CP_merged_peak_1527
chr1	97081843	97082025	Gata4_WT_CP_merged_peak_1528
chr1	97210222	97210717	Gata4_WT_CP_merged_peak_1529
chr1	97241372	97241517	Gata4_WT_CP_merged_peak_1530
chr1	97330741	97330954	Gata4_WT_CP_merged_peak_1531
chr1	97348474	97348614	Gata4_WT_CP_merged_peak_1532
chr1	97563983	97564273	Gata4_WT_CP_merged_peak_1533
chr1	97565102	97565252	Gata4_WT_CP_merged_peak_1534
chr1	98677955	98678160	Gata4_WT_CP_merged_peak_1535
chr1	98712493	98712595	Gata4_WT_CP_merged_peak_1536
chr1	98767590	98767893	Gata4_WT_CP_merged_peak_1537
chr1	99473677	99473833	Gata4_WT_CP_merged_peak_1538
chr1	99519143	99519235	Gata4_WT_CP_merged_peak_1539
chr1	99557466	99558035	Gata4_WT_CP_merged_peak_1540
chr1	99558136	99558243	Gata4_WT_CP_merged_peak_1541
chr1	99558408	99558826	Gata4_WT_CP_merged_peak_1542
chr1	99657130	99657321	Gata4_WT_CP_merged_peak_1543
chr1	99666336	99666436	Gata4_WT_CP_merged_peak_1544
chr1	99666614	99666836	Gata4_WT_CP_merged_peak_1545
chr1	99873482	99874041	Gata4_WT_CP_merged_peak_1546
chr1	99927956	99928058	Gata4_WT_CP_merged_peak_1547
chr1	99968745	99968845	Gata4_WT_CP_merged_peak_1548
chr1	99981283	99981468	Gata4_WT_CP_merged_peak_1549
chr1	99991935	99992462	Gata4_WT_CP_merged_peak_1550
chr1	99993319	99993512	Gata4_WT_CP_merged_peak_1551
chr1	100206483	100206841	Gata4_WT_CP_merged_peak_1552
chr1	100423571	100423719	Gata4_WT_CP_merged_peak_1553
chr1	100424571	100424696	Gata4_WT_CP_merged_peak_1554
chr1	100438372	100438496	Gata4_WT_CP_merged_peak_1555
chr1	100446059	100446175	Gata4_WT_CP_merged_peak_1556
chr1	100648035	100648408	Gata4_WT_CP_merged_peak_1557
chr1	100855019	100855259	Gata4_WT_CP_merged_peak_1558
chr1	100910035	100910158	Gata4_WT_CP_merged_peak_1559
chr1	101668848	101669047	Gata4_WT_CP_merged_peak_1560
chr1	102625270	102625422	Gata4_WT_CP_merged_peak_1561
chr1	102698448	102698596	Gata4_WT_CP_merged_peak_1562
chr1	102701926	102702321	Gata4_WT_CP_merged_peak_1563
chr1	103189714	103189820	Gata4_WT_CP_merged_peak_1564
chr1	103624876	103625148	Gata4_WT_CP_merged_peak_1565
chr1	104065893	104066156	Gata4_WT_CP_merged_peak_1566
chr1	104923293	104923408	Gata4_WT_CP_merged_peak_1567
chr1	105230547	105230684	Gata4_WT_CP_merged_peak_1568
chr1	106709102	106709316	Gata4_WT_CP_merged_peak_1569
chr1	106727607	106727775	Gata4_WT_CP_merged_peak_1570
chr1	106847315	106847503	Gata4_WT_CP_merged_peak_1571
chr1	107084871	107084983	Gata4_WT_CP_merged_peak_1572
chr1	107178942	107179098	Gata4_WT_CP_merged_peak_1573
chr1	107253013	107253189	Gata4_WT_CP_merged_peak_1574
chr1	107560524	107560623	Gata4_WT_CP_merged_peak_1575
chr1	107560845	107560950	Gata4_WT_CP_merged_peak_1576
chr1	107677119	107677271	Gata4_WT_CP_merged_peak_1577
chr1	107787760	107787964	Gata4_WT_CP_merged_peak_1578
chr1	107850429	107850589	Gata4_WT_CP_merged_peak_1579
chr1	107868441	107868538	Gata4_WT_CP_merged_peak_1580
chr1	107887004	107887104	Gata4_WT_CP_merged_peak_1581
chr1	107887205	107887375	Gata4_WT_CP_merged_peak_1582
chr1	107890412	107890751	Gata4_WT_CP_merged_peak_1583
chr1	107896435	107896554	Gata4_WT_CP_merged_peak_1584
chr1	107955015	107955162	Gata4_WT_CP_merged_peak_1585
chr1	108068256	108068700	Gata4_WT_CP_merged_peak_1586
chr1	108069352	108069594	Gata4_WT_CP_merged_peak_1587
chr1	108069657	108069764	Gata4_WT_CP_merged_peak_1588
chr1	108100985	108101256	Gata4_WT_CP_merged_peak_1589
chr1	108103758	108103855	Gata4_WT_CP_merged_peak_1590
chr1	108104414	108104506	Gata4_WT_CP_merged_peak_1591
chr1	108168447	108168679	Gata4_WT_CP_merged_peak_1592
chr1	108305737	108306022	Gata4_WT_CP_merged_peak_1593
chr1	108427216	108427347	Gata4_WT_CP_merged_peak_1594
chr1	108563052	108563150	Gata4_WT_CP_merged_peak_1595
chr1	108610665	108610951	Gata4_WT_CP_merged_peak_1596
chr1	108611016	108611269	Gata4_WT_CP_merged_peak_1597
chr1	108634802	108634913	Gata4_WT_CP_merged_peak_1598
chr1	108656112	108656204	Gata4_WT_CP_merged_peak_1599
chr1	108656264	108656547	Gata4_WT_CP_merged_peak_1600
chr1	108692797	108692956	Gata4_WT_CP_merged_peak_1601
chr1	108693048	108693202	Gata4_WT_CP_merged_peak_1602
chr1	109247783	109247999	Gata4_WT_CP_merged_peak_1603
chr1	109551344	109551436	Gata4_WT_CP_merged_peak_1604
chr1	109625203	109625365	Gata4_WT_CP_merged_peak_1605
chr1	111480826	111480966	Gata4_WT_CP_merged_peak_1606
chr1	113012371	113012477	Gata4_WT_CP_merged_peak_1607
chr1	114199365	114199477	Gata4_WT_CP_merged_peak_1608
chr1	116681183	116681311	Gata4_WT_CP_merged_peak_1609
chr1	117754530	117754715	Gata4_WT_CP_merged_peak_1610
chr1	117827649	117827975	Gata4_WT_CP_merged_peak_1611
chr1	117878778	117879077	Gata4_WT_CP_merged_peak_1612
chr1	117880889	117880982	Gata4_WT_CP_merged_peak_1613
chr1	117933341	117933437	Gata4_WT_CP_merged_peak_1614
chr1	118095215	118095458	Gata4_WT_CP_merged_peak_1615
chr1	118279960	118280064	Gata4_WT_CP_merged_peak_1616
chr1	118915796	118915893	Gata4_WT_CP_merged_peak_1617
chr1	118983837	118983986	Gata4_WT_CP_merged_peak_1618
chr1	120077749	120077842	Gata4_WT_CP_merged_peak_1619
chr1	120207710	120208215	Gata4_WT_CP_merged_peak_1620
chr1	120218513	120218637	Gata4_WT_CP_merged_peak_1621
chr1	120284970	120285168	Gata4_WT_CP_merged_peak_1622
chr1	120285708	120285936	Gata4_WT_CP_merged_peak_1623
chr1	120325394	120325546	Gata4_WT_CP_merged_peak_1624
chr1	120369127	120369263	Gata4_WT_CP_merged_peak_1625
chr1	120373715	120373864	Gata4_WT_CP_merged_peak_1626
chr1	120378524	120379328	Gata4_WT_CP_merged_peak_1627
chr1	120491977	120492341	Gata4_WT_CP_merged_peak_1628
chr1	120544813	120544996	Gata4_WT_CP_merged_peak_1629
chr1	120546479	120546650	Gata4_WT_CP_merged_peak_1630
chr1	120645365	120645460	Gata4_WT_CP_merged_peak_1631
chr1	120692411	120692579	Gata4_WT_CP_merged_peak_1632
chr1	120701094	120701331	Gata4_WT_CP_merged_peak_1633
chr1	120727341	120727593	Gata4_WT_CP_merged_peak_1634
chr1	120764190	120764296	Gata4_WT_CP_merged_peak_1635
chr1	120774001	120774143	Gata4_WT_CP_merged_peak_1636
chr1	120774866	120775046	Gata4_WT_CP_merged_peak_1637
chr1	120789975	120790067	Gata4_WT_CP_merged_peak_1638
chr1	120801636	120801821	Gata4_WT_CP_merged_peak_1639
chr1	120811737	120811873	Gata4_WT_CP_merged_peak_1640
chr1	120833193	120833285	Gata4_WT_CP_merged_peak_1641
chr1	120833797	120833954	Gata4_WT_CP_merged_peak_1642
chr1	120858791	120858889	Gata4_WT_CP_merged_peak_1643
chr1	120880465	120880604	Gata4_WT_CP_merged_peak_1644
chr1	120900735	120900935	Gata4_WT_CP_merged_peak_1645
chr1	120941470	120941599	Gata4_WT_CP_merged_peak_1646
chr1	120944615	120944820	Gata4_WT_CP_merged_peak_1647
chr1	120945589	120945778	Gata4_WT_CP_merged_peak_1648
chr1	120948733	120948902	Gata4_WT_CP_merged_peak_1649
chr1	120949931	120950056	Gata4_WT_CP_merged_peak_1650
chr1	120950195	120950404	Gata4_WT_CP_merged_peak_1651
chr1	120967867	120968209	Gata4_WT_CP_merged_peak_1652
chr1	120990491	120990628	Gata4_WT_CP_merged_peak_1653
chr1	121133438	121133568	Gata4_WT_CP_merged_peak_1654
chr1	121135180	121135407	Gata4_WT_CP_merged_peak_1655
chr1	121145789	121145923	Gata4_WT_CP_merged_peak_1656
chr1	121233672	121233769	Gata4_WT_CP_merged_peak_1657
chr1	121244907	121245064	Gata4_WT_CP_merged_peak_1658
chr1	121286435	121286547	Gata4_WT_CP_merged_peak_1659
chr1	121294540	121294763	Gata4_WT_CP_merged_peak_1660
chr1	121317495	121317603	Gata4_WT_CP_merged_peak_1661
chr1	121317794	121317891	Gata4_WT_CP_merged_peak_1662
chr1	121368098	121368285	Gata4_WT_CP_merged_peak_1663
chr1	121369264	121369576	Gata4_WT_CP_merged_peak_1664
chr1	121401498	121401737	Gata4_WT_CP_merged_peak_1665
chr1	121422557	121422659	Gata4_WT_CP_merged_peak_1666
chr1	121422793	121423055	Gata4_WT_CP_merged_peak_1667
chr1	121438170	121438466	Gata4_WT_CP_merged_peak_1668
chr1	121506966	121507148	Gata4_WT_CP_merged_peak_1669
chr1	121527084	121527203	Gata4_WT_CP_merged_peak_1670
chr1	121544876	121544999	Gata4_WT_CP_merged_peak_1671
chr1	121545130	121545348	Gata4_WT_CP_merged_peak_1672
chr1	121546331	121546613	Gata4_WT_CP_merged_peak_1673
chr1	121560440	121560557	Gata4_WT_CP_merged_peak_1674
chr1	121562831	121562947	Gata4_WT_CP_merged_peak_1675
chr1	121594110	121594279	Gata4_WT_CP_merged_peak_1676
chr1	121733383	121733750	Gata4_WT_CP_merged_peak_1677
chr1	121809746	121809838	Gata4_WT_CP_merged_peak_1678
chr1	121945882	121945980	Gata4_WT_CP_merged_peak_1679
chr1	121970393	121970492	Gata4_WT_CP_merged_peak_1680
chr1	121979737	121979881	Gata4_WT_CP_merged_peak_1681
chr1	122073056	122073256	Gata4_WT_CP_merged_peak_1682
chr1	122128043	122128271	Gata4_WT_CP_merged_peak_1683
chr1	122130115	122130264	Gata4_WT_CP_merged_peak_1684
chr1	122339267	122339374	Gata4_WT_CP_merged_peak_1685
chr1	122346292	122346442	Gata4_WT_CP_merged_peak_1686
chr1	122346633	122346732	Gata4_WT_CP_merged_peak_1687
chr1	122455467	122455560	Gata4_WT_CP_merged_peak_1688
chr1	122499510	122499625	Gata4_WT_CP_merged_peak_1689
chr1	122499777	122499953	Gata4_WT_CP_merged_peak_1690
chr1	122500196	122500312	Gata4_WT_CP_merged_peak_1691
chr1	122501510	122501674	Gata4_WT_CP_merged_peak_1692
chr1	122582971	122583079	Gata4_WT_CP_merged_peak_1693
chr1	122631358	122631479	Gata4_WT_CP_merged_peak_1694
chr1	122632712	122632907	Gata4_WT_CP_merged_peak_1695
chr1	122636246	122636375	Gata4_WT_CP_merged_peak_1696
chr1	122655466	122655558	Gata4_WT_CP_merged_peak_1697
chr1	122858572	122858780	Gata4_WT_CP_merged_peak_1698
chr1	123118049	123118238	Gata4_WT_CP_merged_peak_1699
chr1	123123369	123123527	Gata4_WT_CP_merged_peak_1700
chr1	123194659	123194775	Gata4_WT_CP_merged_peak_1701
chr1	123215517	123215634	Gata4_WT_CP_merged_peak_1702
chr1	123224627	123224774	Gata4_WT_CP_merged_peak_1703
chr1	123249346	123249596	Gata4_WT_CP_merged_peak_1704
chr1	123268157	123268279	Gata4_WT_CP_merged_peak_1705
chr1	123557740	123557838	Gata4_WT_CP_merged_peak_1706
chr1	123811433	123811567	Gata4_WT_CP_merged_peak_1707
chr1	123966201	123966417	Gata4_WT_CP_merged_peak_1708
chr1	124109511	124109629	Gata4_WT_CP_merged_peak_1709
chr1	124253722	124253852	Gata4_WT_CP_merged_peak_1710
chr1	125190813	125190971	Gata4_WT_CP_merged_peak_1711
chr1	125595475	125595614	Gata4_WT_CP_merged_peak_1712
chr1	125926299	125926443	Gata4_WT_CP_merged_peak_1713
chr1	125942438	125942530	Gata4_WT_CP_merged_peak_1714
chr1	126413589	126413822	Gata4_WT_CP_merged_peak_1715
chr1	126486613	126486795	Gata4_WT_CP_merged_peak_1716
chr1	126840922	126841087	Gata4_WT_CP_merged_peak_1717
chr1	126924342	126924488	Gata4_WT_CP_merged_peak_1718
chr1	127027810	127028096	Gata4_WT_CP_merged_peak_1719
chr1	127332147	127332459	Gata4_WT_CP_merged_peak_1720
chr1	127387792	127387910	Gata4_WT_CP_merged_peak_1721
chr1	127441611	127441751	Gata4_WT_CP_merged_peak_1722
chr1	127457533	127457891	Gata4_WT_CP_merged_peak_1723
chr1	127558806	127558910	Gata4_WT_CP_merged_peak_1724
chr1	127559905	127559997	Gata4_WT_CP_merged_peak_1725
chr1	127575034	127575157	Gata4_WT_CP_merged_peak_1726
chr1	127606457	127606624	Gata4_WT_CP_merged_peak_1727
chr1	127608520	127608736	Gata4_WT_CP_merged_peak_1728
chr1	127616574	127616678	Gata4_WT_CP_merged_peak_1729
chr1	127619756	127619924	Gata4_WT_CP_merged_peak_1730
chr1	127627546	127627673	Gata4_WT_CP_merged_peak_1731
chr1	127684955	127685048	Gata4_WT_CP_merged_peak_1732
chr1	127728936	127729051	Gata4_WT_CP_merged_peak_1733
chr1	127735635	127735840	Gata4_WT_CP_merged_peak_1734
chr1	127808269	127808466	Gata4_WT_CP_merged_peak_1735
chr1	127808534	127808693	Gata4_WT_CP_merged_peak_1736
chr1	127852831	127853020	Gata4_WT_CP_merged_peak_1737
chr1	127902349	127902618	Gata4_WT_CP_merged_peak_1738
chr1	128120656	128120774	Gata4_WT_CP_merged_peak_1739
chr1	128340469	128340903	Gata4_WT_CP_merged_peak_1740
chr1	128453274	128453396	Gata4_WT_CP_merged_peak_1741
chr1	128461956	128462175	Gata4_WT_CP_merged_peak_1742
chr1	128546497	128546609	Gata4_WT_CP_merged_peak_1743
chr1	128547505	128547662	Gata4_WT_CP_merged_peak_1744
chr1	128571705	128571913	Gata4_WT_CP_merged_peak_1745
chr1	128600839	128600958	Gata4_WT_CP_merged_peak_1746
chr1	128616450	128616748	Gata4_WT_CP_merged_peak_1747
chr1	128714159	128714277	Gata4_WT_CP_merged_peak_1748
chr1	128729580	128729788	Gata4_WT_CP_merged_peak_1749
chr1	128793356	128793514	Gata4_WT_CP_merged_peak_1750
chr1	128928898	128929038	Gata4_WT_CP_merged_peak_1751
chr1	128959051	128959210	Gata4_WT_CP_merged_peak_1752
chr1	128979451	128979637	Gata4_WT_CP_merged_peak_1753
chr1	129101725	129101973	Gata4_WT_CP_merged_peak_1754
chr1	129140740	129140881	Gata4_WT_CP_merged_peak_1755
chr1	129184178	129184363	Gata4_WT_CP_merged_peak_1756
chr1	129216580	129216725	Gata4_WT_CP_merged_peak_1757
chr1	129217487	129217717	Gata4_WT_CP_merged_peak_1758
chr1	129260356	129260477	Gata4_WT_CP_merged_peak_1759
chr1	129305943	129306133	Gata4_WT_CP_merged_peak_1760
chr1	129339320	129339791	Gata4_WT_CP_merged_peak_1761
chr1	129362018	129362178	Gata4_WT_CP_merged_peak_1762
chr1	129476021	129476143	Gata4_WT_CP_merged_peak_1763
chr1	129485217	129485346	Gata4_WT_CP_merged_peak_1764
chr1	129507048	129507298	Gata4_WT_CP_merged_peak_1765
chr1	129557587	129557787	Gata4_WT_CP_merged_peak_1766
chr1	129558271	129558500	Gata4_WT_CP_merged_peak_1767
chr1	129574097	129574207	Gata4_WT_CP_merged_peak_1768
chr1	129574305	129574496	Gata4_WT_CP_merged_peak_1769
chr1	129653173	129653360	Gata4_WT_CP_merged_peak_1770
chr1	129664125	129664245	Gata4_WT_CP_merged_peak_1771
chr1	129670555	129670739	Gata4_WT_CP_merged_peak_1772
chr1	129676821	129677039	Gata4_WT_CP_merged_peak_1773
chr1	129742068	129742191	Gata4_WT_CP_merged_peak_1774
chr1	129862656	129862812	Gata4_WT_CP_merged_peak_1775
chr1	129876081	129876236	Gata4_WT_CP_merged_peak_1776
chr1	129943614	129943770	Gata4_WT_CP_merged_peak_1777
chr1	129971843	129971941	Gata4_WT_CP_merged_peak_1778
chr1	129999760	129999852	Gata4_WT_CP_merged_peak_1779
chr1	129999958	130000176	Gata4_WT_CP_merged_peak_1780
chr1	130140855	130141034	Gata4_WT_CP_merged_peak_1781
chr1	130219890	130220092	Gata4_WT_CP_merged_peak_1782
chr1	130228708	130228814	Gata4_WT_CP_merged_peak_1783
chr1	130255923	130256291	Gata4_WT_CP_merged_peak_1784
chr1	130292351	130292485	Gata4_WT_CP_merged_peak_1785
chr1	130299296	130299390	Gata4_WT_CP_merged_peak_1786
chr1	130313147	130313416	Gata4_WT_CP_merged_peak_1787
chr1	130313674	130313834	Gata4_WT_CP_merged_peak_1788
chr1	130356650	130356760	Gata4_WT_CP_merged_peak_1789
chr1	130368664	130368949	Gata4_WT_CP_merged_peak_1790
chr1	130429302	130429697	Gata4_WT_CP_merged_peak_1791
chr1	130429981	130430512	Gata4_WT_CP_merged_peak_1792
chr1	130448575	130448915	Gata4_WT_CP_merged_peak_1793
chr1	130452157	130452387	Gata4_WT_CP_merged_peak_1794
chr1	130456917	130457269	Gata4_WT_CP_merged_peak_1795
chr1	130457421	130457649	Gata4_WT_CP_merged_peak_1796
chr1	130466008	130466138	Gata4_WT_CP_merged_peak_1797
chr1	130492105	130492233	Gata4_WT_CP_merged_peak_1798
chr1	130536432	130536814	Gata4_WT_CP_merged_peak_1799
chr1	130549587	130549838	Gata4_WT_CP_merged_peak_1800
chr1	130551332	130551680	Gata4_WT_CP_merged_peak_1801
chr1	130555482	130555717	Gata4_WT_CP_merged_peak_1802
chr1	130564907	130565036	Gata4_WT_CP_merged_peak_1803
chr1	130565477	130565696	Gata4_WT_CP_merged_peak_1804
chr1	130575687	130575844	Gata4_WT_CP_merged_peak_1805
chr1	130602795	130603051	Gata4_WT_CP_merged_peak_1806
chr1	130607979	130608403	Gata4_WT_CP_merged_peak_1807
chr1	130630319	130630558	Gata4_WT_CP_merged_peak_1808
chr1	130699674	130699802	Gata4_WT_CP_merged_peak_1809
chr1	130723160	130723278	Gata4_WT_CP_merged_peak_1810
chr1	130751961	130752083	Gata4_WT_CP_merged_peak_1811
chr1	130818210	130818304	Gata4_WT_CP_merged_peak_1812
chr1	130880057	130880149	Gata4_WT_CP_merged_peak_1813
chr1	130945968	130946114	Gata4_WT_CP_merged_peak_1814
chr1	131001184	131001501	Gata4_WT_CP_merged_peak_1815
chr1	131032531	131032673	Gata4_WT_CP_merged_peak_1816
chr1	131033294	131033393	Gata4_WT_CP_merged_peak_1817
chr1	131285305	131285427	Gata4_WT_CP_merged_peak_1818
chr1	131318230	131318389	Gata4_WT_CP_merged_peak_1819
chr1	131412904	131413023	Gata4_WT_CP_merged_peak_1820
chr1	131439771	131439866	Gata4_WT_CP_merged_peak_1821
chr1	131588590	131588779	Gata4_WT_CP_merged_peak_1822
chr1	131758486	131758646	Gata4_WT_CP_merged_peak_1823
chr1	132173505	132173864	Gata4_WT_CP_merged_peak_1824
chr1	132174829	132174974	Gata4_WT_CP_merged_peak_1825
chr1	132196615	132197001	Gata4_WT_CP_merged_peak_1826
chr1	132239237	132239450	Gata4_WT_CP_merged_peak_1827
chr1	132270769	132271080	Gata4_WT_CP_merged_peak_1828
chr1	132359003	132359345	Gata4_WT_CP_merged_peak_1829
chr1	132421447	132421637	Gata4_WT_CP_merged_peak_1830
chr1	132441781	132441955	Gata4_WT_CP_merged_peak_1831
chr1	132442297	132442599	Gata4_WT_CP_merged_peak_1832
chr1	132442986	132443083	Gata4_WT_CP_merged_peak_1833
chr1	132614063	132614330	Gata4_WT_CP_merged_peak_1834
chr1	132637985	132638226	Gata4_WT_CP_merged_peak_1835
chr1	132656555	132656721	Gata4_WT_CP_merged_peak_1836
chr1	132678892	132679278	Gata4_WT_CP_merged_peak_1837
chr1	132718680	132718772	Gata4_WT_CP_merged_peak_1838
chr1	132726737	132727139	Gata4_WT_CP_merged_peak_1839
chr1	132763145	132763242	Gata4_WT_CP_merged_peak_1840
chr1	132906824	132907063	Gata4_WT_CP_merged_peak_1841
chr1	132960880	132960972	Gata4_WT_CP_merged_peak_1842
chr1	132974895	132975004	Gata4_WT_CP_merged_peak_1843
chr1	132976498	132976696	Gata4_WT_CP_merged_peak_1844
chr1	132992987	132993181	Gata4_WT_CP_merged_peak_1845
chr1	132993405	132993543	Gata4_WT_CP_merged_peak_1846
chr1	132994045	132994535	Gata4_WT_CP_merged_peak_1847
chr1	133009595	133009687	Gata4_WT_CP_merged_peak_1848
chr1	133022880	133023214	Gata4_WT_CP_merged_peak_1849
chr1	133034601	133034968	Gata4_WT_CP_merged_peak_1850
chr1	133081696	133081875	Gata4_WT_CP_merged_peak_1851
chr1	133082765	133082867	Gata4_WT_CP_merged_peak_1852
chr1	133082951	133083058	Gata4_WT_CP_merged_peak_1853
chr1	133085296	133085495	Gata4_WT_CP_merged_peak_1854
chr1	133096034	133096135	Gata4_WT_CP_merged_peak_1855
chr1	133098123	133098259	Gata4_WT_CP_merged_peak_1856
chr1	133104329	133104519	Gata4_WT_CP_merged_peak_1857
chr1	133125020	133125282	Gata4_WT_CP_merged_peak_1858
chr1	133130134	133130455	Gata4_WT_CP_merged_peak_1859
chr1	133130651	133130749	Gata4_WT_CP_merged_peak_1860
chr1	133141541	133141864	Gata4_WT_CP_merged_peak_1861
chr1	133166863	133166955	Gata4_WT_CP_merged_peak_1862
chr1	133214226	133214517	Gata4_WT_CP_merged_peak_1863
chr1	133214932	133215311	Gata4_WT_CP_merged_peak_1864
chr1	133315964	133316137	Gata4_WT_CP_merged_peak_1865
chr1	133422153	133422328	Gata4_WT_CP_merged_peak_1866
chr1	133424328	133424469	Gata4_WT_CP_merged_peak_1867
chr1	133444835	133445003	Gata4_WT_CP_merged_peak_1868
chr1	133466474	133466638	Gata4_WT_CP_merged_peak_1869
chr1	133486319	133486491	Gata4_WT_CP_merged_peak_1870
chr1	133513268	133513750	Gata4_WT_CP_merged_peak_1871
chr1	133520270	133520615	Gata4_WT_CP_merged_peak_1872
chr1	133521144	133521406	Gata4_WT_CP_merged_peak_1873
chr1	133534859	133535107	Gata4_WT_CP_merged_peak_1874
chr1	133554395	133554632	Gata4_WT_CP_merged_peak_1875
chr1	133565433	133565542	Gata4_WT_CP_merged_peak_1876
chr1	133628833	133629123	Gata4_WT_CP_merged_peak_1877
chr1	133633136	133633362	Gata4_WT_CP_merged_peak_1878
chr1	133633589	133633768	Gata4_WT_CP_merged_peak_1879
chr1	133640326	133640452	Gata4_WT_CP_merged_peak_1880
chr1	133651430	133651548	Gata4_WT_CP_merged_peak_1881
chr1	133724319	133724411	Gata4_WT_CP_merged_peak_1882
chr1	133724722	133724818	Gata4_WT_CP_merged_peak_1883
chr1	133763652	133763783	Gata4_WT_CP_merged_peak_1884
chr1	133807127	133807700	Gata4_WT_CP_merged_peak_1885
chr1	133859590	133859923	Gata4_WT_CP_merged_peak_1886
chr1	133867338	133867673	Gata4_WT_CP_merged_peak_1887
chr1	133867752	133867898	Gata4_WT_CP_merged_peak_1888
chr1	133878339	133878454	Gata4_WT_CP_merged_peak_1889
chr1	133904180	133904791	Gata4_WT_CP_merged_peak_1890
chr1	133956832	133956934	Gata4_WT_CP_merged_peak_1891
chr1	133961027	133961166	Gata4_WT_CP_merged_peak_1892
chr1	133964424	133964648	Gata4_WT_CP_merged_peak_1893
chr1	133992216	133992368	Gata4_WT_CP_merged_peak_1894
chr1	134020311	134020465	Gata4_WT_CP_merged_peak_1895
chr1	134035990	134036145	Gata4_WT_CP_merged_peak_1896
chr1	134048486	134048743	Gata4_WT_CP_merged_peak_1897
chr1	134086941	134087143	Gata4_WT_CP_merged_peak_1898
chr1	134087443	134087617	Gata4_WT_CP_merged_peak_1899
chr1	134117497	134117593	Gata4_WT_CP_merged_peak_1900
chr1	134130278	134130384	Gata4_WT_CP_merged_peak_1901
chr1	134195244	134195579	Gata4_WT_CP_merged_peak_1902
chr1	134195694	134195819	Gata4_WT_CP_merged_peak_1903
chr1	134202853	134203001	Gata4_WT_CP_merged_peak_1904
chr1	134230483	134230575	Gata4_WT_CP_merged_peak_1905
chr1	134231136	134231240	Gata4_WT_CP_merged_peak_1906
chr1	134270926	134271097	Gata4_WT_CP_merged_peak_1907
chr1	134272505	134272635	Gata4_WT_CP_merged_peak_1908
chr1	134272734	134272826	Gata4_WT_CP_merged_peak_1909
chr1	134282004	134282176	Gata4_WT_CP_merged_peak_1910
chr1	134288054	134288146	Gata4_WT_CP_merged_peak_1911
chr1	134288231	134288464	Gata4_WT_CP_merged_peak_1912
chr1	134313918	134314553	Gata4_WT_CP_merged_peak_1913
chr1	134373581	134373673	Gata4_WT_CP_merged_peak_1914
chr1	134427299	134427426	Gata4_WT_CP_merged_peak_1915
chr1	134439361	134439529	Gata4_WT_CP_merged_peak_1916
chr1	134462575	134462706	Gata4_WT_CP_merged_peak_1917
chr1	134477883	134478116	Gata4_WT_CP_merged_peak_1918
chr1	134485601	134485695	Gata4_WT_CP_merged_peak_1919
chr1	134584681	134584923	Gata4_WT_CP_merged_peak_1920
chr1	134638300	134638484	Gata4_WT_CP_merged_peak_1921
chr1	134661772	134661990	Gata4_WT_CP_merged_peak_1922
chr1	134694623	134694715	Gata4_WT_CP_merged_peak_1923
chr1	134718342	134718547	Gata4_WT_CP_merged_peak_1924
chr1	134719350	134719442	Gata4_WT_CP_merged_peak_1925
chr1	134750073	134750176	Gata4_WT_CP_merged_peak_1926
chr1	134751708	134751898	Gata4_WT_CP_merged_peak_1927
chr1	134776935	134777092	Gata4_WT_CP_merged_peak_1928
chr1	134777315	134777416	Gata4_WT_CP_merged_peak_1929
chr1	134824796	134825110	Gata4_WT_CP_merged_peak_1930
chr1	134921694	134921874	Gata4_WT_CP_merged_peak_1931
chr1	134930336	134930561	Gata4_WT_CP_merged_peak_1932
chr1	134942557	134942890	Gata4_WT_CP_merged_peak_1933
chr1	134942963	134943211	Gata4_WT_CP_merged_peak_1934
chr1	134964927	134965056	Gata4_WT_CP_merged_peak_1935
chr1	134969914	134970064	Gata4_WT_CP_merged_peak_1936
chr1	134980774	134980894	Gata4_WT_CP_merged_peak_1937
chr1	135024039	135024136	Gata4_WT_CP_merged_peak_1938
chr1	135027750	135027885	Gata4_WT_CP_merged_peak_1939
chr1	135027937	135028130	Gata4_WT_CP_merged_peak_1940
chr1	135060397	135060696	Gata4_WT_CP_merged_peak_1941
chr1	135060876	135061046	Gata4_WT_CP_merged_peak_1942
chr1	135077928	135078202	Gata4_WT_CP_merged_peak_1943
chr1	135124024	135124151	Gata4_WT_CP_merged_peak_1944
chr1	135133698	135133900	Gata4_WT_CP_merged_peak_1945
chr1	135141140	135141566	Gata4_WT_CP_merged_peak_1946
chr1	135150076	135150286	Gata4_WT_CP_merged_peak_1947
chr1	135162102	135162203	Gata4_WT_CP_merged_peak_1948
chr1	135164405	135164576	Gata4_WT_CP_merged_peak_1949
chr1	135208585	135208896	Gata4_WT_CP_merged_peak_1950
chr1	135226004	135226141	Gata4_WT_CP_merged_peak_1951
chr1	135260029	135260168	Gata4_WT_CP_merged_peak_1952
chr1	135260310	135260449	Gata4_WT_CP_merged_peak_1953
chr1	135303472	135303652	Gata4_WT_CP_merged_peak_1954
chr1	135305555	135305700	Gata4_WT_CP_merged_peak_1955
chr1	135320504	135321022	Gata4_WT_CP_merged_peak_1956
chr1	135417348	135417603	Gata4_WT_CP_merged_peak_1957
chr1	135454257	135454350	Gata4_WT_CP_merged_peak_1958
chr1	135459999	135460247	Gata4_WT_CP_merged_peak_1959
chr1	135506522	135506813	Gata4_WT_CP_merged_peak_1960
chr1	135590911	135591080	Gata4_WT_CP_merged_peak_1961
chr1	135632986	135633183	Gata4_WT_CP_merged_peak_1962
chr1	135704679	135704877	Gata4_WT_CP_merged_peak_1963
chr1	135712524	135712863	Gata4_WT_CP_merged_peak_1964
chr1	135722041	135722237	Gata4_WT_CP_merged_peak_1965
chr1	135722332	135722424	Gata4_WT_CP_merged_peak_1966
chr1	135752194	135752400	Gata4_WT_CP_merged_peak_1967
chr1	135757730	135757884	Gata4_WT_CP_merged_peak_1968
chr1	135779901	135780063	Gata4_WT_CP_merged_peak_1969
chr1	135792609	135792733	Gata4_WT_CP_merged_peak_1970
chr1	135805075	135805196	Gata4_WT_CP_merged_peak_1971
chr1	135850538	135850757	Gata4_WT_CP_merged_peak_1972
chr1	135883672	135883787	Gata4_WT_CP_merged_peak_1973
chr1	135952059	135952215	Gata4_WT_CP_merged_peak_1974
chr1	135974722	135974890	Gata4_WT_CP_merged_peak_1975
chr1	135975529	135975653	Gata4_WT_CP_merged_peak_1976
chr1	135975722	135975939	Gata4_WT_CP_merged_peak_1977
chr1	135989389	135989779	Gata4_WT_CP_merged_peak_1978
chr1	135995174	135995577	Gata4_WT_CP_merged_peak_1979
chr1	136049286	136049772	Gata4_WT_CP_merged_peak_1980
chr1	136065310	136065498	Gata4_WT_CP_merged_peak_1981
chr1	136075544	136075781	Gata4_WT_CP_merged_peak_1982
chr1	136091950	136092049	Gata4_WT_CP_merged_peak_1983
chr1	136092114	136092540	Gata4_WT_CP_merged_peak_1984
chr1	136102240	136102550	Gata4_WT_CP_merged_peak_1985
chr1	136109940	136110124	Gata4_WT_CP_merged_peak_1986
chr1	136122703	136122854	Gata4_WT_CP_merged_peak_1987
chr1	136123386	136123621	Gata4_WT_CP_merged_peak_1988
chr1	136130996	136131199	Gata4_WT_CP_merged_peak_1989
chr1	136131975	136132138	Gata4_WT_CP_merged_peak_1990
chr1	136132269	136132362	Gata4_WT_CP_merged_peak_1991
chr1	136143228	136143339	Gata4_WT_CP_merged_peak_1992
chr1	136169956	136170092	Gata4_WT_CP_merged_peak_1993
chr1	136228447	136228597	Gata4_WT_CP_merged_peak_1994
chr1	136233398	136233588	Gata4_WT_CP_merged_peak_1995
chr1	136233733	136233893	Gata4_WT_CP_merged_peak_1996
chr1	136240653	136240757	Gata4_WT_CP_merged_peak_1997
chr1	136241162	136241272	Gata4_WT_CP_merged_peak_1998
chr1	136241333	136241462	Gata4_WT_CP_merged_peak_1999
chr1	136242873	136243034	Gata4_WT_CP_merged_peak_2000
[truncated: 46,785 more rows]

## Sheet: Luna-Zurita _2016_GATA4_CM
chr1	3395940	3396052	Gata4_WT_CM_merged_peak_1
chr1	3660818	3660935	Gata4_WT_CM_merged_peak_2
chr1	3661135	3661264	Gata4_WT_CM_merged_peak_3
chr1	3661538	3661801	Gata4_WT_CM_merged_peak_4
chr1	4195675	4196007	Gata4_WT_CM_merged_peak_5
chr1	4561717	4562282	Gata4_WT_CM_merged_peak_6
chr1	4607745	4607955	Gata4_WT_CM_merged_peak_7
chr1	4613488	4613596	Gata4_WT_CM_merged_peak_8
chr1	4644053	4644246	Gata4_WT_CM_merged_peak_9
chr1	4775626	4775954	Gata4_WT_CM_merged_peak_10
chr1	4797677	4798262	Gata4_WT_CM_merged_peak_11
chr1	4847593	4847885	Gata4_WT_CM_merged_peak_12
chr1	4848050	4848327	Gata4_WT_CM_merged_peak_13
chr1	5009708	5009863	Gata4_WT_CM_merged_peak_14
chr1	5012956	5013054	Gata4_WT_CM_merged_peak_15
chr1	5073076	5073322	Gata4_WT_CM_merged_peak_16
chr1	5073419	5073590	Gata4_WT_CM_merged_peak_17
chr1	5236322	5236490	Gata4_WT_CM_merged_peak_18
chr1	5549652	5549939	Gata4_WT_CM_merged_peak_19
chr1	5578436	5578551	Gata4_WT_CM_merged_peak_20
chr1	5581099	5581235	Gata4_WT_CM_merged_peak_21
chr1	5581416	5581531	Gata4_WT_CM_merged_peak_22
chr1	5595236	5595390	Gata4_WT_CM_merged_peak_23
chr1	6183692	6183841	Gata4_WT_CM_merged_peak_24
chr1	6204547	6205158	Gata4_WT_CM_merged_peak_25
chr1	6277566	6277669	Gata4_WT_CM_merged_peak_26
chr1	6372898	6373210	Gata4_WT_CM_merged_peak_27
chr1	6431353	6431652	Gata4_WT_CM_merged_peak_28
chr1	6515529	6515731	Gata4_WT_CM_merged_peak_29
chr1	6773643	6773751	Gata4_WT_CM_merged_peak_30
chr1	6795430	6795528	Gata4_WT_CM_merged_peak_31
chr1	6857097	6857273	Gata4_WT_CM_merged_peak_32
chr1	7078591	7078815	Gata4_WT_CM_merged_peak_33
chr1	7079025	7079311	Gata4_WT_CM_merged_peak_34
chr1	7166950	7167092	Gata4_WT_CM_merged_peak_35
chr1	7387806	7387936	Gata4_WT_CM_merged_peak_36
chr1	7388021	7388260	Gata4_WT_CM_merged_peak_37
chr1	7388325	7388528	Gata4_WT_CM_merged_peak_38
chr1	7730952	7731059	Gata4_WT_CM_merged_peak_39
chr1	7767260	7767593	Gata4_WT_CM_merged_peak_40
chr1	8484288	8484450	Gata4_WT_CM_merged_peak_41
chr1	8492230	8492366	Gata4_WT_CM_merged_peak_42
chr1	8902541	8902639	Gata4_WT_CM_merged_peak_43
chr1	9288587	9288713	Gata4_WT_CM_merged_peak_44
chr1	9361854	9362024	Gata4_WT_CM_merged_peak_45
chr1	9505684	9505869	Gata4_WT_CM_merged_peak_46
chr1	9535543	9535641	Gata4_WT_CM_merged_peak_47
chr1	9535781	9536005	Gata4_WT_CM_merged_peak_48
chr1	9611568	9611705	Gata4_WT_CM_merged_peak_49
chr1	9620944	9621080	Gata4_WT_CM_merged_peak_50
chr1	9690265	9690857	Gata4_WT_CM_merged_peak_51
chr1	9738361	9738556	Gata4_WT_CM_merged_peak_52
chr1	9759131	9759290	Gata4_WT_CM_merged_peak_53
chr1	9787975	9788595	Gata4_WT_CM_merged_peak_54
chr1	9838264	9838626	Gata4_WT_CM_merged_peak_55
chr1	9933819	9934328	Gata4_WT_CM_merged_peak_56
chr1	9957008	9957322	Gata4_WT_CM_merged_peak_57
chr1	9957401	9957635	Gata4_WT_CM_merged_peak_58
chr1	9958242	9958430	Gata4_WT_CM_merged_peak_59
chr1	10029712	10030111	Gata4_WT_CM_merged_peak_60
chr1	10030184	10030348	Gata4_WT_CM_merged_peak_61
chr1	10099264	10099397	Gata4_WT_CM_merged_peak_62
chr1	10148540	10148655	Gata4_WT_CM_merged_peak_63
chr1	10222280	10222477	Gata4_WT_CM_merged_peak_64
chr1	10222712	10223323	Gata4_WT_CM_merged_peak_65
chr1	10268513	10268831	Gata4_WT_CM_merged_peak_66
chr1	10269631	10269815	Gata4_WT_CM_merged_peak_67
chr1	10275651	10275871	Gata4_WT_CM_merged_peak_68
chr1	10368467	10368649	Gata4_WT_CM_merged_peak_69
chr1	10748764	10748862	Gata4_WT_CM_merged_peak_70
chr1	10749448	10749760	Gata4_WT_CM_merged_peak_71
chr1	10925714	10925814	Gata4_WT_CM_merged_peak_72
chr1	10983509	10983953	Gata4_WT_CM_merged_peak_73
chr1	11271417	11271564	Gata4_WT_CM_merged_peak_74
chr1	11328378	11328491	Gata4_WT_CM_merged_peak_75
chr1	11404181	11404419	Gata4_WT_CM_merged_peak_76
chr1	12388383	12388540	Gata4_WT_CM_merged_peak_77
chr1	12414663	12414831	Gata4_WT_CM_merged_peak_78
chr1	12494731	12494874	Gata4_WT_CM_merged_peak_79
chr1	12613144	12613396	Gata4_WT_CM_merged_peak_80
chr1	12682129	12682295	Gata4_WT_CM_merged_peak_81
chr1	12682392	12682693	Gata4_WT_CM_merged_peak_82
chr1	12682971	12683103	Gata4_WT_CM_merged_peak_83
chr1	12708581	12708869	Gata4_WT_CM_merged_peak_84
chr1	12738778	12738906	Gata4_WT_CM_merged_peak_85
chr1	12799474	12799616	Gata4_WT_CM_merged_peak_86
chr1	12829698	12829894	Gata4_WT_CM_merged_peak_87
chr1	12864421	12864707	Gata4_WT_CM_merged_peak_88
chr1	12865708	12865828	Gata4_WT_CM_merged_peak_89
chr1	12937490	12937647	Gata4_WT_CM_merged_peak_90
chr1	13008546	13008644	Gata4_WT_CM_merged_peak_91
chr1	13090521	13090719	Gata4_WT_CM_merged_peak_92
chr1	13095246	13095392	Gata4_WT_CM_merged_peak_93
chr1	13235069	13235232	Gata4_WT_CM_merged_peak_94
chr1	13248673	13248843	Gata4_WT_CM_merged_peak_95
chr1	13294136	13294346	Gata4_WT_CM_merged_peak_96
chr1	13295448	13295745	Gata4_WT_CM_merged_peak_97
chr1	13337540	13337723	Gata4_WT_CM_merged_peak_98
chr1	13362894	13363513	Gata4_WT_CM_merged_peak_99
chr1	13363572	13363670	Gata4_WT_CM_merged_peak_100
chr1	13363861	13364065	Gata4_WT_CM_merged_peak_101
chr1	13364181	13364367	Gata4_WT_CM_merged_peak_102
chr1	13380244	13380474	Gata4_WT_CM_merged_peak_103
chr1	13445203	13445322	Gata4_WT_CM_merged_peak_104
chr1	13521684	13521799	Gata4_WT_CM_merged_peak_105
chr1	13579438	13579634	Gata4_WT_CM_merged_peak_106
chr1	13579806	13580264	Gata4_WT_CM_merged_peak_107
chr1	13620491	13620598	Gata4_WT_CM_merged_peak_108
chr1	13650438	13650832	Gata4_WT_CM_merged_peak_109
chr1	13798325	13798423	Gata4_WT_CM_merged_peak_110
chr1	13917045	13917196	Gata4_WT_CM_merged_peak_111
chr1	13921211	13921385	Gata4_WT_CM_merged_peak_112
chr1	14140802	14141029	Gata4_WT_CM_merged_peak_113
chr1	14170373	14170560	Gata4_WT_CM_merged_peak_114
chr1	14180880	14180998	Gata4_WT_CM_merged_peak_115
chr1	14217582	14217886	Gata4_WT_CM_merged_peak_116
chr1	14299764	14300147	Gata4_WT_CM_merged_peak_117
chr1	14496788	14496936	Gata4_WT_CM_merged_peak_118
chr1	15111551	15111657	Gata4_WT_CM_merged_peak_119
chr1	15276624	15277116	Gata4_WT_CM_merged_peak_120
chr1	15441866	15442023	Gata4_WT_CM_merged_peak_121
chr1	15609755	15609893	Gata4_WT_CM_merged_peak_122
chr1	15642162	15642359	Gata4_WT_CM_merged_peak_123
chr1	15718898	15719000	Gata4_WT_CM_merged_peak_124
chr1	15795684	15795880	Gata4_WT_CM_merged_peak_125
chr1	15796044	15796485	Gata4_WT_CM_merged_peak_126
chr1	15809667	15809806	Gata4_WT_CM_merged_peak_127
chr1	15909165	15909391	Gata4_WT_CM_merged_peak_128
chr1	16002852	16003041	Gata4_WT_CM_merged_peak_129
chr1	16083254	16083464	Gata4_WT_CM_merged_peak_130
chr1	16095173	16095426	Gata4_WT_CM_merged_peak_131
chr1	16095839	16096035	Gata4_WT_CM_merged_peak_132
chr1	16096162	16096286	Gata4_WT_CM_merged_peak_133
chr1	16103537	16103828	Gata4_WT_CM_merged_peak_134
chr1	16120779	16120877	Gata4_WT_CM_merged_peak_135
chr1	16221667	16222018	Gata4_WT_CM_merged_peak_136
chr1	16351154	16351278	Gata4_WT_CM_merged_peak_137
chr1	16362218	16362397	Gata4_WT_CM_merged_peak_138
chr1	16386556	16386807	Gata4_WT_CM_merged_peak_139
chr1	16400168	16400412	Gata4_WT_CM_merged_peak_140
chr1	16402207	16402317	Gata4_WT_CM_merged_peak_141
chr1	16508994	16509214	Gata4_WT_CM_merged_peak_142
chr1	16509814	16510015	Gata4_WT_CM_merged_peak_143
chr1	16533848	16533970	Gata4_WT_CM_merged_peak_144
chr1	16608704	16608984	Gata4_WT_CM_merged_peak_145
chr1	16609215	16609639	Gata4_WT_CM_merged_peak_146
chr1	16642595	16642695	Gata4_WT_CM_merged_peak_147
chr1	16646924	16647058	Gata4_WT_CM_merged_peak_148
chr1	16655353	16655528	Gata4_WT_CM_merged_peak_149
chr1	16678471	16678576	Gata4_WT_CM_merged_peak_150
chr1	16678708	16678841	Gata4_WT_CM_merged_peak_151
chr1	17044051	17044372	Gata4_WT_CM_merged_peak_152
chr1	17087337	17087454	Gata4_WT_CM_merged_peak_153
chr1	17087931	17088172	Gata4_WT_CM_merged_peak_154
chr1	17135655	17135789	Gata4_WT_CM_merged_peak_155
chr1	17297640	17297848	Gata4_WT_CM_merged_peak_156
chr1	17368238	17368423	Gata4_WT_CM_merged_peak_157
chr1	17593456	17593611	Gata4_WT_CM_merged_peak_158
chr1	17597500	17597598	Gata4_WT_CM_merged_peak_159
chr1	18282716	18282854	Gata4_WT_CM_merged_peak_160
chr1	18374697	18374838	Gata4_WT_CM_merged_peak_161
chr1	18623842	18624146	Gata4_WT_CM_merged_peak_162
chr1	18951571	18951939	Gata4_WT_CM_merged_peak_163
chr1	19015787	19015886	Gata4_WT_CM_merged_peak_164
chr1	19169186	19169348	Gata4_WT_CM_merged_peak_165
chr1	19954682	19954864	Gata4_WT_CM_merged_peak_166
chr1	20121828	20121933	Gata4_WT_CM_merged_peak_167
chr1	20467999	20468137	Gata4_WT_CM_merged_peak_168
chr1	20523570	20523669	Gata4_WT_CM_merged_peak_169
chr1	20793589	20793741	Gata4_WT_CM_merged_peak_170
chr1	20809996	20810197	Gata4_WT_CM_merged_peak_171
chr1	20862242	20862460	Gata4_WT_CM_merged_peak_172
chr1	20880516	20880866	Gata4_WT_CM_merged_peak_173
chr1	20941782	20941937	Gata4_WT_CM_merged_peak_174
chr1	20974460	20974580	Gata4_WT_CM_merged_peak_175
chr1	20999121	20999236	Gata4_WT_CM_merged_peak_176
chr1	21004673	21004778	Gata4_WT_CM_merged_peak_177
chr1	21012789	21012895	Gata4_WT_CM_merged_peak_178
chr1	21034383	21034607	Gata4_WT_CM_merged_peak_179
chr1	21038526	21038715	Gata4_WT_CM_merged_peak_180
chr1	21040993	21041314	Gata4_WT_CM_merged_peak_181
chr1	21042409	21042638	Gata4_WT_CM_merged_peak_182
chr1	21055250	21055378	Gata4_WT_CM_merged_peak_183
chr1	21058607	21058833	Gata4_WT_CM_merged_peak_184
chr1	21068895	21069055	Gata4_WT_CM_merged_peak_185
chr1	21069186	21069591	Gata4_WT_CM_merged_peak_186
chr1	21091461	21091575	Gata4_WT_CM_merged_peak_187
chr1	21143938	21144036	Gata4_WT_CM_merged_peak_188
chr1	21156422	21156609	Gata4_WT_CM_merged_peak_189
chr1	21208633	21208797	Gata4_WT_CM_merged_peak_190
chr1	21438923	21439063	Gata4_WT_CM_merged_peak_191
chr1	21449206	21449332	Gata4_WT_CM_merged_peak_192
chr1	21521856	21522009	Gata4_WT_CM_merged_peak_193
chr1	21528030	21528210	Gata4_WT_CM_merged_peak_194
chr1	21689138	21689305	Gata4_WT_CM_merged_peak_195
chr1	21799018	21799339	Gata4_WT_CM_merged_peak_196
chr1	21828720	21828867	Gata4_WT_CM_merged_peak_197
chr1	21834058	21834175	Gata4_WT_CM_merged_peak_198
chr1	21846014	21846130	Gata4_WT_CM_merged_peak_199
chr1	21886417	21886557	Gata4_WT_CM_merged_peak_200
chr1	21909500	21909710	Gata4_WT_CM_merged_peak_201
chr1	21928675	21928993	Gata4_WT_CM_merged_peak_202
chr1	21931840	21931968	Gata4_WT_CM_merged_peak_203
chr1	21950795	21951022	Gata4_WT_CM_merged_peak_204
chr1	21951339	21951806	Gata4_WT_CM_merged_peak_205
chr1	22264404	22264591	Gata4_WT_CM_merged_peak_206
chr1	22365689	22365889	Gata4_WT_CM_merged_peak_207
chr1	22412324	22412423	Gata4_WT_CM_merged_peak_208
chr1	22540484	22540771	Gata4_WT_CM_merged_peak_209
chr1	22690394	22690492	Gata4_WT_CM_merged_peak_210
chr1	22812746	22813015	Gata4_WT_CM_merged_peak_211
chr1	22869965	22870077	Gata4_WT_CM_merged_peak_212
chr1	22895280	22895568	Gata4_WT_CM_merged_peak_213
chr1	22938006	22938421	Gata4_WT_CM_merged_peak_214
chr1	22950893	22951074	Gata4_WT_CM_merged_peak_215
chr1	23120301	23120441	Gata4_WT_CM_merged_peak_216
chr1	23262582	23262757	Gata4_WT_CM_merged_peak_217
chr1	23263030	23263369	Gata4_WT_CM_merged_peak_218
chr1	23263441	23263846	Gata4_WT_CM_merged_peak_219
chr1	23277867	23278003	Gata4_WT_CM_merged_peak_220
chr1	23281304	23281425	Gata4_WT_CM_merged_peak_221
chr1	23289464	23289668	Gata4_WT_CM_merged_peak_222
chr1	23384620	23384919	Gata4_WT_CM_merged_peak_223
chr1	23389623	23389741	Gata4_WT_CM_merged_peak_224
chr1	23389895	23390226	Gata4_WT_CM_merged_peak_225
chr1	23390333	23390446	Gata4_WT_CM_merged_peak_226
chr1	23418045	23418169	Gata4_WT_CM_merged_peak_227
chr1	23469691	23469884	Gata4_WT_CM_merged_peak_228
chr1	23669337	23669461	Gata4_WT_CM_merged_peak_229
chr1	23768708	23768822	Gata4_WT_CM_merged_peak_230
chr1	23768952	23769092	Gata4_WT_CM_merged_peak_231
chr1	23769751	23769942	Gata4_WT_CM_merged_peak_232
chr1	23770702	23770825	Gata4_WT_CM_merged_peak_233
chr1	23928620	23928858	Gata4_WT_CM_merged_peak_234
chr1	23928981	23929356	Gata4_WT_CM_merged_peak_235
chr1	24012297	24012625	Gata4_WT_CM_merged_peak_236
chr1	24106539	24107376	Gata4_WT_CM_merged_peak_237
chr1	24309624	24309722	Gata4_WT_CM_merged_peak_238
chr1	24593403	24593568	Gata4_WT_CM_merged_peak_239
chr1	24685283	24685803	Gata4_WT_CM_merged_peak_240
chr1	24745983	24746081	Gata4_WT_CM_merged_peak_241
chr1	25157315	25157448	Gata4_WT_CM_merged_peak_242
chr1	25285545	25285700	Gata4_WT_CM_merged_peak_243
chr1	25493076	25493197	Gata4_WT_CM_merged_peak_244
chr1	25676627	25676725	Gata4_WT_CM_merged_peak_245
chr1	25796528	25796630	Gata4_WT_CM_merged_peak_246
chr1	25886868	25887295	Gata4_WT_CM_merged_peak_247
chr1	26077828	26078006	Gata4_WT_CM_merged_peak_248
chr1	26743319	26743433	Gata4_WT_CM_merged_peak_249
chr1	26743761	26743880	Gata4_WT_CM_merged_peak_250
chr1	26744013	26744241	Gata4_WT_CM_merged_peak_251
chr1	26744390	26744535	Gata4_WT_CM_merged_peak_252
chr1	26976796	26976947	Gata4_WT_CM_merged_peak_253
chr1	28082572	28082699	Gata4_WT_CM_merged_peak_254
chr1	28736397	28736617	Gata4_WT_CM_merged_peak_255
chr1	30865282	30865387	Gata4_WT_CM_merged_peak_256
chr1	30889543	30889796	Gata4_WT_CM_merged_peak_257
chr1	30929952	30930967	Gata4_WT_CM_merged_peak_258
chr1	31005914	31006398	Gata4_WT_CM_merged_peak_259
chr1	31006600	31006743	Gata4_WT_CM_merged_peak_260
chr1	31006902	31007062	Gata4_WT_CM_merged_peak_261
chr1	31159908	31160051	Gata4_WT_CM_merged_peak_262
chr1	31198877	31199103	Gata4_WT_CM_merged_peak_263
chr1	31207127	31207226	Gata4_WT_CM_merged_peak_264
chr1	31850975	31851134	Gata4_WT_CM_merged_peak_265
chr1	32229567	32229665	Gata4_WT_CM_merged_peak_266
chr1	33391057	33391192	Gata4_WT_CM_merged_peak_267
chr1	33419999	33420169	Gata4_WT_CM_merged_peak_268
chr1	33538719	33538843	Gata4_WT_CM_merged_peak_269
chr1	33637948	33638216	Gata4_WT_CM_merged_peak_270
chr1	33667262	33667492	Gata4_WT_CM_merged_peak_271
chr1	33702524	33702671	Gata4_WT_CM_merged_peak_272
chr1	33726700	33726852	Gata4_WT_CM_merged_peak_273
chr1	33727256	33727431	Gata4_WT_CM_merged_peak_274
chr1	33776683	33777168	Gata4_WT_CM_merged_peak_275
chr1	33814233	33814778	Gata4_WT_CM_merged_peak_276
chr1	33856928	33857045	Gata4_WT_CM_merged_peak_277
chr1	33871182	33871421	Gata4_WT_CM_merged_peak_278
chr1	33871725	33871856	Gata4_WT_CM_merged_peak_279
chr1	33963823	33963932	Gata4_WT_CM_merged_peak_280
chr1	33964428	33965105	Gata4_WT_CM_merged_peak_281
chr1	34002061	34002288	Gata4_WT_CM_merged_peak_282
chr1	34004019	34004117	Gata4_WT_CM_merged_peak_283
chr1	34021501	34021679	Gata4_WT_CM_merged_peak_284
chr1	34049917	34050089	Gata4_WT_CM_merged_peak_285
chr1	34068321	34068563	Gata4_WT_CM_merged_peak_286
chr1	34092256	34092423	Gata4_WT_CM_merged_peak_287
chr1	34097985	34098190	Gata4_WT_CM_merged_peak_288
chr1	34117470	34117749	Gata4_WT_CM_merged_peak_289
chr1	34134165	34134345	Gata4_WT_CM_merged_peak_290
chr1	34154589	34154694	Gata4_WT_CM_merged_peak_291
chr1	34160620	34160881	Gata4_WT_CM_merged_peak_292
chr1	34162313	34162430	Gata4_WT_CM_merged_peak_293
chr1	34163544	34163839	Gata4_WT_CM_merged_peak_294
chr1	34179985	34180083	Gata4_WT_CM_merged_peak_295
chr1	34186683	34186844	Gata4_WT_CM_merged_peak_296
chr1	34190449	34190670	Gata4_WT_CM_merged_peak_297
chr1	34214609	34214804	Gata4_WT_CM_merged_peak_298
chr1	34268050	34268250	Gata4_WT_CM_merged_peak_299
chr1	34293182	34293295	Gata4_WT_CM_merged_peak_300
chr1	34293370	34293650	Gata4_WT_CM_merged_peak_301
chr1	34340465	34340579	Gata4_WT_CM_merged_peak_302
chr1	34369621	34369870	Gata4_WT_CM_merged_peak_303
chr1	34370059	34370215	Gata4_WT_CM_merged_peak_304
chr1	34383355	34383469	Gata4_WT_CM_merged_peak_305
chr1	34385548	34385786	Gata4_WT_CM_merged_peak_306
chr1	34424280	34424469	Gata4_WT_CM_merged_peak_307
chr1	34496156	34496254	Gata4_WT_CM_merged_peak_308
chr1	34496316	34496430	Gata4_WT_CM_merged_peak_309
chr1	34529610	34529810	Gata4_WT_CM_merged_peak_310
chr1	34536277	34536487	Gata4_WT_CM_merged_peak_311
chr1	34568051	34568199	Gata4_WT_CM_merged_peak_312
chr1	34576133	34576438	Gata4_WT_CM_merged_peak_313
chr1	34579403	34579737	Gata4_WT_CM_merged_peak_314
chr1	34590073	34590396	Gata4_WT_CM_merged_peak_315
chr1	34593684	34593885	Gata4_WT_CM_merged_peak_316
chr1	34636400	34636703	Gata4_WT_CM_merged_peak_317
chr1	34734904	34735062	Gata4_WT_CM_merged_peak_318
chr1	34743315	34743557	Gata4_WT_CM_merged_peak_319
chr1	34745477	34745575	Gata4_WT_CM_merged_peak_320
chr1	34757141	34757327	Gata4_WT_CM_merged_peak_321
chr1	34807381	34807717	Gata4_WT_CM_merged_peak_322
chr1	34858492	34858865	Gata4_WT_CM_merged_peak_323
chr1	34899490	34900017	Gata4_WT_CM_merged_peak_324
chr1	34906610	34906740	Gata4_WT_CM_merged_peak_325
chr1	34921156	34921256	Gata4_WT_CM_merged_peak_326
chr1	34936504	34936797	Gata4_WT_CM_merged_peak_327
chr1	34948553	34948734	Gata4_WT_CM_merged_peak_328
chr1	34949031	34949136	Gata4_WT_CM_merged_peak_329
chr1	35206202	35206344	Gata4_WT_CM_merged_peak_330
chr1	35210708	35210813	Gata4_WT_CM_merged_peak_331
chr1	35314490	35314657	Gata4_WT_CM_merged_peak_332
chr1	35331937	35332200	Gata4_WT_CM_merged_peak_333
chr1	35420289	35420438	Gata4_WT_CM_merged_peak_334
chr1	35514548	35514736	Gata4_WT_CM_merged_peak_335
chr1	35687760	35688016	Gata4_WT_CM_merged_peak_336
chr1	35699578	35699859	Gata4_WT_CM_merged_peak_337
chr1	35744081	35744466	Gata4_WT_CM_merged_peak_338
chr1	35747353	35747477	Gata4_WT_CM_merged_peak_339
chr1	35781329	35781489	Gata4_WT_CM_merged_peak_340
chr1	35816431	35816600	Gata4_WT_CM_merged_peak_341
chr1	35881167	35881288	Gata4_WT_CM_merged_peak_342
chr1	35912414	35912546	Gata4_WT_CM_merged_peak_343
chr1	35983458	35983606	Gata4_WT_CM_merged_peak_344
chr1	35983697	35983851	Gata4_WT_CM_merged_peak_345
chr1	35992070	35992429	Gata4_WT_CM_merged_peak_346
chr1	35998816	35998972	Gata4_WT_CM_merged_peak_347
chr1	36032805	36032918	Gata4_WT_CM_merged_peak_348
chr1	36035680	36036132	Gata4_WT_CM_merged_peak_349
chr1	36061003	36061135	Gata4_WT_CM_merged_peak_350
chr1	36069342	36069541	Gata4_WT_CM_merged_peak_351
chr1	36087025	36087137	Gata4_WT_CM_merged_peak_352
chr1	36117348	36117716	Gata4_WT_CM_merged_peak_353
chr1	36119045	36119303	Gata4_WT_CM_merged_peak_354
chr1	36121876	36122000	Gata4_WT_CM_merged_peak_355
chr1	36125016	36125523	Gata4_WT_CM_merged_peak_356
chr1	36162878	36162977	Gata4_WT_CM_merged_peak_357
chr1	36187241	36187500	Gata4_WT_CM_merged_peak_358
chr1	36188760	36188917	Gata4_WT_CM_merged_peak_359
chr1	36218140	36218512	Gata4_WT_CM_merged_peak_360
chr1	36261359	36261469	Gata4_WT_CM_merged_peak_361
chr1	36300853	36301059	Gata4_WT_CM_merged_peak_362
chr1	36301113	36301264	Gata4_WT_CM_merged_peak_363
chr1	36309697	36309867	Gata4_WT_CM_merged_peak_364
chr1	36330328	36330620	Gata4_WT_CM_merged_peak_365
chr1	36360287	36360482	Gata4_WT_CM_merged_peak_366
chr1	36364528	36364730	Gata4_WT_CM_merged_peak_367
chr1	36364797	36364968	Gata4_WT_CM_merged_peak_368
chr1	36425724	36426166	Gata4_WT_CM_merged_peak_369
chr1	36428905	36429137	Gata4_WT_CM_merged_peak_370
chr1	36477961	36478059	Gata4_WT_CM_merged_peak_371
chr1	36501877	36502140	Gata4_WT_CM_merged_peak_372
chr1	36528228	36528820	Gata4_WT_CM_merged_peak_373
chr1	36549363	36549518	Gata4_WT_CM_merged_peak_374
chr1	36568486	36568795	Gata4_WT_CM_merged_peak_375
chr1	36569008	36569106	Gata4_WT_CM_merged_peak_376
chr1	36569220	36569684	Gata4_WT_CM_merged_peak_377
chr1	36596085	36596337	Gata4_WT_CM_merged_peak_378
chr1	36603828	36604072	Gata4_WT_CM_merged_peak_379
chr1	36614048	36614167	Gata4_WT_CM_merged_peak_380
chr1	36614436	36614542	Gata4_WT_CM_merged_peak_381
chr1	36614982	36615139	Gata4_WT_CM_merged_peak_382
chr1	36619814	36620037	Gata4_WT_CM_merged_peak_383
chr1	36637351	36637554	Gata4_WT_CM_merged_peak_384
chr1	36637895	36638106	Gata4_WT_CM_merged_peak_385
chr1	36660483	36660583	Gata4_WT_CM_merged_peak_386
chr1	36714980	36715184	Gata4_WT_CM_merged_peak_387
chr1	36721357	36721535	Gata4_WT_CM_merged_peak_388
chr1	36727260	36727408	Gata4_WT_CM_merged_peak_389
chr1	36741005	36741240	Gata4_WT_CM_merged_peak_390
chr1	36766291	36766422	Gata4_WT_CM_merged_peak_391
chr1	36766574	36766909	Gata4_WT_CM_merged_peak_392
chr1	36780796	36780897	Gata4_WT_CM_merged_peak_393
chr1	36794338	36794509	Gata4_WT_CM_merged_peak_394
chr1	36841725	36841823	Gata4_WT_CM_merged_peak_395
chr1	36870369	36870581	Gata4_WT_CM_merged_peak_396
chr1	36907223	36907398	Gata4_WT_CM_merged_peak_397
chr1	36976633	36976875	Gata4_WT_CM_merged_peak_398
chr1	36977043	36977448	Gata4_WT_CM_merged_peak_399
chr1	36983653	36983780	Gata4_WT_CM_merged_peak_400
chr1	36995856	36996251	Gata4_WT_CM_merged_peak_401
chr1	36996595	36996887	Gata4_WT_CM_merged_peak_402
chr1	37068123	37068275	Gata4_WT_CM_merged_peak_403
chr1	37398852	37399041	Gata4_WT_CM_merged_peak_404
chr1	37486762	37486861	Gata4_WT_CM_merged_peak_405
chr1	37498619	37498717	Gata4_WT_CM_merged_peak_406
chr1	37597596	37598009	Gata4_WT_CM_merged_peak_407
chr1	37671793	37671953	Gata4_WT_CM_merged_peak_408
chr1	37751500	37751646	Gata4_WT_CM_merged_peak_409
chr1	37776590	37776938	Gata4_WT_CM_merged_peak_410
chr1	37907580	37907687	Gata4_WT_CM_merged_peak_411
chr1	37921466	37921820	Gata4_WT_CM_merged_peak_412
chr1	37929184	37929282	Gata4_WT_CM_merged_peak_413
chr1	37947069	37947447	Gata4_WT_CM_merged_peak_414
chr1	37980278	37980480	Gata4_WT_CM_merged_peak_415
chr1	38054799	38055099	Gata4_WT_CM_merged_peak_416
chr1	38055179	38055302	Gata4_WT_CM_merged_peak_417
chr1	38128283	38128552	Gata4_WT_CM_merged_peak_418
chr1	38128734	38128949	Gata4_WT_CM_merged_peak_419
chr1	38160731	38160971	Gata4_WT_CM_merged_peak_420
chr1	38161679	38161878	Gata4_WT_CM_merged_peak_421
chr1	38186003	38186268	Gata4_WT_CM_merged_peak_422
chr1	38186331	38186971	Gata4_WT_CM_merged_peak_423
chr1	38198770	38198897	Gata4_WT_CM_merged_peak_424
chr1	38200304	38200409	Gata4_WT_CM_merged_peak_425
chr1	38264159	38264267	Gata4_WT_CM_merged_peak_426
chr1	38299386	38299747	Gata4_WT_CM_merged_peak_427
chr1	38305149	38305306	Gata4_WT_CM_merged_peak_428
chr1	38318727	38318899	Gata4_WT_CM_merged_peak_429
chr1	38338356	38338480	Gata4_WT_CM_merged_peak_430
chr1	38345831	38345960	Gata4_WT_CM_merged_peak_431
chr1	38353677	38353829	Gata4_WT_CM_merged_peak_432
chr1	38361414	38361542	Gata4_WT_CM_merged_peak_433
chr1	38441308	38441572	Gata4_WT_CM_merged_peak_434
chr1	38449921	38450019	Gata4_WT_CM_merged_peak_435
chr1	38467960	38468126	Gata4_WT_CM_merged_peak_436
chr1	38499798	38500000	Gata4_WT_CM_merged_peak_437
chr1	38504496	38504713	Gata4_WT_CM_merged_peak_438
chr1	38506916	38507083	Gata4_WT_CM_merged_peak_439
chr1	38513824	38513966	Gata4_WT_CM_merged_peak_440
chr1	38522920	38523099	Gata4_WT_CM_merged_peak_441
chr1	38527724	38527996	Gata4_WT_CM_merged_peak_442
chr1	38534975	38535510	Gata4_WT_CM_merged_peak_443
chr1	38545933	38546092	Gata4_WT_CM_merged_peak_444
chr1	38556333	38556592	Gata4_WT_CM_merged_peak_445
chr1	38589710	38589812	Gata4_WT_CM_merged_peak_446
chr1	38602797	38602967	Gata4_WT_CM_merged_peak_447
chr1	38614815	38615050	Gata4_WT_CM_merged_peak_448
chr1	38623019	38623298	Gata4_WT_CM_merged_peak_449
chr1	38628579	38628747	Gata4_WT_CM_merged_peak_450
chr1	38647391	38647613	Gata4_WT_CM_merged_peak_451
chr1	38657026	38657268	Gata4_WT_CM_merged_peak_452
chr1	38683984	38684553	Gata4_WT_CM_merged_peak_453
chr1	38724966	38725065	Gata4_WT_CM_merged_peak_454
chr1	38758655	38758808	Gata4_WT_CM_merged_peak_455
chr1	38823985	38824389	Gata4_WT_CM_merged_peak_456
chr1	38824825	38824932	Gata4_WT_CM_merged_peak_457
chr1	38853975	38854148	Gata4_WT_CM_merged_peak_458
chr1	38873005	38873114	Gata4_WT_CM_merged_peak_459
chr1	38892832	38893148	Gata4_WT_CM_merged_peak_460
chr1	38893325	38893658	Gata4_WT_CM_merged_peak_461
chr1	38954879	38955022	Gata4_WT_CM_merged_peak_462
chr1	39031336	39031437	Gata4_WT_CM_merged_peak_463
chr1	39040822	39040988	Gata4_WT_CM_merged_peak_464
chr1	39044670	39044795	Gata4_WT_CM_merged_peak_465
chr1	39113411	39113524	Gata4_WT_CM_merged_peak_466
chr1	39121081	39121179	Gata4_WT_CM_merged_peak_467
chr1	39162345	39162623	Gata4_WT_CM_merged_peak_468
chr1	39179949	39180047	Gata4_WT_CM_merged_peak_469
chr1	39249723	39249821	Gata4_WT_CM_merged_peak_470
chr1	39250642	39251115	Gata4_WT_CM_merged_peak_471
chr1	39262542	39262899	Gata4_WT_CM_merged_peak_472
chr1	39263720	39264045	Gata4_WT_CM_merged_peak_473
chr1	39275273	39275437	Gata4_WT_CM_merged_peak_474
chr1	39329315	39329446	Gata4_WT_CM_merged_peak_475
chr1	39338325	39338473	Gata4_WT_CM_merged_peak_476
chr1	39341798	39341902	Gata4_WT_CM_merged_peak_477
chr1	39424453	39424693	Gata4_WT_CM_merged_peak_478
chr1	39424755	39424937	Gata4_WT_CM_merged_peak_479
chr1	39455912	39456024	Gata4_WT_CM_merged_peak_480
chr1	39474863	39475026	Gata4_WT_CM_merged_peak_481
chr1	39475921	39476093	Gata4_WT_CM_merged_peak_482
chr1	39486854	39487240	Gata4_WT_CM_merged_peak_483
chr1	39495340	39495892	Gata4_WT_CM_merged_peak_484
chr1	39503113	39503448	Gata4_WT_CM_merged_peak_485
chr1	39520988	39521103	Gata4_WT_CM_merged_peak_486
chr1	39535207	39535728	Gata4_WT_CM_merged_peak_487
chr1	39592473	39592847	Gata4_WT_CM_merged_peak_488
chr1	39593007	39593267	Gata4_WT_CM_merged_peak_489
chr1	39612739	39612840	Gata4_WT_CM_merged_peak_490
chr1	39621507	39621612	Gata4_WT_CM_merged_peak_491
chr1	39628618	39628791	Gata4_WT_CM_merged_peak_492
chr1	39633759	39633954	Gata4_WT_CM_merged_peak_493
chr1	39634034	39634397	Gata4_WT_CM_merged_peak_494
chr1	39707692	39707923	Gata4_WT_CM_merged_peak_495
chr1	39728556	39728654	Gata4_WT_CM_merged_peak_496
chr1	39745288	39745391	Gata4_WT_CM_merged_peak_497
chr1	39745512	39745657	Gata4_WT_CM_merged_peak_498
chr1	39763121	39763223	Gata4_WT_CM_merged_peak_499
chr1	39772321	39772472	Gata4_WT_CM_merged_peak_500
chr1	39773601	39773746	Gata4_WT_CM_merged_peak_501
chr1	39777652	39778005	Gata4_WT_CM_merged_peak_502
chr1	39792439	39792587	Gata4_WT_CM_merged_peak_503
chr1	39803380	39803583	Gata4_WT_CM_merged_peak_504
chr1	39811190	39811337	Gata4_WT_CM_merged_peak_505
chr1	39811464	39811669	Gata4_WT_CM_merged_peak_506
chr1	39816464	39816730	Gata4_WT_CM_merged_peak_507
chr1	39829295	39829454	Gata4_WT_CM_merged_peak_508
chr1	39896082	39896267	Gata4_WT_CM_merged_peak_509
chr1	39905837	39905944	Gata4_WT_CM_merged_peak_510
chr1	39924920	39925482	Gata4_WT_CM_merged_peak_511
chr1	39957374	39958063	Gata4_WT_CM_merged_peak_512
chr1	39958130	39958269	Gata4_WT_CM_merged_peak_513
chr1	39964026	39964179	Gata4_WT_CM_merged_peak_514
chr1	39968240	39968467	Gata4_WT_CM_merged_peak_515
chr1	39980758	39980961	Gata4_WT_CM_merged_peak_516
chr1	39995754	39995938	Gata4_WT_CM_merged_peak_517
chr1	40007618	40007787	Gata4_WT_CM_merged_peak_518
chr1	40063305	40063490	Gata4_WT_CM_merged_peak_519
chr1	40114804	40114911	Gata4_WT_CM_merged_peak_520
chr1	40177614	40177828	Gata4_WT_CM_merged_peak_521
chr1	40209174	40209326	Gata4_WT_CM_merged_peak_522
chr1	40236110	40236445	Gata4_WT_CM_merged_peak_523
chr1	40240501	40240599	Gata4_WT_CM_merged_peak_524
chr1	40395246	40395344	Gata4_WT_CM_merged_peak_525
chr1	40415602	40415789	Gata4_WT_CM_merged_peak_526
chr1	40433693	40433812	Gata4_WT_CM_merged_peak_527
chr1	40603001	40603120	Gata4_WT_CM_merged_peak_528
chr1	40636722	40636871	Gata4_WT_CM_merged_peak_529
chr1	40651566	40651747	Gata4_WT_CM_merged_peak_530
chr1	40717715	40717813	Gata4_WT_CM_merged_peak_531
chr1	40737991	40738475	Gata4_WT_CM_merged_peak_532
chr1	40749131	40749268	Gata4_WT_CM_merged_peak_533
chr1	40853976	40854078	Gata4_WT_CM_merged_peak_534
chr1	40859761	40859905	Gata4_WT_CM_merged_peak_535
chr1	40873382	40873487	Gata4_WT_CM_merged_peak_536
chr1	40922080	40922238	Gata4_WT_CM_merged_peak_537
chr1	41115621	41116048	Gata4_WT_CM_merged_peak_538
chr1	41246475	41246573	Gata4_WT_CM_merged_peak_539
chr1	41331641	41331757	Gata4_WT_CM_merged_peak_540
chr1	41446987	41447276	Gata4_WT_CM_merged_peak_541
chr1	41506968	41507113	Gata4_WT_CM_merged_peak_542
chr1	41558602	41558811	Gata4_WT_CM_merged_peak_543
chr1	41647270	41647460	Gata4_WT_CM_merged_peak_544
chr1	41727428	41727689	Gata4_WT_CM_merged_peak_545
chr1	41732355	41732495	Gata4_WT_CM_merged_peak_546
chr1	41847112	41847226	Gata4_WT_CM_merged_peak_547
chr1	41859384	41859570	Gata4_WT_CM_merged_peak_548
chr1	41865800	41865970	Gata4_WT_CM_merged_peak_549
chr1	41930557	41930685	Gata4_WT_CM_merged_peak_550
chr1	41975875	41976079	Gata4_WT_CM_merged_peak_551
chr1	42314729	42314954	Gata4_WT_CM_merged_peak_552
chr1	42315410	42315665	Gata4_WT_CM_merged_peak_553
chr1	42474687	42474844	Gata4_WT_CM_merged_peak_554
chr1	42531132	42531242	Gata4_WT_CM_merged_peak_555
chr1	42548567	42548677	Gata4_WT_CM_merged_peak_556
chr1	42665834	42665964	Gata4_WT_CM_merged_peak_557
chr1	42689243	42689467	Gata4_WT_CM_merged_peak_558
chr1	42748410	42748611	Gata4_WT_CM_merged_peak_559
chr1	42771299	42771603	Gata4_WT_CM_merged_peak_560
chr1	42812414	42812553	Gata4_WT_CM_merged_peak_561
chr1	42932167	42932425	Gata4_WT_CM_merged_peak_562
chr1	42962749	42962847	Gata4_WT_CM_merged_peak_563
chr1	43009963	43010316	Gata4_WT_CM_merged_peak_564
chr1	43063040	43063197	Gata4_WT_CM_merged_peak_565
chr1	43149083	43149537	Gata4_WT_CM_merged_peak_566
chr1	43155527	43155798	Gata4_WT_CM_merged_peak_567
chr1	43170741	43170876	Gata4_WT_CM_merged_peak_568
chr1	43205277	43205378	Gata4_WT_CM_merged_peak_569
chr1	43211872	43212054	Gata4_WT_CM_merged_peak_570
chr1	43220623	43220721	Gata4_WT_CM_merged_peak_571
chr1	43220793	43220895	Gata4_WT_CM_merged_peak_572
chr1	43270986	43271167	Gata4_WT_CM_merged_peak_573
chr1	43298967	43299145	Gata4_WT_CM_merged_peak_574
chr1	43304476	43304799	Gata4_WT_CM_merged_peak_575
chr1	43305415	43305630	Gata4_WT_CM_merged_peak_576
chr1	43356454	43356650	Gata4_WT_CM_merged_peak_577
chr1	43386500	43386656	Gata4_WT_CM_merged_peak_578
chr1	43471221	43471359	Gata4_WT_CM_merged_peak_579
chr1	43483400	43483737	Gata4_WT_CM_merged_peak_580
chr1	43502333	43502885	Gata4_WT_CM_merged_peak_581
chr1	43502939	43503136	Gata4_WT_CM_merged_peak_582
chr1	43592406	43592729	Gata4_WT_CM_merged_peak_583
chr1	43604591	43604817	Gata4_WT_CM_merged_peak_584
chr1	43755460	43755589	Gata4_WT_CM_merged_peak_585
chr1	43884442	43884747	Gata4_WT_CM_merged_peak_586
chr1	43946682	43946819	Gata4_WT_CM_merged_peak_587
chr1	44055882	44055991	Gata4_WT_CM_merged_peak_588
chr1	44060742	44060861	Gata4_WT_CM_merged_peak_589
chr1	44158296	44158666	Gata4_WT_CM_merged_peak_590
chr1	44159070	44159543	Gata4_WT_CM_merged_peak_591
chr1	44176102	44176237	Gata4_WT_CM_merged_peak_592
chr1	44176319	44176500	Gata4_WT_CM_merged_peak_593
chr1	44176729	44176885	Gata4_WT_CM_merged_peak_594
chr1	44204721	44205121	Gata4_WT_CM_merged_peak_595
chr1	44215355	44215557	Gata4_WT_CM_merged_peak_596
chr1	44446499	44446597	Gata4_WT_CM_merged_peak_597
chr1	44466711	44466916	Gata4_WT_CM_merged_peak_598
chr1	44467174	44467343	Gata4_WT_CM_merged_peak_599
chr1	44601350	44601560	Gata4_WT_CM_merged_peak_600
chr1	44609514	44609612	Gata4_WT_CM_merged_peak_601
chr1	44641744	44641996	Gata4_WT_CM_merged_peak_602
chr1	44920866	44921011	Gata4_WT_CM_merged_peak_603
chr1	45540516	45540641	Gata4_WT_CM_merged_peak_604
chr1	45642722	45642820	Gata4_WT_CM_merged_peak_605
chr1	45818263	45818517	Gata4_WT_CM_merged_peak_606
chr1	45852199	45852297	Gata4_WT_CM_merged_peak_607
chr1	45852394	45852577	Gata4_WT_CM_merged_peak_608
chr1	45961951	45962310	Gata4_WT_CM_merged_peak_609
chr1	45982273	45982503	Gata4_WT_CM_merged_peak_610
chr1	46354005	46354195	Gata4_WT_CM_merged_peak_611
chr1	46910031	46910263	Gata4_WT_CM_merged_peak_612
chr1	46910424	46910598	Gata4_WT_CM_merged_peak_613
chr1	46910805	46910935	Gata4_WT_CM_merged_peak_614
chr1	46929089	46929199	Gata4_WT_CM_merged_peak_615
chr1	46944851	46945059	Gata4_WT_CM_merged_peak_616
chr1	47023253	47023551	Gata4_WT_CM_merged_peak_617
chr1	47026575	47026764	Gata4_WT_CM_merged_peak_618
chr1	47027291	47027616	Gata4_WT_CM_merged_peak_619
chr1	47076166	47076599	Gata4_WT_CM_merged_peak_620
chr1	47545517	47545761	Gata4_WT_CM_merged_peak_621
chr1	48224963	48225073	Gata4_WT_CM_merged_peak_622
chr1	50550006	50550219	Gata4_WT_CM_merged_peak_623
chr1	50753858	50754039	Gata4_WT_CM_merged_peak_624
chr1	50984830	50984952	Gata4_WT_CM_merged_peak_625
chr1	51094053	51094154	Gata4_WT_CM_merged_peak_626
chr1	51322852	51323127	Gata4_WT_CM_merged_peak_627
chr1	51383648	51383746	Gata4_WT_CM_merged_peak_628
chr1	51390107	51390354	Gata4_WT_CM_merged_peak_629
chr1	51393409	51393539	Gata4_WT_CM_merged_peak_630
chr1	51534440	51534646	Gata4_WT_CM_merged_peak_631
chr1	51535003	51535350	Gata4_WT_CM_merged_peak_632
chr1	51565599	51565731	Gata4_WT_CM_merged_peak_633
chr1	51565927	51566155	Gata4_WT_CM_merged_peak_634
chr1	51571269	51571439	Gata4_WT_CM_merged_peak_635
chr1	51588325	51588519	Gata4_WT_CM_merged_peak_636
chr1	51623089	51623187	Gata4_WT_CM_merged_peak_637
chr1	51623255	51623353	Gata4_WT_CM_merged_peak_638
chr1	51654214	51654352	Gata4_WT_CM_merged_peak_639
chr1	51705943	51706123	Gata4_WT_CM_merged_peak_640
chr1	51754177	51754520	Gata4_WT_CM_merged_peak_641
chr1	51808769	51808918	Gata4_WT_CM_merged_peak_642
chr1	51871868	51871992	Gata4_WT_CM_merged_peak_643
chr1	51892714	51892993	Gata4_WT_CM_merged_peak_644
chr1	51929506	51929731	Gata4_WT_CM_merged_peak_645
chr1	51936492	51936593	Gata4_WT_CM_merged_peak_646
chr1	51937152	51937273	Gata4_WT_CM_merged_peak_647
chr1	51949275	51949429	Gata4_WT_CM_merged_peak_648
chr1	51964211	51964393	Gata4_WT_CM_merged_peak_649
chr1	51965054	51965180	Gata4_WT_CM_merged_peak_650
chr1	51970058	51970272	Gata4_WT_CM_merged_peak_651
chr1	51972566	51972965	Gata4_WT_CM_merged_peak_652
chr1	51979849	51979981	Gata4_WT_CM_merged_peak_653
chr1	51989967	51990124	Gata4_WT_CM_merged_peak_654
chr1	52123691	52123823	Gata4_WT_CM_merged_peak_655
chr1	52145561	52145753	Gata4_WT_CM_merged_peak_656
chr1	52148380	52148499	Gata4_WT_CM_merged_peak_657
chr1	52170693	52170870	Gata4_WT_CM_merged_peak_658
chr1	52176107	52176285	Gata4_WT_CM_merged_peak_659
chr1	52205247	52205391	Gata4_WT_CM_merged_peak_660
chr1	52207560	52207823	Gata4_WT_CM_merged_peak_661
chr1	52228235	52228450	Gata4_WT_CM_merged_peak_662
chr1	52289179	52289335	Gata4_WT_CM_merged_peak_663
chr1	52289526	52290098	Gata4_WT_CM_merged_peak_664
chr1	52307804	52308086	Gata4_WT_CM_merged_peak_665
chr1	52412405	52412553	Gata4_WT_CM_merged_peak_666
chr1	52448684	52448813	Gata4_WT_CM_merged_peak_667
chr1	52479097	52479312	Gata4_WT_CM_merged_peak_668
chr1	52508360	52508481	Gata4_WT_CM_merged_peak_669
chr1	52513528	52513651	Gata4_WT_CM_merged_peak_670
chr1	52556890	52557602	Gata4_WT_CM_merged_peak_671
chr1	52584867	52584995	Gata4_WT_CM_merged_peak_672
chr1	52597034	52597252	Gata4_WT_CM_merged_peak_673
chr1	52622704	52623065	Gata4_WT_CM_merged_peak_674
chr1	52635372	52635487	Gata4_WT_CM_merged_peak_675
chr1	52645050	52645169	Gata4_WT_CM_merged_peak_676
chr1	52687398	52687822	Gata4_WT_CM_merged_peak_677
chr1	52697198	52697415	Gata4_WT_CM_merged_peak_678
chr1	52733482	52733774	Gata4_WT_CM_merged_peak_679
chr1	52783599	52784016	Gata4_WT_CM_merged_peak_680
chr1	52784125	52784265	Gata4_WT_CM_merged_peak_681
chr1	52809625	52809848	Gata4_WT_CM_merged_peak_682
chr1	52900990	52901162	Gata4_WT_CM_merged_peak_683
chr1	52901942	52902059	Gata4_WT_CM_merged_peak_684
chr1	52906382	52906484	Gata4_WT_CM_merged_peak_685
chr1	52964218	52964384	Gata4_WT_CM_merged_peak_686
chr1	53009684	53009883	Gata4_WT_CM_merged_peak_687
chr1	53142944	53143091	Gata4_WT_CM_merged_peak_688
chr1	53148301	53148409	Gata4_WT_CM_merged_peak_689
chr1	53167051	53167396	Gata4_WT_CM_merged_peak_690
chr1	53167552	53167830	Gata4_WT_CM_merged_peak_691
chr1	53251453	53251667	Gata4_WT_CM_merged_peak_692
chr1	53252758	53252867	Gata4_WT_CM_merged_peak_693
chr1	53353696	53353847	Gata4_WT_CM_merged_peak_694
chr1	53353989	53354237	Gata4_WT_CM_merged_peak_695
chr1	53370398	53370635	Gata4_WT_CM_merged_peak_696
chr1	53409274	53409564	Gata4_WT_CM_merged_peak_697
chr1	53462715	53463103	Gata4_WT_CM_merged_peak_698
chr1	53542075	53542294	Gata4_WT_CM_merged_peak_699
chr1	53593464	53593627	Gata4_WT_CM_merged_peak_700
chr1	53770712	53770852	Gata4_WT_CM_merged_peak_701
chr1	53785502	53785913	Gata4_WT_CM_merged_peak_702
chr1	53786504	53786611	Gata4_WT_CM_merged_peak_703
chr1	53841679	53842253	Gata4_WT_CM_merged_peak_704
chr1	53854012	53854168	Gata4_WT_CM_merged_peak_705
chr1	53881054	53881254	Gata4_WT_CM_merged_peak_706
chr1	53959428	53959614	Gata4_WT_CM_merged_peak_707
chr1	54035463	54035674	Gata4_WT_CM_merged_peak_708
chr1	54060210	54060428	Gata4_WT_CM_merged_peak_709
chr1	54062891	54063143	Gata4_WT_CM_merged_peak_710
chr1	54080232	54080334	Gata4_WT_CM_merged_peak_711
chr1	54106775	54106873	Gata4_WT_CM_merged_peak_712
chr1	54126148	54126296	Gata4_WT_CM_merged_peak_713
chr1	54155903	54156051	Gata4_WT_CM_merged_peak_714
chr1	54165888	54166098	Gata4_WT_CM_merged_peak_715
chr1	54170224	54170386	Gata4_WT_CM_merged_peak_716
chr1	54237600	54237784	Gata4_WT_CM_merged_peak_717
chr1	54243250	54243564	Gata4_WT_CM_merged_peak_718
chr1	54251218	54251692	Gata4_WT_CM_merged_peak_719
chr1	54251761	54252088	Gata4_WT_CM_merged_peak_720
chr1	54275992	54276162	Gata4_WT_CM_merged_peak_721
chr1	54387686	54387854	Gata4_WT_CM_merged_peak_722
chr1	54495704	54495949	Gata4_WT_CM_merged_peak_723
chr1	54612420	54612518	Gata4_WT_CM_merged_peak_724
chr1	54614470	54614719	Gata4_WT_CM_merged_peak_725
chr1	54644371	54644545	Gata4_WT_CM_merged_peak_726
chr1	54657142	54657246	Gata4_WT_CM_merged_peak_727
chr1	54673705	54673934	Gata4_WT_CM_merged_peak_728
chr1	54697140	54697242	Gata4_WT_CM_merged_peak_729
chr1	54737201	54737355	Gata4_WT_CM_merged_peak_730
chr1	54759778	54759923	Gata4_WT_CM_merged_peak_731
chr1	54770300	54770803	Gata4_WT_CM_merged_peak_732
chr1	54797838	54797985	Gata4_WT_CM_merged_peak_733
chr1	54806856	54807060	Gata4_WT_CM_merged_peak_734
chr1	54846240	54846450	Gata4_WT_CM_merged_peak_735
chr1	54896913	54897036	Gata4_WT_CM_merged_peak_736
chr1	54918346	54918574	Gata4_WT_CM_merged_peak_737
chr1	54983116	54983569	Gata4_WT_CM_merged_peak_738
chr1	55042785	55042918	Gata4_WT_CM_merged_peak_739
chr1	55084269	55084434	Gata4_WT_CM_merged_peak_740
chr1	55109262	55109624	Gata4_WT_CM_merged_peak_741
chr1	55109747	55110073	Gata4_WT_CM_merged_peak_742
chr1	55115456	55115576	Gata4_WT_CM_merged_peak_743
chr1	55144534	55144942	Gata4_WT_CM_merged_peak_744
chr1	55145112	55145332	Gata4_WT_CM_merged_peak_745
chr1	55187868	55188225	Gata4_WT_CM_merged_peak_746
chr1	55188281	55188438	Gata4_WT_CM_merged_peak_747
chr1	55226072	55226170	Gata4_WT_CM_merged_peak_748
chr1	55268169	55268344	Gata4_WT_CM_merged_peak_749
chr1	55283521	55283622	Gata4_WT_CM_merged_peak_750
chr1	55293859	55294238	Gata4_WT_CM_merged_peak_751
chr1	55299316	55299426	Gata4_WT_CM_merged_peak_752
chr1	55321235	55321420	Gata4_WT_CM_merged_peak_753
chr1	55420014	55420468	Gata4_WT_CM_merged_peak_754
chr1	55462764	55462934	Gata4_WT_CM_merged_peak_755
chr1	55463194	55463326	Gata4_WT_CM_merged_peak_756
chr1	55493597	55493700	Gata4_WT_CM_merged_peak_757
chr1	55497299	55497397	Gata4_WT_CM_merged_peak_758
chr1	55502643	55502928	Gata4_WT_CM_merged_peak_759
chr1	55741376	55741476	Gata4_WT_CM_merged_peak_760
chr1	55807759	55807884	Gata4_WT_CM_merged_peak_761
chr1	55945625	55945763	Gata4_WT_CM_merged_peak_762
chr1	56276706	56276829	Gata4_WT_CM_merged_peak_763
chr1	56734290	56734425	Gata4_WT_CM_merged_peak_764
chr1	56802117	56802390	Gata4_WT_CM_merged_peak_765
chr1	56850128	56850282	Gata4_WT_CM_merged_peak_766
chr1	56983352	56983812	Gata4_WT_CM_merged_peak_767
chr1	56998787	56998903	Gata4_WT_CM_merged_peak_768
chr1	57026381	57026532	Gata4_WT_CM_merged_peak_769
chr1	57029168	57029312	Gata4_WT_CM_merged_peak_770
chr1	57153877	57154161	Gata4_WT_CM_merged_peak_771
chr1	57262291	57262529	Gata4_WT_CM_merged_peak_772
chr1	57390486	57390643	Gata4_WT_CM_merged_peak_773
chr1	57434322	57434663	Gata4_WT_CM_merged_peak_774
chr1	57463394	57463760	Gata4_WT_CM_merged_peak_775
chr1	57535849	57535947	Gata4_WT_CM_merged_peak_776
chr1	57601038	57601226	Gata4_WT_CM_merged_peak_777
chr1	57628972	57629246	Gata4_WT_CM_merged_peak_778
chr1	57630642	57630875	Gata4_WT_CM_merged_peak_779
chr1	57663246	57663357	Gata4_WT_CM_merged_peak_780
chr1	57670040	57670138	Gata4_WT_CM_merged_peak_781
chr1	57710337	57710492	Gata4_WT_CM_merged_peak_782
chr1	57772565	57772842	Gata4_WT_CM_merged_peak_783
chr1	57792680	57792939	Gata4_WT_CM_merged_peak_784
chr1	57831639	57832339	Gata4_WT_CM_merged_peak_785
chr1	57890041	57890306	Gata4_WT_CM_merged_peak_786
chr1	57947094	57947266	Gata4_WT_CM_merged_peak_787
chr1	57979154	57979372	Gata4_WT_CM_merged_peak_788
chr1	57994634	57994791	Gata4_WT_CM_merged_peak_789
chr1	57998678	57998782	Gata4_WT_CM_merged_peak_790
chr1	58026776	58027132	Gata4_WT_CM_merged_peak_791
chr1	58052630	58052883	Gata4_WT_CM_merged_peak_792
chr1	58052951	58053053	Gata4_WT_CM_merged_peak_793
chr1	58087433	58087636	Gata4_WT_CM_merged_peak_794
chr1	58169747	58169875	Gata4_WT_CM_merged_peak_795
chr1	58255332	58255430	Gata4_WT_CM_merged_peak_796
chr1	58271280	58271579	Gata4_WT_CM_merged_peak_797
chr1	58287486	58287622	Gata4_WT_CM_merged_peak_798
chr1	58309225	58309357	Gata4_WT_CM_merged_peak_799
chr1	58364219	58364320	Gata4_WT_CM_merged_peak_800
chr1	58366883	58367000	Gata4_WT_CM_merged_peak_801
chr1	58398461	58398603	Gata4_WT_CM_merged_peak_802
chr1	58403096	58403262	Gata4_WT_CM_merged_peak_803
chr1	58449211	58449907	Gata4_WT_CM_merged_peak_804
chr1	58450061	58450287	Gata4_WT_CM_merged_peak_805
chr1	58450343	58450522	Gata4_WT_CM_merged_peak_806
chr1	58480326	58480454	Gata4_WT_CM_merged_peak_807
chr1	58502074	58502172	Gata4_WT_CM_merged_peak_808
chr1	58502393	58502524	Gata4_WT_CM_merged_peak_809
chr1	58562084	58562220	Gata4_WT_CM_merged_peak_810
chr1	58642957	58643438	Gata4_WT_CM_merged_peak_811
chr1	58671429	58671558	Gata4_WT_CM_merged_peak_812
chr1	58673062	58673312	Gata4_WT_CM_merged_peak_813
chr1	58768451	58768619	Gata4_WT_CM_merged_peak_814
chr1	58958924	58959131	Gata4_WT_CM_merged_peak_815
chr1	59008215	59008324	Gata4_WT_CM_merged_peak_816
chr1	59010986	59011128	Gata4_WT_CM_merged_peak_817
chr1	59030075	59030285	Gata4_WT_CM_merged_peak_818
chr1	59030415	59030570	Gata4_WT_CM_merged_peak_819
chr1	59176470	59176769	Gata4_WT_CM_merged_peak_820
chr1	59177033	59177144	Gata4_WT_CM_merged_peak_821
chr1	59177238	59177361	Gata4_WT_CM_merged_peak_822
chr1	59191390	59191488	Gata4_WT_CM_merged_peak_823
chr1	59277308	59277495	Gata4_WT_CM_merged_peak_824
chr1	59293823	59294113	Gata4_WT_CM_merged_peak_825
chr1	59294193	59294418	Gata4_WT_CM_merged_peak_826
chr1	59294845	59295036	Gata4_WT_CM_merged_peak_827
chr1	59378267	59378467	Gata4_WT_CM_merged_peak_828
chr1	59379703	59379862	Gata4_WT_CM_merged_peak_829
chr1	59391238	59391441	Gata4_WT_CM_merged_peak_830
chr1	59397781	59398039	Gata4_WT_CM_merged_peak_831
chr1	59398171	59398272	Gata4_WT_CM_merged_peak_832
chr1	59418391	59418568	Gata4_WT_CM_merged_peak_833
chr1	59421317	59421788	Gata4_WT_CM_merged_peak_834
chr1	59424871	59425353	Gata4_WT_CM_merged_peak_835
chr1	59454473	59454597	Gata4_WT_CM_merged_peak_836
chr1	59465653	59466150	Gata4_WT_CM_merged_peak_837
chr1	59466573	59466800	Gata4_WT_CM_merged_peak_838
chr1	59467020	59467176	Gata4_WT_CM_merged_peak_839
chr1	59490412	59490565	Gata4_WT_CM_merged_peak_840
chr1	59504719	59504930	Gata4_WT_CM_merged_peak_841
chr1	59530018	59530202	Gata4_WT_CM_merged_peak_842
chr1	59532614	59532797	Gata4_WT_CM_merged_peak_843
chr1	59538911	59539105	Gata4_WT_CM_merged_peak_844
chr1	59539591	59539730	Gata4_WT_CM_merged_peak_845
chr1	59544521	59544658	Gata4_WT_CM_merged_peak_846
chr1	59599214	59599430	Gata4_WT_CM_merged_peak_847
chr1	59636305	59636518	Gata4_WT_CM_merged_peak_848
chr1	59636753	59637311	Gata4_WT_CM_merged_peak_849
chr1	59688925	59689104	Gata4_WT_CM_merged_peak_850
chr1	59689259	59689438	Gata4_WT_CM_merged_peak_851
chr1	59727334	59727537	Gata4_WT_CM_merged_peak_852
chr1	59741841	59741982	Gata4_WT_CM_merged_peak_853
chr1	59796919	59797024	Gata4_WT_CM_merged_peak_854
chr1	59820073	59820357	Gata4_WT_CM_merged_peak_855
chr1	59820722	59820849	Gata4_WT_CM_merged_peak_856
chr1	59861349	59861447	Gata4_WT_CM_merged_peak_857
chr1	59870749	59870862	Gata4_WT_CM_merged_peak_858
chr1	59937486	59937584	Gata4_WT_CM_merged_peak_859
chr1	59951017	59951253	Gata4_WT_CM_merged_peak_860
chr1	59956659	59956813	Gata4_WT_CM_merged_peak_861
chr1	59969446	59969546	Gata4_WT_CM_merged_peak_862
chr1	59969805	59970121	Gata4_WT_CM_merged_peak_863
chr1	59970244	59970390	Gata4_WT_CM_merged_peak_864
chr1	59970587	59970714	Gata4_WT_CM_merged_peak_865
chr1	59999261	59999359	Gata4_WT_CM_merged_peak_866
chr1	60000786	60000903	Gata4_WT_CM_merged_peak_867
chr1	60031407	60031511	Gata4_WT_CM_merged_peak_868
chr1	60099643	60100162	Gata4_WT_CM_merged_peak_869
chr1	60155202	60155522	Gata4_WT_CM_merged_peak_870
chr1	60237070	60237196	Gata4_WT_CM_merged_peak_871
chr1	60237294	60237705	Gata4_WT_CM_merged_peak_872
chr1	60269635	60269767	Gata4_WT_CM_merged_peak_873
chr1	60466169	60466620	Gata4_WT_CM_merged_peak_874
chr1	60466735	60466973	Gata4_WT_CM_merged_peak_875
chr1	60479997	60480121	Gata4_WT_CM_merged_peak_876
chr1	60598139	60598319	Gata4_WT_CM_merged_peak_877
chr1	60623535	60623940	Gata4_WT_CM_merged_peak_878
chr1	60629694	60629824	Gata4_WT_CM_merged_peak_879
chr1	60665883	60666337	Gata4_WT_CM_merged_peak_880
chr1	60712157	60712291	Gata4_WT_CM_merged_peak_881
chr1	60713942	60714121	Gata4_WT_CM_merged_peak_882
chr1	60719133	60719371	Gata4_WT_CM_merged_peak_883
chr1	60805969	60806091	Gata4_WT_CM_merged_peak_884
chr1	60871080	60871215	Gata4_WT_CM_merged_peak_885
chr1	60872857	60873020	Gata4_WT_CM_merged_peak_886
chr1	60886739	60886942	Gata4_WT_CM_merged_peak_887
chr1	60917637	60917781	Gata4_WT_CM_merged_peak_888
chr1	61047222	61047354	Gata4_WT_CM_merged_peak_889
chr1	61196174	61196323	Gata4_WT_CM_merged_peak_890
chr1	61238350	61238471	Gata4_WT_CM_merged_peak_891
chr1	61314541	61314660	Gata4_WT_CM_merged_peak_892
chr1	61363285	61363420	Gata4_WT_CM_merged_peak_893
chr1	61409903	61410192	Gata4_WT_CM_merged_peak_894
chr1	61520447	61520587	Gata4_WT_CM_merged_peak_895
chr1	61634495	61634709	Gata4_WT_CM_merged_peak_896
chr1	61685333	61685739	Gata4_WT_CM_merged_peak_897
chr1	61696661	61697046	Gata4_WT_CM_merged_peak_898
chr1	61959964	61960062	Gata4_WT_CM_merged_peak_899
chr1	62090654	62090907	Gata4_WT_CM_merged_peak_900
chr1	62141583	62141718	Gata4_WT_CM_merged_peak_901
chr1	62222936	62223094	Gata4_WT_CM_merged_peak_902
chr1	62228263	62228465	Gata4_WT_CM_merged_peak_903
chr1	62396059	62396235	Gata4_WT_CM_merged_peak_904
chr1	62429361	62429738	Gata4_WT_CM_merged_peak_905
chr1	62444406	62444603	Gata4_WT_CM_merged_peak_906
chr1	62454270	62454524	Gata4_WT_CM_merged_peak_907
chr1	62455177	62455330	Gata4_WT_CM_merged_peak_908
chr1	62484130	62484363	Gata4_WT_CM_merged_peak_909
chr1	62611014	62611152	Gata4_WT_CM_merged_peak_910
chr1	62681883	62682147	Gata4_WT_CM_merged_peak_911
chr1	62711698	62711816	Gata4_WT_CM_merged_peak_912
chr1	62749656	62750026	Gata4_WT_CM_merged_peak_913
chr1	62826959	62827082	Gata4_WT_CM_merged_peak_914
chr1	62874750	62875005	Gata4_WT_CM_merged_peak_915
chr1	62875574	62875707	Gata4_WT_CM_merged_peak_916
chr1	62876341	62876613	Gata4_WT_CM_merged_peak_917
chr1	62906497	62906691	Gata4_WT_CM_merged_peak_918
chr1	62907407	62907670	Gata4_WT_CM_merged_peak_919
chr1	62976118	62976269	Gata4_WT_CM_merged_peak_920
chr1	63024981	63025112	Gata4_WT_CM_merged_peak_921
chr1	63039084	63039568	Gata4_WT_CM_merged_peak_922
chr1	63160266	63160380	Gata4_WT_CM_merged_peak_923
chr1	63160468	63160950	Gata4_WT_CM_merged_peak_924
chr1	63222536	63222634	Gata4_WT_CM_merged_peak_925
chr1	63223541	63223680	Gata4_WT_CM_merged_peak_926
chr1	63250952	63251122	Gata4_WT_CM_merged_peak_927
chr1	63271668	63271924	Gata4_WT_CM_merged_peak_928
chr1	63272493	63272761	Gata4_WT_CM_merged_peak_929
chr1	63293662	63293786	Gata4_WT_CM_merged_peak_930
chr1	63294924	63295186	Gata4_WT_CM_merged_peak_931
chr1	63309698	63309879	Gata4_WT_CM_merged_peak_932
chr1	63319632	63320045	Gata4_WT_CM_merged_peak_933
chr1	63320147	63320380	Gata4_WT_CM_merged_peak_934
chr1	63321501	63321646	Gata4_WT_CM_merged_peak_935
chr1	63336331	63336497	Gata4_WT_CM_merged_peak_936
chr1	63365652	63365750	Gata4_WT_CM_merged_peak_937
chr1	63369106	63369235	Gata4_WT_CM_merged_peak_938
chr1	63385096	63385397	Gata4_WT_CM_merged_peak_939
chr1	63429802	63429977	Gata4_WT_CM_merged_peak_940
chr1	63492661	63492988	Gata4_WT_CM_merged_peak_941
chr1	63499904	63500002	Gata4_WT_CM_merged_peak_942
chr1	63500124	63500345	Gata4_WT_CM_merged_peak_943
chr1	63525642	63525928	Gata4_WT_CM_merged_peak_944
chr1	63539201	63539470	Gata4_WT_CM_merged_peak_945
chr1	63661296	63661474	Gata4_WT_CM_merged_peak_946
chr1	63713913	63714061	Gata4_WT_CM_merged_peak_947
chr1	63714861	63715069	Gata4_WT_CM_merged_peak_948
chr1	63715520	63715654	Gata4_WT_CM_merged_peak_949
chr1	63777072	63777452	Gata4_WT_CM_merged_peak_950
chr1	63945610	63945726	Gata4_WT_CM_merged_peak_951
chr1	63946767	63946886	Gata4_WT_CM_merged_peak_952
chr1	63962952	63963079	Gata4_WT_CM_merged_peak_953
chr1	63983993	63984280	Gata4_WT_CM_merged_peak_954
chr1	64042511	64042651	Gata4_WT_CM_merged_peak_955
chr1	64065375	64065538	Gata4_WT_CM_merged_peak_956
chr1	64087539	64087833	Gata4_WT_CM_merged_peak_957
chr1	64127897	64128049	Gata4_WT_CM_merged_peak_958
chr1	64151967	64152131	Gata4_WT_CM_merged_peak_959
chr1	64167852	64168032	Gata4_WT_CM_merged_peak_960
chr1	64168426	64168628	Gata4_WT_CM_merged_peak_961
chr1	64168831	64169084	Gata4_WT_CM_merged_peak_962
chr1	64205522	64205663	Gata4_WT_CM_merged_peak_963
chr1	64280509	64280815	Gata4_WT_CM_merged_peak_964
chr1	64335816	64335929	Gata4_WT_CM_merged_peak_965
chr1	64343292	64343556	Gata4_WT_CM_merged_peak_966
chr1	64349375	64349660	Gata4_WT_CM_merged_peak_967
chr1	64492642	64492886	Gata4_WT_CM_merged_peak_968
chr1	64511838	64511936	Gata4_WT_CM_merged_peak_969
chr1	64535068	64535278	Gata4_WT_CM_merged_peak_970
chr1	64566068	64566166	Gata4_WT_CM_merged_peak_971
chr1	64578941	64579055	Gata4_WT_CM_merged_peak_972
chr1	64579321	64579493	Gata4_WT_CM_merged_peak_973
chr1	64579627	64579867	Gata4_WT_CM_merged_peak_974
chr1	64580015	64580134	Gata4_WT_CM_merged_peak_975
chr1	64649894	64649998	Gata4_WT_CM_merged_peak_976
chr1	64663612	64663795	Gata4_WT_CM_merged_peak_977
chr1	64664260	64664410	Gata4_WT_CM_merged_peak_978
chr1	64737482	64737813	Gata4_WT_CM_merged_peak_979
chr1	64737926	64738049	Gata4_WT_CM_merged_peak_980
chr1	64778769	64778984	Gata4_WT_CM_merged_peak_981
chr1	64784001	64784375	Gata4_WT_CM_merged_peak_982
chr1	64808297	64808499	Gata4_WT_CM_merged_peak_983
chr1	64838058	64838230	Gata4_WT_CM_merged_peak_984
chr1	64844327	64844507	Gata4_WT_CM_merged_peak_985
chr1	64860950	64861059	Gata4_WT_CM_merged_peak_986
chr1	64930703	64930831	Gata4_WT_CM_merged_peak_987
chr1	64976424	64976522	Gata4_WT_CM_merged_peak_988
chr1	64983406	64983564	Gata4_WT_CM_merged_peak_989
chr1	64992730	64993206	Gata4_WT_CM_merged_peak_990
chr1	65003103	65003558	Gata4_WT_CM_merged_peak_991
chr1	65045319	65045524	Gata4_WT_CM_merged_peak_992
chr1	65045898	65046060	Gata4_WT_CM_merged_peak_993
chr1	65120777	65120887	Gata4_WT_CM_merged_peak_994
chr1	65225648	65225949	Gata4_WT_CM_merged_peak_995
chr1	65233286	65233538	Gata4_WT_CM_merged_peak_996
chr1	66221562	66221919	Gata4_WT_CM_merged_peak_997
chr1	66476783	66477007	Gata4_WT_CM_merged_peak_998
chr1	66514581	66514928	Gata4_WT_CM_merged_peak_999
chr1	66741970	66742150	Gata4_WT_CM_merged_peak_1000
chr1	66747294	66747878	Gata4_WT_CM_merged_peak_1001
chr1	66863879	66864199	Gata4_WT_CM_merged_peak_1002
chr1	66866864	66866996	Gata4_WT_CM_merged_peak_1003
chr1	66909689	66910065	Gata4_WT_CM_merged_peak_1004
chr1	66981979	66982170	Gata4_WT_CM_merged_peak_1005
chr1	67029950	67030141	Gata4_WT_CM_merged_peak_1006
chr1	67031820	67032120	Gata4_WT_CM_merged_peak_1007
chr1	67037749	67037864	Gata4_WT_CM_merged_peak_1008
chr1	67069439	67069645	Gata4_WT_CM_merged_peak_1009
chr1	67085248	67085505	Gata4_WT_CM_merged_peak_1010
chr1	67098433	67098541	Gata4_WT_CM_merged_peak_1011
chr1	67182256	67182423	Gata4_WT_CM_merged_peak_1012
chr1	68093850	68094050	Gata4_WT_CM_merged_peak_1013
chr1	68108780	68108903	Gata4_WT_CM_merged_peak_1014
chr1	68409225	68409370	Gata4_WT_CM_merged_peak_1015
chr1	68418091	68418299	Gata4_WT_CM_merged_peak_1016
chr1	68808575	68808806	Gata4_WT_CM_merged_peak_1017
chr1	68878881	68878995	Gata4_WT_CM_merged_peak_1018
chr1	68909174	68909350	Gata4_WT_CM_merged_peak_1019
chr1	68975234	68975432	Gata4_WT_CM_merged_peak_1020
chr1	68982589	68982818	Gata4_WT_CM_merged_peak_1021
chr1	68988821	68989105	Gata4_WT_CM_merged_peak_1022
chr1	68989787	68990099	Gata4_WT_CM_merged_peak_1023
chr1	68998240	68998452	Gata4_WT_CM_merged_peak_1024
chr1	69003400	69003613	Gata4_WT_CM_merged_peak_1025
chr1	69003840	69004012	Gata4_WT_CM_merged_peak_1026
chr1	69041910	69042371	Gata4_WT_CM_merged_peak_1027
chr1	69071740	69071851	Gata4_WT_CM_merged_peak_1028
chr1	69132694	69132875	Gata4_WT_CM_merged_peak_1029
chr1	69134722	69134879	Gata4_WT_CM_merged_peak_1030
chr1	69135972	69136155	Gata4_WT_CM_merged_peak_1031
chr1	69154377	69154553	Gata4_WT_CM_merged_peak_1032
chr1	69163565	69163736	Gata4_WT_CM_merged_peak_1033
chr1	69189371	69189534	Gata4_WT_CM_merged_peak_1034
chr1	69414363	69414472	Gata4_WT_CM_merged_peak_1035
chr1	69552789	69552908	Gata4_WT_CM_merged_peak_1036
chr1	69560215	69560727	Gata4_WT_CM_merged_peak_1037
chr1	69562853	69563018	Gata4_WT_CM_merged_peak_1038
chr1	69596453	69596561	Gata4_WT_CM_merged_peak_1039
chr1	69650845	69651042	Gata4_WT_CM_merged_peak_1040
chr1	69714184	69714314	Gata4_WT_CM_merged_peak_1041
chr1	69733793	69734322	Gata4_WT_CM_merged_peak_1042
chr1	69735695	69735797	Gata4_WT_CM_merged_peak_1043
chr1	69771332	69771494	Gata4_WT_CM_merged_peak_1044
chr1	70327877	70327985	Gata4_WT_CM_merged_peak_1045
chr1	70403170	70403336	Gata4_WT_CM_merged_peak_1046
chr1	70440093	70440267	Gata4_WT_CM_merged_peak_1047
chr1	70772220	70772422	Gata4_WT_CM_merged_peak_1048
chr1	70948886	70949298	Gata4_WT_CM_merged_peak_1049
chr1	71043525	71043623	Gata4_WT_CM_merged_peak_1050
chr1	71102767	71103006	Gata4_WT_CM_merged_peak_1051
chr1	71150135	71150341	Gata4_WT_CM_merged_peak_1052
chr1	71273555	71273681	Gata4_WT_CM_merged_peak_1053
chr1	71354056	71354278	Gata4_WT_CM_merged_peak_1054
chr1	71440798	71440989	Gata4_WT_CM_merged_peak_1055
chr1	71444453	71444551	Gata4_WT_CM_merged_peak_1056
chr1	71504680	71504799	Gata4_WT_CM_merged_peak_1057
chr1	71558094	71558204	Gata4_WT_CM_merged_peak_1058
chr1	71603492	71603927	Gata4_WT_CM_merged_peak_1059
chr1	71629169	71629272	Gata4_WT_CM_merged_peak_1060
chr1	71672674	71672948	Gata4_WT_CM_merged_peak_1061
chr1	71681316	71681517	Gata4_WT_CM_merged_peak_1062
chr1	71699669	71699939	Gata4_WT_CM_merged_peak_1063
chr1	71727907	71728284	Gata4_WT_CM_merged_peak_1064
chr1	71802230	71802338	Gata4_WT_CM_merged_peak_1065
chr1	71869200	71869306	Gata4_WT_CM_merged_peak_1066
chr1	71891922	71892108	Gata4_WT_CM_merged_peak_1067
chr1	71913918	71914016	Gata4_WT_CM_merged_peak_1068
chr1	71940259	71940436	Gata4_WT_CM_merged_peak_1069
chr1	71962109	71962417	Gata4_WT_CM_merged_peak_1070
chr1	72053062	72053252	Gata4_WT_CM_merged_peak_1071
chr1	72053362	72053482	Gata4_WT_CM_merged_peak_1072
chr1	72059422	72059577	Gata4_WT_CM_merged_peak_1073
chr1	72067033	72067210	Gata4_WT_CM_merged_peak_1074
chr1	72083242	72083340	Gata4_WT_CM_merged_peak_1075
chr1	72208410	72208581	Gata4_WT_CM_merged_peak_1076
chr1	72218557	72218745	Gata4_WT_CM_merged_peak_1077
chr1	72220012	72220303	Gata4_WT_CM_merged_peak_1078
chr1	72243432	72243653	Gata4_WT_CM_merged_peak_1079
chr1	72258564	72258963	Gata4_WT_CM_merged_peak_1080
chr1	72272993	72273262	Gata4_WT_CM_merged_peak_1081
chr1	72283025	72283289	Gata4_WT_CM_merged_peak_1082
chr1	72283700	72283820	Gata4_WT_CM_merged_peak_1083
chr1	72290296	72290821	Gata4_WT_CM_merged_peak_1084
chr1	72291038	72291146	Gata4_WT_CM_merged_peak_1085
chr1	72301365	72301500	Gata4_WT_CM_merged_peak_1086
chr1	72301739	72301941	Gata4_WT_CM_merged_peak_1087
chr1	72371336	72371543	Gata4_WT_CM_merged_peak_1088
chr1	72373162	72373294	Gata4_WT_CM_merged_peak_1089
chr1	72404232	72404334	Gata4_WT_CM_merged_peak_1090
chr1	72583567	72583820	Gata4_WT_CM_merged_peak_1091
chr1	72603665	72603840	Gata4_WT_CM_merged_peak_1092
chr1	72636936	72637077	Gata4_WT_CM_merged_peak_1093
chr1	72648899	72649056	Gata4_WT_CM_merged_peak_1094
chr1	72765526	72765624	Gata4_WT_CM_merged_peak_1095
chr1	72825554	72825789	Gata4_WT_CM_merged_peak_1096
chr1	72844751	72844917	Gata4_WT_CM_merged_peak_1097
chr1	72863828	72863980	Gata4_WT_CM_merged_peak_1098
chr1	72871199	72871400	Gata4_WT_CM_merged_peak_1099
chr1	72884363	72884461	Gata4_WT_CM_merged_peak_1100
chr1	72913010	72913207	Gata4_WT_CM_merged_peak_1101
chr1	72919795	72919904	Gata4_WT_CM_merged_peak_1102
chr1	72955840	72956170	Gata4_WT_CM_merged_peak_1103
chr1	72981596	72981930	Gata4_WT_CM_merged_peak_1104
chr1	72990709	72990983	Gata4_WT_CM_merged_peak_1105
chr1	72991681	72991914	Gata4_WT_CM_merged_peak_1106
chr1	72993723	72994061	Gata4_WT_CM_merged_peak_1107
chr1	72997931	72998067	Gata4_WT_CM_merged_peak_1108
chr1	73002250	73002539	Gata4_WT_CM_merged_peak_1109
chr1	73015997	73016370	Gata4_WT_CM_merged_peak_1110
chr1	73046122	73046276	Gata4_WT_CM_merged_peak_1111
chr1	73049285	73049493	Gata4_WT_CM_merged_peak_1112
chr1	73085034	73085485	Gata4_WT_CM_merged_peak_1113
chr1	73090479	73090582	Gata4_WT_CM_merged_peak_1114
chr1	73121930	73122028	Gata4_WT_CM_merged_peak_1115
chr1	73122237	73122420	Gata4_WT_CM_merged_peak_1116
chr1	73132028	73132152	Gata4_WT_CM_merged_peak_1117
chr1	73246720	73246856	Gata4_WT_CM_merged_peak_1118
chr1	73254173	73254273	Gata4_WT_CM_merged_peak_1119
chr1	73311588	73311802	Gata4_WT_CM_merged_peak_1120
chr1	73353962	73354153	Gata4_WT_CM_merged_peak_1121
chr1	73408792	73408977	Gata4_WT_CM_merged_peak_1122
chr1	73410393	73410574	Gata4_WT_CM_merged_peak_1123
chr1	73412418	73412695	Gata4_WT_CM_merged_peak_1124
chr1	73497523	73497621	Gata4_WT_CM_merged_peak_1125
chr1	73552921	73553046	Gata4_WT_CM_merged_peak_1126
chr1	73556291	73556502	Gata4_WT_CM_merged_peak_1127
chr1	73578599	73578699	Gata4_WT_CM_merged_peak_1128
chr1	73680166	73680332	Gata4_WT_CM_merged_peak_1129
chr1	73682292	73682546	Gata4_WT_CM_merged_peak_1130
chr1	73705724	73705960	Gata4_WT_CM_merged_peak_1131
chr1	73718963	73719186	Gata4_WT_CM_merged_peak_1132
chr1	73723672	73723774	Gata4_WT_CM_merged_peak_1133
chr1	73744786	73744987	Gata4_WT_CM_merged_peak_1134
chr1	73764060	73764276	Gata4_WT_CM_merged_peak_1135
chr1	73765014	73765251	Gata4_WT_CM_merged_peak_1136
chr1	73778174	73778424	Gata4_WT_CM_merged_peak_1137
chr1	73872755	73873029	Gata4_WT_CM_merged_peak_1138
chr1	73909491	73909590	Gata4_WT_CM_merged_peak_1139
chr1	73966506	73966813	Gata4_WT_CM_merged_peak_1140
chr1	73995188	73995686	Gata4_WT_CM_merged_peak_1141
chr1	74009595	74009864	Gata4_WT_CM_merged_peak_1142
chr1	74022975	74023161	Gata4_WT_CM_merged_peak_1143
chr1	74041436	74041542	Gata4_WT_CM_merged_peak_1144
chr1	74048190	74048467	Gata4_WT_CM_merged_peak_1145
chr1	74055172	74055443	Gata4_WT_CM_merged_peak_1146
chr1	74077699	74077875	Gata4_WT_CM_merged_peak_1147
chr1	74083646	74083744	Gata4_WT_CM_merged_peak_1148
chr1	74087763	74088067	Gata4_WT_CM_merged_peak_1149
chr1	74088576	74088705	Gata4_WT_CM_merged_peak_1150
chr1	74090427	74090527	Gata4_WT_CM_merged_peak_1151
chr1	74096079	74096401	Gata4_WT_CM_merged_peak_1152
chr1	74100655	74100859	Gata4_WT_CM_merged_peak_1153
chr1	74101016	74101151	Gata4_WT_CM_merged_peak_1154
chr1	74114972	74115070	Gata4_WT_CM_merged_peak_1155
chr1	74115767	74115912	Gata4_WT_CM_merged_peak_1156
chr1	74142451	74142569	Gata4_WT_CM_merged_peak_1157
chr1	74144997	74145107	Gata4_WT_CM_merged_peak_1158
chr1	74168798	74168950	Gata4_WT_CM_merged_peak_1159
chr1	74170912	74171137	Gata4_WT_CM_merged_peak_1160
chr1	74193732	74193844	Gata4_WT_CM_merged_peak_1161
chr1	74203139	74203341	Gata4_WT_CM_merged_peak_1162
chr1	74226585	74226821	Gata4_WT_CM_merged_peak_1163
chr1	74282954	74283194	Gata4_WT_CM_merged_peak_1164
chr1	74285927	74286102	Gata4_WT_CM_merged_peak_1165
chr1	74303430	74303644	Gata4_WT_CM_merged_peak_1166
chr1	74318370	74318561	Gata4_WT_CM_merged_peak_1167
chr1	74342071	74342264	Gata4_WT_CM_merged_peak_1168
chr1	74342340	74342456	Gata4_WT_CM_merged_peak_1169
chr1	74350743	74350881	Gata4_WT_CM_merged_peak_1170
chr1	74414792	74415132	Gata4_WT_CM_merged_peak_1171
chr1	74433375	74433545	Gata4_WT_CM_merged_peak_1172
chr1	74433835	74433972	Gata4_WT_CM_merged_peak_1173
chr1	74438118	74438225	Gata4_WT_CM_merged_peak_1174
chr1	74438329	74438676	Gata4_WT_CM_merged_peak_1175
chr1	74443816	74444374	Gata4_WT_CM_merged_peak_1176
chr1	74552872	74553010	Gata4_WT_CM_merged_peak_1177
chr1	74553208	74553375	Gata4_WT_CM_merged_peak_1178
chr1	74597083	74597206	Gata4_WT_CM_merged_peak_1179
chr1	74634485	74634738	Gata4_WT_CM_merged_peak_1180
chr1	74687051	74687172	Gata4_WT_CM_merged_peak_1181
chr1	74708259	74708488	Gata4_WT_CM_merged_peak_1182
chr1	74759685	74759850	Gata4_WT_CM_merged_peak_1183
chr1	74810583	74810777	Gata4_WT_CM_merged_peak_1184
chr1	74818501	74818621	Gata4_WT_CM_merged_peak_1185
chr1	74825695	74825903	Gata4_WT_CM_merged_peak_1186
chr1	74849750	74849913	Gata4_WT_CM_merged_peak_1187
chr1	74863530	74863764	Gata4_WT_CM_merged_peak_1188
chr1	74901229	74901661	Gata4_WT_CM_merged_peak_1189
chr1	74932359	74932540	Gata4_WT_CM_merged_peak_1190
chr1	74996405	74996605	Gata4_WT_CM_merged_peak_1191
chr1	75014633	75014762	Gata4_WT_CM_merged_peak_1192
chr1	75121553	75121793	Gata4_WT_CM_merged_peak_1193
chr1	75138315	75138436	Gata4_WT_CM_merged_peak_1194
chr1	75139022	75139538	Gata4_WT_CM_merged_peak_1195
chr1	75156616	75156746	Gata4_WT_CM_merged_peak_1196
chr1	75165128	75165365	Gata4_WT_CM_merged_peak_1197
chr1	75188191	75188487	Gata4_WT_CM_merged_peak_1198
chr1	75203906	75204004	Gata4_WT_CM_merged_peak_1199
chr1	75207418	75207516	Gata4_WT_CM_merged_peak_1200
chr1	75215764	75215865	Gata4_WT_CM_merged_peak_1201
chr1	75223943	75224110	Gata4_WT_CM_merged_peak_1202
chr1	75232869	75233390	Gata4_WT_CM_merged_peak_1203
chr1	75244806	75244951	Gata4_WT_CM_merged_peak_1204
chr1	75287302	75287415	Gata4_WT_CM_merged_peak_1205
chr1	75313477	75313731	Gata4_WT_CM_merged_peak_1206
chr1	75314477	75314679	Gata4_WT_CM_merged_peak_1207
chr1	75325370	75325473	Gata4_WT_CM_merged_peak_1208
chr1	75340943	75341117	Gata4_WT_CM_merged_peak_1209
chr1	75346375	75346494	Gata4_WT_CM_merged_peak_1210
chr1	75356642	75357000	Gata4_WT_CM_merged_peak_1211
chr1	75371716	75371909	Gata4_WT_CM_merged_peak_1212
chr1	75377530	75377652	Gata4_WT_CM_merged_peak_1213
chr1	75378529	75378806	Gata4_WT_CM_merged_peak_1214
chr1	75382660	75382824	Gata4_WT_CM_merged_peak_1215
chr1	75394951	75395179	Gata4_WT_CM_merged_peak_1216
chr1	75395577	75395689	Gata4_WT_CM_merged_peak_1217
chr1	75396480	75396765	Gata4_WT_CM_merged_peak_1218
chr1	75404907	75405300	Gata4_WT_CM_merged_peak_1219
chr1	75410476	75410574	Gata4_WT_CM_merged_peak_1220
chr1	75418872	75419045	Gata4_WT_CM_merged_peak_1221
chr1	75442458	75442561	Gata4_WT_CM_merged_peak_1222
chr1	75442747	75442977	Gata4_WT_CM_merged_peak_1223
chr1	75443453	75443600	Gata4_WT_CM_merged_peak_1224
chr1	75447026	75447249	Gata4_WT_CM_merged_peak_1225
chr1	75454994	75455224	Gata4_WT_CM_merged_peak_1226
chr1	75460417	75460709	Gata4_WT_CM_merged_peak_1227
chr1	75475506	75475994	Gata4_WT_CM_merged_peak_1228
chr1	75484100	75484324	Gata4_WT_CM_merged_peak_1229
chr1	75502847	75503017	Gata4_WT_CM_merged_peak_1230
chr1	75503505	75503736	Gata4_WT_CM_merged_peak_1231
chr1	75511874	75512042	Gata4_WT_CM_merged_peak_1232
chr1	75513625	75513811	Gata4_WT_CM_merged_peak_1233
chr1	75542485	75542658	Gata4_WT_CM_merged_peak_1234
chr1	75542888	75543264	Gata4_WT_CM_merged_peak_1235
chr1	75543443	75543541	Gata4_WT_CM_merged_peak_1236
chr1	75555935	75556326	Gata4_WT_CM_merged_peak_1237
chr1	75585768	75585893	Gata4_WT_CM_merged_peak_1238
chr1	75794458	75794692	Gata4_WT_CM_merged_peak_1239
chr1	75807330	75807434	Gata4_WT_CM_merged_peak_1240
chr1	75900014	75900186	Gata4_WT_CM_merged_peak_1241
chr1	76006140	76006443	Gata4_WT_CM_merged_peak_1242
chr1	76035573	76035998	Gata4_WT_CM_merged_peak_1243
chr1	76079984	76080157	Gata4_WT_CM_merged_peak_1244
chr1	76127090	76127212	Gata4_WT_CM_merged_peak_1245
chr1	76241331	76241562	Gata4_WT_CM_merged_peak_1246
chr1	76434335	76434655	Gata4_WT_CM_merged_peak_1247
chr1	76474666	76474954	Gata4_WT_CM_merged_peak_1248
chr1	76487964	76488186	Gata4_WT_CM_merged_peak_1249
chr1	76559231	76559487	Gata4_WT_CM_merged_peak_1250
chr1	76576137	76576367	Gata4_WT_CM_merged_peak_1251
chr1	76654876	76655295	Gata4_WT_CM_merged_peak_1252
chr1	76673453	76673701	Gata4_WT_CM_merged_peak_1253
chr1	76832436	76832563	Gata4_WT_CM_merged_peak_1254
chr1	76846023	76846156	Gata4_WT_CM_merged_peak_1255
chr1	76950047	76950160	Gata4_WT_CM_merged_peak_1256
chr1	76972208	76972562	Gata4_WT_CM_merged_peak_1257
chr1	76976013	76976214	Gata4_WT_CM_merged_peak_1258
chr1	77036358	77036490	Gata4_WT_CM_merged_peak_1259
chr1	77057651	77057934	Gata4_WT_CM_merged_peak_1260
chr1	77063140	77063297	Gata4_WT_CM_merged_peak_1261
chr1	77128618	77128728	Gata4_WT_CM_merged_peak_1262
chr1	77210076	77210338	Gata4_WT_CM_merged_peak_1263
chr1	77213032	77213153	Gata4_WT_CM_merged_peak_1264
chr1	77223588	77223900	Gata4_WT_CM_merged_peak_1265
chr1	77241291	77241740	Gata4_WT_CM_merged_peak_1266
chr1	77280867	77281051	Gata4_WT_CM_merged_peak_1267
chr1	77336311	77336470	Gata4_WT_CM_merged_peak_1268
chr1	77382900	77383113	Gata4_WT_CM_merged_peak_1269
chr1	77388808	77388980	Gata4_WT_CM_merged_peak_1270
chr1	77399425	77399528	Gata4_WT_CM_merged_peak_1271
chr1	77437235	77437387	Gata4_WT_CM_merged_peak_1272
chr1	77458604	77458786	Gata4_WT_CM_merged_peak_1273
chr1	77488241	77488440	Gata4_WT_CM_merged_peak_1274
chr1	77510937	77511299	Gata4_WT_CM_merged_peak_1275
chr1	77512975	77513073	Gata4_WT_CM_merged_peak_1276
chr1	77561215	77561328	Gata4_WT_CM_merged_peak_1277
chr1	77643180	77643417	Gata4_WT_CM_merged_peak_1278
chr1	77704791	77705304	Gata4_WT_CM_merged_peak_1279
chr1	77763335	77763433	Gata4_WT_CM_merged_peak_1280
chr1	77829405	77829701	Gata4_WT_CM_merged_peak_1281
chr1	77931309	77931548	Gata4_WT_CM_merged_peak_1282
chr1	78108155	78108315	Gata4_WT_CM_merged_peak_1283
chr1	78137317	78137484	Gata4_WT_CM_merged_peak_1284
chr1	78154050	78154195	Gata4_WT_CM_merged_peak_1285
chr1	78178517	78178782	Gata4_WT_CM_merged_peak_1286
chr1	78186132	78186283	Gata4_WT_CM_merged_peak_1287
chr1	78213476	78214037	Gata4_WT_CM_merged_peak_1288
chr1	78281327	78281536	Gata4_WT_CM_merged_peak_1289
chr1	78284026	78284163	Gata4_WT_CM_merged_peak_1290
chr1	78313098	78313221	Gata4_WT_CM_merged_peak_1291
chr1	78336363	78336613	Gata4_WT_CM_merged_peak_1292
chr1	78381293	78381391	Gata4_WT_CM_merged_peak_1293
chr1	78485542	78485791	Gata4_WT_CM_merged_peak_1294
chr1	78534166	78534264	Gata4_WT_CM_merged_peak_1295
chr1	78534372	78534521	Gata4_WT_CM_merged_peak_1296
chr1	78598581	78598857	Gata4_WT_CM_merged_peak_1297
chr1	78605702	78606331	Gata4_WT_CM_merged_peak_1298
chr1	78612036	78612143	Gata4_WT_CM_merged_peak_1299
chr1	78654107	78654244	Gata4_WT_CM_merged_peak_1300
chr1	78654396	78654647	Gata4_WT_CM_merged_peak_1301
chr1	78691195	78691361	Gata4_WT_CM_merged_peak_1302
chr1	78700235	78700451	Gata4_WT_CM_merged_peak_1303
chr1	78721532	78721683	Gata4_WT_CM_merged_peak_1304
chr1	79436535	79436768	Gata4_WT_CM_merged_peak_1305
chr1	79450981	79451156	Gata4_WT_CM_merged_peak_1306
chr1	79587042	79587166	Gata4_WT_CM_merged_peak_1307
chr1	79668789	79668889	Gata4_WT_CM_merged_peak_1308
chr1	79683899	79684172	Gata4_WT_CM_merged_peak_1309
chr1	79731279	79731399	Gata4_WT_CM_merged_peak_1310
chr1	79745933	79746110	Gata4_WT_CM_merged_peak_1311
chr1	79758129	79758370	Gata4_WT_CM_merged_peak_1312
chr1	79772565	79772906	Gata4_WT_CM_merged_peak_1313
chr1	79792632	79792785	Gata4_WT_CM_merged_peak_1314
chr1	79799686	79799851	Gata4_WT_CM_merged_peak_1315
chr1	79855072	79855466	Gata4_WT_CM_merged_peak_1316
chr1	79879117	79879217	Gata4_WT_CM_merged_peak_1317
chr1	79879329	79879538	Gata4_WT_CM_merged_peak_1318
chr1	79954488	79954762	Gata4_WT_CM_merged_peak_1319
chr1	80157358	80157477	Gata4_WT_CM_merged_peak_1320
chr1	80189502	80189816	Gata4_WT_CM_merged_peak_1321
chr1	80289151	80289450	Gata4_WT_CM_merged_peak_1322
chr1	80290013	80290193	Gata4_WT_CM_merged_peak_1323
chr1	80300330	80300435	Gata4_WT_CM_merged_peak_1324
chr1	80336550	80337011	Gata4_WT_CM_merged_peak_1325
chr1	80337068	80337272	Gata4_WT_CM_merged_peak_1326
chr1	80523226	80523352	Gata4_WT_CM_merged_peak_1327
chr1	81590262	81590367	Gata4_WT_CM_merged_peak_1328
chr1	81658387	81658562	Gata4_WT_CM_merged_peak_1329
chr1	81751947	81752139	Gata4_WT_CM_merged_peak_1330
chr1	81784255	81784374	Gata4_WT_CM_merged_peak_1331
chr1	81913438	81913581	Gata4_WT_CM_merged_peak_1332
chr1	81946324	81946422	Gata4_WT_CM_merged_peak_1333
chr1	81955173	81955535	Gata4_WT_CM_merged_peak_1334
chr1	81960830	81960948	Gata4_WT_CM_merged_peak_1335
chr1	81999465	81999807	Gata4_WT_CM_merged_peak_1336
chr1	82007113	82007320	Gata4_WT_CM_merged_peak_1337
chr1	82165101	82165199	Gata4_WT_CM_merged_peak_1338
chr1	82196578	82196676	Gata4_WT_CM_merged_peak_1339
chr1	82197318	82197513	Gata4_WT_CM_merged_peak_1340
chr1	82216656	82216816	Gata4_WT_CM_merged_peak_1341
chr1	82217661	82217862	Gata4_WT_CM_merged_peak_1342
chr1	82264113	82264413	Gata4_WT_CM_merged_peak_1343
chr1	82278605	82278726	Gata4_WT_CM_merged_peak_1344
chr1	82279929	82280268	Gata4_WT_CM_merged_peak_1345
chr1	82281066	82281165	Gata4_WT_CM_merged_peak_1346
chr1	82288041	82288399	Gata4_WT_CM_merged_peak_1347
chr1	82355514	82355793	Gata4_WT_CM_merged_peak_1348
chr1	82361145	82361349	Gata4_WT_CM_merged_peak_1349
chr1	82386058	82386224	Gata4_WT_CM_merged_peak_1350
chr1	82425852	82426000	Gata4_WT_CM_merged_peak_1351
chr1	82592995	82593180	Gata4_WT_CM_merged_peak_1352
chr1	82627996	82628315	Gata4_WT_CM_merged_peak_1353
chr1	82644683	82644828	Gata4_WT_CM_merged_peak_1354
chr1	82721466	82721769	Gata4_WT_CM_merged_peak_1355
chr1	82784093	82784310	Gata4_WT_CM_merged_peak_1356
chr1	82812599	82812805	Gata4_WT_CM_merged_peak_1357
chr1	82816753	82816951	Gata4_WT_CM_merged_peak_1358
chr1	82831291	82831441	Gata4_WT_CM_merged_peak_1359
chr1	82835908	82836297	Gata4_WT_CM_merged_peak_1360
chr1	82841980	82842155	Gata4_WT_CM_merged_peak_1361
chr1	82941846	82941981	Gata4_WT_CM_merged_peak_1362
chr1	82968709	82968893	Gata4_WT_CM_merged_peak_1363
chr1	83000320	83000434	Gata4_WT_CM_merged_peak_1364
chr1	83003441	83003563	Gata4_WT_CM_merged_peak_1365
chr1	83034733	83034839	Gata4_WT_CM_merged_peak_1366
chr1	83205713	83205886	Gata4_WT_CM_merged_peak_1367
chr1	83214991	83215227	Gata4_WT_CM_merged_peak_1368
chr1	83264879	83265157	Gata4_WT_CM_merged_peak_1369
chr1	83324395	83324555	Gata4_WT_CM_merged_peak_1370
chr1	83334380	83334490	Gata4_WT_CM_merged_peak_1371
chr1	83342180	83342417	Gata4_WT_CM_merged_peak_1372
chr1	83343122	83343388	Gata4_WT_CM_merged_peak_1373
chr1	83347409	83347797	Gata4_WT_CM_merged_peak_1374
chr1	83353626	83353882	Gata4_WT_CM_merged_peak_1375
chr1	83356034	83356287	Gata4_WT_CM_merged_peak_1376
chr1	83356859	83357148	Gata4_WT_CM_merged_peak_1377
chr1	83387025	83387153	Gata4_WT_CM_merged_peak_1378
chr1	83403465	83403658	Gata4_WT_CM_merged_peak_1379
chr1	83404640	83404842	Gata4_WT_CM_merged_peak_1380
chr1	83437072	83437191	Gata4_WT_CM_merged_peak_1381
chr1	83709923	83710175	Gata4_WT_CM_merged_peak_1382
chr1	83919647	83919803	Gata4_WT_CM_merged_peak_1383
chr1	83999387	83999489	Gata4_WT_CM_merged_peak_1384
chr1	84195941	84196123	Gata4_WT_CM_merged_peak_1385
chr1	84211794	84211945	Gata4_WT_CM_merged_peak_1386
chr1	84214533	84214654	Gata4_WT_CM_merged_peak_1387
chr1	84281020	84281462	Gata4_WT_CM_merged_peak_1388
chr1	84401464	84401606	Gata4_WT_CM_merged_peak_1389
chr1	84535411	84535589	Gata4_WT_CM_merged_peak_1390
chr1	84577727	84577932	Gata4_WT_CM_merged_peak_1391
chr1	84608545	84608821	Gata4_WT_CM_merged_peak_1392
chr1	84611696	84611839	Gata4_WT_CM_merged_peak_1393
chr1	84692383	84692515	Gata4_WT_CM_merged_peak_1394
chr1	84692848	84692983	Gata4_WT_CM_merged_peak_1395
chr1	84719455	84719633	Gata4_WT_CM_merged_peak_1396
chr1	84835755	84836173	Gata4_WT_CM_merged_peak_1397
chr1	84848559	84848922	Gata4_WT_CM_merged_peak_1398
chr1	84866227	84866356	Gata4_WT_CM_merged_peak_1399
chr1	84867982	84868189	Gata4_WT_CM_merged_peak_1400
chr1	84919460	84919759	Gata4_WT_CM_merged_peak_1401
chr1	84920144	84920356	Gata4_WT_CM_merged_peak_1402
chr1	84931123	84931285	Gata4_WT_CM_merged_peak_1403
chr1	84931535	84931633	Gata4_WT_CM_merged_peak_1404
chr1	85274365	85274558	Gata4_WT_CM_merged_peak_1405
chr1	85277037	85277206	Gata4_WT_CM_merged_peak_1406
chr1	87487664	87488092	Gata4_WT_CM_merged_peak_1407
chr1	87489018	87489128	Gata4_WT_CM_merged_peak_1408
chr1	87489580	87489964	Gata4_WT_CM_merged_peak_1409
chr1	87599859	87600059	Gata4_WT_CM_merged_peak_1410
chr1	87615701	87615905	Gata4_WT_CM_merged_peak_1411
chr1	87641983	87642108	Gata4_WT_CM_merged_peak_1412
chr1	87655562	87655756	Gata4_WT_CM_merged_peak_1413
chr1	87689915	87691093	Gata4_WT_CM_merged_peak_1414
chr1	87691917	87692037	Gata4_WT_CM_merged_peak_1415
chr1	87703369	87703526	Gata4_WT_CM_merged_peak_1416
chr1	87791187	87791293	Gata4_WT_CM_merged_peak_1417
chr1	87791623	87791722	Gata4_WT_CM_merged_peak_1418
chr1	87793485	87793628	Gata4_WT_CM_merged_peak_1419
chr1	87798363	87798564	Gata4_WT_CM_merged_peak_1420
chr1	87803633	87803842	Gata4_WT_CM_merged_peak_1421
chr1	87805728	87805970	Gata4_WT_CM_merged_peak_1422
chr1	87852368	87852466	Gata4_WT_CM_merged_peak_1423
chr1	87878644	87878781	Gata4_WT_CM_merged_peak_1424
chr1	87904561	87904675	Gata4_WT_CM_merged_peak_1425
chr1	87942470	87942802	Gata4_WT_CM_merged_peak_1426
chr1	87942877	87942978	Gata4_WT_CM_merged_peak_1427
chr1	87961388	87961510	Gata4_WT_CM_merged_peak_1428
chr1	88051105	88051300	Gata4_WT_CM_merged_peak_1429
chr1	88075557	88075675	Gata4_WT_CM_merged_peak_1430
chr1	88131709	88131947	Gata4_WT_CM_merged_peak_1431
chr1	88140099	88140318	Gata4_WT_CM_merged_peak_1432
chr1	88154802	88155020	Gata4_WT_CM_merged_peak_1433
chr1	88198718	88198925	Gata4_WT_CM_merged_peak_1434
chr1	88236099	88236223	Gata4_WT_CM_merged_peak_1435
chr1	88255336	88255455	Gata4_WT_CM_merged_peak_1436
chr1	88258625	88258751	Gata4_WT_CM_merged_peak_1437
chr1	88276406	88276549	Gata4_WT_CM_merged_peak_1438
chr1	88297037	88297176	Gata4_WT_CM_merged_peak_1439
chr1	88326365	88326507	Gata4_WT_CM_merged_peak_1440
chr1	88331193	88331298	Gata4_WT_CM_merged_peak_1441
chr1	88336243	88336484	Gata4_WT_CM_merged_peak_1442
chr1	88339113	88339211	Gata4_WT_CM_merged_peak_1443
chr1	88344412	88344608	Gata4_WT_CM_merged_peak_1444
chr1	88361551	88361807	Gata4_WT_CM_merged_peak_1445
chr1	88367179	88367447	Gata4_WT_CM_merged_peak_1446
chr1	88368898	88369051	Gata4_WT_CM_merged_peak_1447
chr1	88375757	88376036	Gata4_WT_CM_merged_peak_1448
chr1	88383784	88384172	Gata4_WT_CM_merged_peak_1449
chr1	88394369	88394645	Gata4_WT_CM_merged_peak_1450
chr1	88400609	88400709	Gata4_WT_CM_merged_peak_1451
chr1	88400786	88401036	Gata4_WT_CM_merged_peak_1452
chr1	88422891	88422989	Gata4_WT_CM_merged_peak_1453
chr1	88424629	88424761	Gata4_WT_CM_merged_peak_1454
chr1	88448014	88448201	Gata4_WT_CM_merged_peak_1455
chr1	88478897	88479019	Gata4_WT_CM_merged_peak_1456
chr1	88483599	88483784	Gata4_WT_CM_merged_peak_1457
chr1	88566126	88566303	Gata4_WT_CM_merged_peak_1458
chr1	88567065	88567358	Gata4_WT_CM_merged_peak_1459
chr1	88600356	88600905	Gata4_WT_CM_merged_peak_1460
chr1	88616083	88616271	Gata4_WT_CM_merged_peak_1461
chr1	88666553	88666670	Gata4_WT_CM_merged_peak_1462
chr1	88750742	88750858	Gata4_WT_CM_merged_peak_1463
chr1	88755642	88755792	Gata4_WT_CM_merged_peak_1464
chr1	88775660	88775770	Gata4_WT_CM_merged_peak_1465
chr1	88813017	88813135	Gata4_WT_CM_merged_peak_1466
chr1	88903146	88903297	Gata4_WT_CM_merged_peak_1467
chr1	89052694	89052866	Gata4_WT_CM_merged_peak_1468
chr1	89110386	89110885	Gata4_WT_CM_merged_peak_1469
chr1	89223552	89223934	Gata4_WT_CM_merged_peak_1470
chr1	89389161	89389259	Gata4_WT_CM_merged_peak_1471
chr1	89406930	89407167	Gata4_WT_CM_merged_peak_1472
chr1	89490949	89491047	Gata4_WT_CM_merged_peak_1473
chr1	89524754	89524867	Gata4_WT_CM_merged_peak_1474
chr1	89528810	89528982	Gata4_WT_CM_merged_peak_1475
chr1	89554032	89554138	Gata4_WT_CM_merged_peak_1476
chr1	89652439	89652569	Gata4_WT_CM_merged_peak_1477
chr1	89652670	89652799	Gata4_WT_CM_merged_peak_1478
chr1	89652859	89652985	Gata4_WT_CM_merged_peak_1479
chr1	89703279	89703454	Gata4_WT_CM_merged_peak_1480
chr1	89704501	89704599	Gata4_WT_CM_merged_peak_1481
chr1	89744542	89744700	Gata4_WT_CM_merged_peak_1482
chr1	89749728	89750264	Gata4_WT_CM_merged_peak_1483
chr1	89758530	89758643	Gata4_WT_CM_merged_peak_1484
chr1	89777508	89777789	Gata4_WT_CM_merged_peak_1485
chr1	89796321	89796465	Gata4_WT_CM_merged_peak_1486
chr1	89826606	89826704	Gata4_WT_CM_merged_peak_1487
chr1	89858213	89858385	Gata4_WT_CM_merged_peak_1488
chr1	89880642	89880758	Gata4_WT_CM_merged_peak_1489
chr1	89904750	89905087	Gata4_WT_CM_merged_peak_1490
chr1	90102011	90102117	Gata4_WT_CM_merged_peak_1491
chr1	90102186	90102338	Gata4_WT_CM_merged_peak_1492
chr1	90116289	90116449	Gata4_WT_CM_merged_peak_1493
chr1	90155914	90156039	Gata4_WT_CM_merged_peak_1494
chr1	90161824	90162216	Gata4_WT_CM_merged_peak_1495
chr1	90173868	90174325	Gata4_WT_CM_merged_peak_1496
chr1	90176008	90176267	Gata4_WT_CM_merged_peak_1497
chr1	90176374	90176621	Gata4_WT_CM_merged_peak_1498
chr1	90378678	90378900	Gata4_WT_CM_merged_peak_1499
chr1	90385268	90385493	Gata4_WT_CM_merged_peak_1500
chr1	90385719	90385861	Gata4_WT_CM_merged_peak_1501
chr1	90388648	90388835	Gata4_WT_CM_merged_peak_1502
chr1	90401300	90401527	Gata4_WT_CM_merged_peak_1503
chr1	90414799	90414974	Gata4_WT_CM_merged_peak_1504
chr1	90512690	90512840	Gata4_WT_CM_merged_peak_1505
chr1	90542456	90542653	Gata4_WT_CM_merged_peak_1506
chr1	90598212	90598424	Gata4_WT_CM_merged_peak_1507
chr1	90598572	90598989	Gata4_WT_CM_merged_peak_1508
chr1	90644218	90644316	Gata4_WT_CM_merged_peak_1509
chr1	90646300	90646398	Gata4_WT_CM_merged_peak_1510
chr1	90681875	90682068	Gata4_WT_CM_merged_peak_1511
chr1	90822863	90823007	Gata4_WT_CM_merged_peak_1512
chr1	90836088	90836221	Gata4_WT_CM_merged_peak_1513
chr1	90853842	90853948	Gata4_WT_CM_merged_peak_1514
chr1	90865692	90865835	Gata4_WT_CM_merged_peak_1515
chr1	90877041	90877217	Gata4_WT_CM_merged_peak_1516
chr1	90885611	90885787	Gata4_WT_CM_merged_peak_1517
chr1	90895426	90895726	Gata4_WT_CM_merged_peak_1518
chr1	90966914	90967118	Gata4_WT_CM_merged_peak_1519
chr1	90989242	90989378	Gata4_WT_CM_merged_peak_1520
chr1	90993105	90993241	Gata4_WT_CM_merged_peak_1521
chr1	91016934	91017192	Gata4_WT_CM_merged_peak_1522
chr1	91019066	91019166	Gata4_WT_CM_merged_peak_1523
chr1	91027801	91027914	Gata4_WT_CM_merged_peak_1524
chr1	91034929	91035027	Gata4_WT_CM_merged_peak_1525
chr1	91036260	91036398	Gata4_WT_CM_merged_peak_1526
chr1	91080258	91080369	Gata4_WT_CM_merged_peak_1527
chr1	91087821	91088033	Gata4_WT_CM_merged_peak_1528
chr1	91088907	91089150	Gata4_WT_CM_merged_peak_1529
chr1	91325368	91325537	Gata4_WT_CM_merged_peak_1530
chr1	91334627	91334801	Gata4_WT_CM_merged_peak_1531
chr1	91351117	91351747	Gata4_WT_CM_merged_peak_1532
chr1	91351886	91352038	Gata4_WT_CM_merged_peak_1533
chr1	91364472	91364602	Gata4_WT_CM_merged_peak_1534
chr1	91381278	91381424	Gata4_WT_CM_merged_peak_1535
chr1	91430428	91430526	Gata4_WT_CM_merged_peak_1536
chr1	91463224	91463647	Gata4_WT_CM_merged_peak_1537
chr1	91476638	91476891	Gata4_WT_CM_merged_peak_1538
chr1	91477036	91477318	Gata4_WT_CM_merged_peak_1539
chr1	91477986	91478102	Gata4_WT_CM_merged_peak_1540
chr1	91483700	91483872	Gata4_WT_CM_merged_peak_1541
chr1	91519495	91519603	Gata4_WT_CM_merged_peak_1542
chr1	91524328	91524467	Gata4_WT_CM_merged_peak_1543
chr1	91550583	91550681	Gata4_WT_CM_merged_peak_1544
chr1	91585613	91585820	Gata4_WT_CM_merged_peak_1545
chr1	91591598	91591754	Gata4_WT_CM_merged_peak_1546
chr1	91599857	91600297	Gata4_WT_CM_merged_peak_1547
chr1	91612945	91613128	Gata4_WT_CM_merged_peak_1548
chr1	91620877	91621010	Gata4_WT_CM_merged_peak_1549
chr1	91824015	91824113	Gata4_WT_CM_merged_peak_1550
chr1	91864803	91865178	Gata4_WT_CM_merged_peak_1551
chr1	91888886	91889013	Gata4_WT_CM_merged_peak_1552
chr1	91894470	91894607	Gata4_WT_CM_merged_peak_1553
chr1	91894661	91894945	Gata4_WT_CM_merged_peak_1554
chr1	91923653	91923787	Gata4_WT_CM_merged_peak_1555
chr1	92060192	92060290	Gata4_WT_CM_merged_peak_1556
chr1	92116881	92117173	Gata4_WT_CM_merged_peak_1557
chr1	92124373	92124617	Gata4_WT_CM_merged_peak_1558
chr1	92125231	92125351	Gata4_WT_CM_merged_peak_1559
chr1	92136927	92137241	Gata4_WT_CM_merged_peak_1560
chr1	92180620	92180737	Gata4_WT_CM_merged_peak_1561
chr1	92186098	92186306	Gata4_WT_CM_merged_peak_1562
chr1	92228274	92228378	Gata4_WT_CM_merged_peak_1563
chr1	92242802	92242903	Gata4_WT_CM_merged_peak_1564
chr1	92295205	92295511	Gata4_WT_CM_merged_peak_1565
chr1	92311707	92311813	Gata4_WT_CM_merged_peak_1566
chr1	92314736	92314891	Gata4_WT_CM_merged_peak_1567
chr1	92387038	92387215	Gata4_WT_CM_merged_peak_1568
chr1	92399634	92399764	Gata4_WT_CM_merged_peak_1569
chr1	92401079	92401690	Gata4_WT_CM_merged_peak_1570
chr1	92442000	92442098	Gata4_WT_CM_merged_peak_1571
chr1	92448703	92448885	Gata4_WT_CM_merged_peak_1572
chr1	92487470	92487588	Gata4_WT_CM_merged_peak_1573
chr1	92499750	92499927	Gata4_WT_CM_merged_peak_1574
chr1	92499979	92500149	Gata4_WT_CM_merged_peak_1575
chr1	92547423	92547592	Gata4_WT_CM_merged_peak_1576
chr1	92563400	92563563	Gata4_WT_CM_merged_peak_1577
chr1	92587742	92587877	Gata4_WT_CM_merged_peak_1578
chr1	92784499	92784597	Gata4_WT_CM_merged_peak_1579
chr1	92814213	92814376	Gata4_WT_CM_merged_peak_1580
chr1	92814871	92815060	Gata4_WT_CM_merged_peak_1581
chr1	92869661	92870055	Gata4_WT_CM_merged_peak_1582
chr1	92873531	92873629	Gata4_WT_CM_merged_peak_1583
chr1	92877078	92877187	Gata4_WT_CM_merged_peak_1584
chr1	92895151	92895477	Gata4_WT_CM_merged_peak_1585
chr1	92896875	92897076	Gata4_WT_CM_merged_peak_1586
chr1	92897799	92897917	Gata4_WT_CM_merged_peak_1587
chr1	92906842	92906990	Gata4_WT_CM_merged_peak_1588
chr1	92912299	92912415	Gata4_WT_CM_merged_peak_1589
chr1	92919137	92919235	Gata4_WT_CM_merged_peak_1590
chr1	92929256	92929671	Gata4_WT_CM_merged_peak_1591
chr1	92938296	92938420	Gata4_WT_CM_merged_peak_1592
chr1	92939915	92940111	Gata4_WT_CM_merged_peak_1593
chr1	92949426	92949570	Gata4_WT_CM_merged_peak_1594
chr1	92950346	92950449	Gata4_WT_CM_merged_peak_1595
chr1	92956474	92956607	Gata4_WT_CM_merged_peak_1596
chr1	92968351	92968554	Gata4_WT_CM_merged_peak_1597
chr1	92979417	92979605	Gata4_WT_CM_merged_peak_1598
chr1	92981736	92981848	Gata4_WT_CM_merged_peak_1599
chr1	92983009	92983234	Gata4_WT_CM_merged_peak_1600
chr1	92995488	92995746	Gata4_WT_CM_merged_peak_1601
chr1	93005958	93006190	Gata4_WT_CM_merged_peak_1602
chr1	93006831	93006929	Gata4_WT_CM_merged_peak_1603
chr1	93094531	93094642	Gata4_WT_CM_merged_peak_1604
chr1	93113458	93113901	Gata4_WT_CM_merged_peak_1605
chr1	93146745	93147257	Gata4_WT_CM_merged_peak_1606
chr1	93164714	93164969	Gata4_WT_CM_merged_peak_1607
chr1	93194627	93194830	Gata4_WT_CM_merged_peak_1608
chr1	93194930	93195028	Gata4_WT_CM_merged_peak_1609
chr1	93209891	93210070	Gata4_WT_CM_merged_peak_1610
chr1	93218475	93218753	Gata4_WT_CM_merged_peak_1611
chr1	93230234	93230431	Gata4_WT_CM_merged_peak_1612
chr1	93262899	93263159	Gata4_WT_CM_merged_peak_1613
chr1	93294864	93295009	Gata4_WT_CM_merged_peak_1614
chr1	93295072	93295601	Gata4_WT_CM_merged_peak_1615
chr1	93309292	93309416	Gata4_WT_CM_merged_peak_1616
chr1	93309881	93310026	Gata4_WT_CM_merged_peak_1617
chr1	93310885	93311087	Gata4_WT_CM_merged_peak_1618
chr1	93342731	93342862	Gata4_WT_CM_merged_peak_1619
chr1	93345293	93345666	Gata4_WT_CM_merged_peak_1620
chr1	93355723	93355863	Gata4_WT_CM_merged_peak_1621
chr1	93356077	93356309	Gata4_WT_CM_merged_peak_1622
chr1	93391104	93391414	Gata4_WT_CM_merged_peak_1623
chr1	93430196	93430316	Gata4_WT_CM_merged_peak_1624
chr1	93436899	93437043	Gata4_WT_CM_merged_peak_1625
chr1	93437142	93437292	Gata4_WT_CM_merged_peak_1626
chr1	93476077	93476365	Gata4_WT_CM_merged_peak_1627
chr1	93612684	93612885	Gata4_WT_CM_merged_peak_1628
chr1	93614734	93614884	Gata4_WT_CM_merged_peak_1629
chr1	93659865	93659963	Gata4_WT_CM_merged_peak_1630
chr1	93667479	93667577	Gata4_WT_CM_merged_peak_1631
chr1	93683682	93683877	Gata4_WT_CM_merged_peak_1632
chr1	93697703	93697945	Gata4_WT_CM_merged_peak_1633
chr1	93698052	93698244	Gata4_WT_CM_merged_peak_1634
chr1	93720064	93720225	Gata4_WT_CM_merged_peak_1635
chr1	93727419	93727753	Gata4_WT_CM_merged_peak_1636
chr1	93754683	93754804	Gata4_WT_CM_merged_peak_1637
chr1	93758196	93758441	Gata4_WT_CM_merged_peak_1638
chr1	93816635	93816867	Gata4_WT_CM_merged_peak_1639
chr1	93831735	93831961	Gata4_WT_CM_merged_peak_1640
chr1	93883267	93883492	Gata4_WT_CM_merged_peak_1641
chr1	93951737	93951952	Gata4_WT_CM_merged_peak_1642
chr1	93957255	93957396	Gata4_WT_CM_merged_peak_1643
chr1	93971058	93971228	Gata4_WT_CM_merged_peak_1644
chr1	93980611	93980908	Gata4_WT_CM_merged_peak_1645
chr1	93996249	93996417	Gata4_WT_CM_merged_peak_1646
chr1	94005370	94005525	Gata4_WT_CM_merged_peak_1647
chr1	94007156	94007297	Gata4_WT_CM_merged_peak_1648
chr1	94056483	94056682	Gata4_WT_CM_merged_peak_1649
chr1	94064238	94064432	Gata4_WT_CM_merged_peak_1650
chr1	94076243	94076780	Gata4_WT_CM_merged_peak_1651
chr1	94077428	94077589	Gata4_WT_CM_merged_peak_1652
chr1	94109070	94109276	Gata4_WT_CM_merged_peak_1653
chr1	94144084	94144182	Gata4_WT_CM_merged_peak_1654
chr1	94212844	94213078	Gata4_WT_CM_merged_peak_1655
chr1	94229002	94229100	Gata4_WT_CM_merged_peak_1656
chr1	94276169	94276341	Gata4_WT_CM_merged_peak_1657
chr1	94286020	94286118	Gata4_WT_CM_merged_peak_1658
chr1	94295379	94295477	Gata4_WT_CM_merged_peak_1659
chr1	94325104	94325263	Gata4_WT_CM_merged_peak_1660
chr1	94332586	94332696	Gata4_WT_CM_merged_peak_1661
chr1	94338270	94338527	Gata4_WT_CM_merged_peak_1662
chr1	94370311	94370409	Gata4_WT_CM_merged_peak_1663
chr1	94538182	94538727	Gata4_WT_CM_merged_peak_1664
chr1	94544369	94544570	Gata4_WT_CM_merged_peak_1665
chr1	94595587	94595912	Gata4_WT_CM_merged_peak_1666
chr1	94617181	94617411	Gata4_WT_CM_merged_peak_1667
chr1	94642752	94642916	Gata4_WT_CM_merged_peak_1668
chr1	94668958	94669152	Gata4_WT_CM_merged_peak_1669
chr1	94671136	94671394	Gata4_WT_CM_merged_peak_1670
chr1	94672058	94672312	Gata4_WT_CM_merged_peak_1671
chr1	94728088	94728352	Gata4_WT_CM_merged_peak_1672
chr1	94728443	94728556	Gata4_WT_CM_merged_peak_1673
chr1	94745121	94745427	Gata4_WT_CM_merged_peak_1674
chr1	94745872	94746012	Gata4_WT_CM_merged_peak_1675
chr1	94751890	94752095	Gata4_WT_CM_merged_peak_1676
chr1	94804005	94804168	Gata4_WT_CM_merged_peak_1677
chr1	94807235	94807832	Gata4_WT_CM_merged_peak_1678
chr1	94830925	94831055	Gata4_WT_CM_merged_peak_1679
chr1	94831123	94831325	Gata4_WT_CM_merged_peak_1680
chr1	94930682	94930798	Gata4_WT_CM_merged_peak_1681
chr1	94954114	94954216	Gata4_WT_CM_merged_peak_1682
chr1	94998425	94998559	Gata4_WT_CM_merged_peak_1683
chr1	95132377	95132719	Gata4_WT_CM_merged_peak_1684
chr1	95169219	95169396	Gata4_WT_CM_merged_peak_1685
chr1	95192354	95192556	Gata4_WT_CM_merged_peak_1686
chr1	95202433	95202577	Gata4_WT_CM_merged_peak_1687
chr1	95240230	95240360	Gata4_WT_CM_merged_peak_1688
chr1	95331025	95331144	Gata4_WT_CM_merged_peak_1689
chr1	95334429	95334563	Gata4_WT_CM_merged_peak_1690
chr1	95342139	95342328	Gata4_WT_CM_merged_peak_1691
chr1	95374974	95375187	Gata4_WT_CM_merged_peak_1692
chr1	95375506	95375795	Gata4_WT_CM_merged_peak_1693
chr1	95408555	95408860	Gata4_WT_CM_merged_peak_1694
chr1	95520977	95521574	Gata4_WT_CM_merged_peak_1695
chr1	95532098	95532537	Gata4_WT_CM_merged_peak_1696
chr1	95565348	95565570	Gata4_WT_CM_merged_peak_1697
chr1	95582188	95582310	Gata4_WT_CM_merged_peak_1698
chr1	95589514	95589659	Gata4_WT_CM_merged_peak_1699
chr1	95628637	95628788	Gata4_WT_CM_merged_peak_1700
chr1	95638604	95639036	Gata4_WT_CM_merged_peak_1701
chr1	95650981	95651822	Gata4_WT_CM_merged_peak_1702
chr1	95700344	95700830	Gata4_WT_CM_merged_peak_1703
chr1	95701522	95701634	Gata4_WT_CM_merged_peak_1704
chr1	95721903	95722046	Gata4_WT_CM_merged_peak_1705
chr1	95882905	95883037	Gata4_WT_CM_merged_peak_1706
chr1	95931577	95932220	Gata4_WT_CM_merged_peak_1707
chr1	96166754	96166958	Gata4_WT_CM_merged_peak_1708
chr1	96167095	96167231	Gata4_WT_CM_merged_peak_1709
chr1	96168565	96168689	Gata4_WT_CM_merged_peak_1710
chr1	96233173	96233449	Gata4_WT_CM_merged_peak_1711
chr1	96598357	96598523	Gata4_WT_CM_merged_peak_1712
chr1	96700377	96700538	Gata4_WT_CM_merged_peak_1713
chr1	97210228	97210449	Gata4_WT_CM_merged_peak_1714
chr1	97330759	97330928	Gata4_WT_CM_merged_peak_1715
chr1	97348475	97348606	Gata4_WT_CM_merged_peak_1716
chr1	97563962	97564398	Gata4_WT_CM_merged_peak_1717
chr1	97662577	97662755	Gata4_WT_CM_merged_peak_1718
chr1	99473771	99473875	Gata4_WT_CM_merged_peak_1719
chr1	99519078	99519229	Gata4_WT_CM_merged_peak_1720
chr1	99557421	99558020	Gata4_WT_CM_merged_peak_1721
chr1	99558119	99558240	Gata4_WT_CM_merged_peak_1722
chr1	99558426	99558755	Gata4_WT_CM_merged_peak_1723
chr1	99569287	99569477	Gata4_WT_CM_merged_peak_1724
chr1	99595695	99595829	Gata4_WT_CM_merged_peak_1725
chr1	99595972	99596073	Gata4_WT_CM_merged_peak_1726
chr1	99623722	99623820	Gata4_WT_CM_merged_peak_1727
chr1	99642310	99642489	Gata4_WT_CM_merged_peak_1728
chr1	99651073	99651233	Gata4_WT_CM_merged_peak_1729
chr1	99657137	99657258	Gata4_WT_CM_merged_peak_1730
chr1	99666622	99666820	Gata4_WT_CM_merged_peak_1731
chr1	99667012	99667112	Gata4_WT_CM_merged_peak_1732
chr1	99820488	99820628	Gata4_WT_CM_merged_peak_1733
chr1	99873508	99874037	Gata4_WT_CM_merged_peak_1734
chr1	99879051	99879223	Gata4_WT_CM_merged_peak_1735
chr1	99927933	99928050	Gata4_WT_CM_merged_peak_1736
chr1	99981267	99981601	Gata4_WT_CM_merged_peak_1737
chr1	99991877	99992340	Gata4_WT_CM_merged_peak_1738
chr1	99993288	99993438	Gata4_WT_CM_merged_peak_1739
chr1	100049319	100049579	Gata4_WT_CM_merged_peak_1740
chr1	100170590	100171098	Gata4_WT_CM_merged_peak_1741
chr1	100176359	100176547	Gata4_WT_CM_merged_peak_1742
chr1	100206537	100206848	Gata4_WT_CM_merged_peak_1743
chr1	100910020	100910149	Gata4_WT_CM_merged_peak_1744
chr1	101668817	101669023	Gata4_WT_CM_merged_peak_1745
chr1	102068695	102068808	Gata4_WT_CM_merged_peak_1746
chr1	102698435	102698564	Gata4_WT_CM_merged_peak_1747
chr1	102701962	102702268	Gata4_WT_CM_merged_peak_1748
chr1	103189723	103189874	Gata4_WT_CM_merged_peak_1749
chr1	103624955	103625090	Gata4_WT_CM_merged_peak_1750
chr1	104412052	104412172	Gata4_WT_CM_merged_peak_1751
chr1	104584033	104584231	Gata4_WT_CM_merged_peak_1752
chr1	104584292	104584501	Gata4_WT_CM_merged_peak_1753
chr1	104596547	104596676	Gata4_WT_CM_merged_peak_1754
chr1	106610249	106610400	Gata4_WT_CM_merged_peak_1755
chr1	106709034	106709336	Gata4_WT_CM_merged_peak_1756
chr1	106714252	106714410	Gata4_WT_CM_merged_peak_1757
chr1	106829764	106829988	Gata4_WT_CM_merged_peak_1758
chr1	106835181	106835291	Gata4_WT_CM_merged_peak_1759
chr1	106846264	106846496	Gata4_WT_CM_merged_peak_1760
chr1	106847287	106847528	Gata4_WT_CM_merged_peak_1761
chr1	107015116	107015218	Gata4_WT_CM_merged_peak_1762
chr1	107084772	107084975	Gata4_WT_CM_merged_peak_1763
chr1	107179021	107179121	Gata4_WT_CM_merged_peak_1764
chr1	107253254	107253386	Gata4_WT_CM_merged_peak_1765
chr1	107461007	107461123	Gata4_WT_CM_merged_peak_1766
chr1	107559901	107559999	Gata4_WT_CM_merged_peak_1767
chr1	107560446	107560633	Gata4_WT_CM_merged_peak_1768
chr1	107677099	107677403	Gata4_WT_CM_merged_peak_1769
chr1	107787769	107787984	Gata4_WT_CM_merged_peak_1770
chr1	107850412	107850602	Gata4_WT_CM_merged_peak_1771
chr1	107868394	107868574	Gata4_WT_CM_merged_peak_1772
chr1	107870647	107870861	Gata4_WT_CM_merged_peak_1773
chr1	107887198	107887311	Gata4_WT_CM_merged_peak_1774
chr1	107890368	107890712	Gata4_WT_CM_merged_peak_1775
chr1	107896397	107896505	Gata4_WT_CM_merged_peak_1776
chr1	107904233	107904331	Gata4_WT_CM_merged_peak_1777
chr1	108068271	108068477	Gata4_WT_CM_merged_peak_1778
chr1	108068613	108068850	Gata4_WT_CM_merged_peak_1779
chr1	108069248	108069511	Gata4_WT_CM_merged_peak_1780
chr1	108069584	108069817	Gata4_WT_CM_merged_peak_1781
chr1	108088564	108088701	Gata4_WT_CM_merged_peak_1782
chr1	108100495	108100625	Gata4_WT_CM_merged_peak_1783
chr1	108100909	108101225	Gata4_WT_CM_merged_peak_1784
chr1	108103705	108103907	Gata4_WT_CM_merged_peak_1785
chr1	108158920	108159018	Gata4_WT_CM_merged_peak_1786
chr1	108292184	108292282	Gata4_WT_CM_merged_peak_1787
chr1	108358736	108358878	Gata4_WT_CM_merged_peak_1788
chr1	108427209	108427329	Gata4_WT_CM_merged_peak_1789
chr1	108435164	108435284	Gata4_WT_CM_merged_peak_1790
chr1	108452158	108452299	Gata4_WT_CM_merged_peak_1791
chr1	108529849	108529978	Gata4_WT_CM_merged_peak_1792
chr1	108549647	108549811	Gata4_WT_CM_merged_peak_1793
chr1	108610714	108611189	Gata4_WT_CM_merged_peak_1794
chr1	108655482	108655580	Gata4_WT_CM_merged_peak_1795
chr1	108656081	108656236	Gata4_WT_CM_merged_peak_1796
chr1	108656386	108656500	Gata4_WT_CM_merged_peak_1797
chr1	108693092	108693241	Gata4_WT_CM_merged_peak_1798
chr1	109247750	109248051	Gata4_WT_CM_merged_peak_1799
chr1	109373873	109373981	Gata4_WT_CM_merged_peak_1800
chr1	109443230	109443328	Gata4_WT_CM_merged_peak_1801
chr1	109535160	109535348	Gata4_WT_CM_merged_peak_1802
chr1	109561383	109561481	Gata4_WT_CM_merged_peak_1803
chr1	109616663	109616804	Gata4_WT_CM_merged_peak_1804
chr1	109625191	109625387	Gata4_WT_CM_merged_peak_1805
chr1	109663822	109664068	Gata4_WT_CM_merged_peak_1806
chr1	110331365	110331463	Gata4_WT_CM_merged_peak_1807
chr1	111377741	111377926	Gata4_WT_CM_merged_peak_1808
chr1	111480843	111480992	Gata4_WT_CM_merged_peak_1809
chr1	111879642	111879753	Gata4_WT_CM_merged_peak_1810
chr1	113761220	113761485	Gata4_WT_CM_merged_peak_1811
chr1	114199315	114199457	Gata4_WT_CM_merged_peak_1812
chr1	117581214	117581335	Gata4_WT_CM_merged_peak_1813
chr1	117754562	117754721	Gata4_WT_CM_merged_peak_1814
chr1	117826785	117826883	Gata4_WT_CM_merged_peak_1815
chr1	117827653	117827947	Gata4_WT_CM_merged_peak_1816
chr1	117878923	117879044	Gata4_WT_CM_merged_peak_1817
chr1	117880902	117881063	Gata4_WT_CM_merged_peak_1818
chr1	117933307	117933435	Gata4_WT_CM_merged_peak_1819
chr1	117996282	117996468	Gata4_WT_CM_merged_peak_1820
chr1	118095243	118095457	Gata4_WT_CM_merged_peak_1821
chr1	118251194	118251340	Gata4_WT_CM_merged_peak_1822
chr1	120207707	120208224	Gata4_WT_CM_merged_peak_1823
chr1	120261602	120261779	Gata4_WT_CM_merged_peak_1824
chr1	120285049	120285184	Gata4_WT_CM_merged_peak_1825
chr1	120285821	120285943	Gata4_WT_CM_merged_peak_1826
chr1	120286353	120286457	Gata4_WT_CM_merged_peak_1827
chr1	120355564	120355850	Gata4_WT_CM_merged_peak_1828
chr1	120369071	120369254	Gata4_WT_CM_merged_peak_1829
chr1	120373726	120373836	Gata4_WT_CM_merged_peak_1830
chr1	120375905	120376208	Gata4_WT_CM_merged_peak_1831
chr1	120378535	120378895	Gata4_WT_CM_merged_peak_1832
chr1	120379094	120379339	Gata4_WT_CM_merged_peak_1833
chr1	120382676	120382956	Gata4_WT_CM_merged_peak_1834
chr1	120407671	120407895	Gata4_WT_CM_merged_peak_1835
chr1	120465011	120465143	Gata4_WT_CM_merged_peak_1836
chr1	120491969	120492365	Gata4_WT_CM_merged_peak_1837
chr1	120645356	120645518	Gata4_WT_CM_merged_peak_1838
chr1	120701067	120701271	Gata4_WT_CM_merged_peak_1839
chr1	120727413	120727528	Gata4_WT_CM_merged_peak_1840
chr1	120801694	120801865	Gata4_WT_CM_merged_peak_1841
chr1	120811755	120811866	Gata4_WT_CM_merged_peak_1842
chr1	120826045	120826273	Gata4_WT_CM_merged_peak_1843
chr1	120834909	120835018	Gata4_WT_CM_merged_peak_1844
chr1	120880465	120880587	Gata4_WT_CM_merged_peak_1845
chr1	120900714	120901005	Gata4_WT_CM_merged_peak_1846
chr1	120928847	120928948	Gata4_WT_CM_merged_peak_1847
chr1	120944632	120944832	Gata4_WT_CM_merged_peak_1848
chr1	120948729	120948926	Gata4_WT_CM_merged_peak_1849
chr1	120950223	120950394	Gata4_WT_CM_merged_peak_1850
chr1	120990466	120990631	Gata4_WT_CM_merged_peak_1851
chr1	121005492	121005692	Gata4_WT_CM_merged_peak_1852
chr1	121080144	121080352	Gata4_WT_CM_merged_peak_1853
chr1	121080439	121080779	Gata4_WT_CM_merged_peak_1854
chr1	121094009	121094141	Gata4_WT_CM_merged_peak_1855
chr1	121114142	121114255	Gata4_WT_CM_merged_peak_1856
chr1	121115959	121116085	Gata4_WT_CM_merged_peak_1857
chr1	121133408	121133755	Gata4_WT_CM_merged_peak_1858
chr1	121135163	121135340	Gata4_WT_CM_merged_peak_1859
chr1	121145790	121145896	Gata4_WT_CM_merged_peak_1860
chr1	121233682	121233812	Gata4_WT_CM_merged_peak_1861
chr1	121244884	121245061	Gata4_WT_CM_merged_peak_1862
chr1	121286412	121286625	Gata4_WT_CM_merged_peak_1863
chr1	121293142	121293328	Gata4_WT_CM_merged_peak_1864
chr1	121317601	121317863	Gata4_WT_CM_merged_peak_1865
chr1	121368157	121368255	Gata4_WT_CM_merged_peak_1866
chr1	121369286	121369509	Gata4_WT_CM_merged_peak_1867
chr1	121374325	121374471	Gata4_WT_CM_merged_peak_1868
chr1	121384563	121384704	Gata4_WT_CM_merged_peak_1869
chr1	121388676	121388830	Gata4_WT_CM_merged_peak_1870
chr1	121393568	121393672	Gata4_WT_CM_merged_peak_1871
chr1	121401113	121401254	Gata4_WT_CM_merged_peak_1872
chr1	121401494	121401636	Gata4_WT_CM_merged_peak_1873
chr1	121422842	121422999	Gata4_WT_CM_merged_peak_1874
chr1	121438275	121438438	Gata4_WT_CM_merged_peak_1875
chr1	121441808	121442004	Gata4_WT_CM_merged_peak_1876
chr1	121506956	121507142	Gata4_WT_CM_merged_peak_1877
chr1	121526815	121527258	Gata4_WT_CM_merged_peak_1878
chr1	121545128	121545428	Gata4_WT_CM_merged_peak_1879
chr1	121546364	121546601	Gata4_WT_CM_merged_peak_1880
chr1	121733348	121733755	Gata4_WT_CM_merged_peak_1881
chr1	121733869	121734102	Gata4_WT_CM_merged_peak_1882
chr1	121761037	121761166	Gata4_WT_CM_merged_peak_1883
chr1	121791720	121791818	Gata4_WT_CM_merged_peak_1884
chr1	121809737	121809946	Gata4_WT_CM_merged_peak_1885
chr1	121893783	121893958	Gata4_WT_CM_merged_peak_1886
chr1	121921569	121921902	Gata4_WT_CM_merged_peak_1887
chr1	121970222	121970562	Gata4_WT_CM_merged_peak_1888
chr1	122017540	122017693	Gata4_WT_CM_merged_peak_1889
chr1	122073019	122073207	Gata4_WT_CM_merged_peak_1890
chr1	122128025	122128270	Gata4_WT_CM_merged_peak_1891
chr1	122142321	122142475	Gata4_WT_CM_merged_peak_1892
chr1	122155921	122156105	Gata4_WT_CM_merged_peak_1893
chr1	122161852	122162002	Gata4_WT_CM_merged_peak_1894
chr1	122201273	122201371	Gata4_WT_CM_merged_peak_1895
chr1	122236985	122237145	Gata4_WT_CM_merged_peak_1896
chr1	122239125	122239239	Gata4_WT_CM_merged_peak_1897
chr1	122339278	122339414	Gata4_WT_CM_merged_peak_1898
chr1	122346263	122346469	Gata4_WT_CM_merged_peak_1899
chr1	122359016	122359125	Gata4_WT_CM_merged_peak_1900
chr1	122455379	122455570	Gata4_WT_CM_merged_peak_1901
chr1	122499504	122499735	Gata4_WT_CM_merged_peak_1902
chr1	122499788	122499934	Gata4_WT_CM_merged_peak_1903
chr1	122500177	122500275	Gata4_WT_CM_merged_peak_1904
chr1	122631386	122631496	Gata4_WT_CM_merged_peak_1905
chr1	122632736	122632882	Gata4_WT_CM_merged_peak_1906
chr1	122636161	122636404	Gata4_WT_CM_merged_peak_1907
chr1	122643254	122643368	Gata4_WT_CM_merged_peak_1908
chr1	122653965	122654272	Gata4_WT_CM_merged_peak_1909
chr1	122655322	122655559	Gata4_WT_CM_merged_peak_1910
chr1	122670227	122670354	Gata4_WT_CM_merged_peak_1911
chr1	122745320	122745483	Gata4_WT_CM_merged_peak_1912
chr1	122993598	122993817	Gata4_WT_CM_merged_peak_1913
chr1	122993933	122994031	Gata4_WT_CM_merged_peak_1914
chr1	123215509	123215646	Gata4_WT_CM_merged_peak_1915
chr1	123224062	123224160	Gata4_WT_CM_merged_peak_1916
chr1	123224296	123224612	Gata4_WT_CM_merged_peak_1917
chr1	123249418	123249602	Gata4_WT_CM_merged_peak_1918
chr1	123268153	123268270	Gata4_WT_CM_merged_peak_1919
chr1	123323623	123323821	Gata4_WT_CM_merged_peak_1920
chr1	123328101	123328228	Gata4_WT_CM_merged_peak_1921
chr1	123464518	123464633	Gata4_WT_CM_merged_peak_1922
chr1	123557716	123557844	Gata4_WT_CM_merged_peak_1923
chr1	123966197	123966370	Gata4_WT_CM_merged_peak_1924
chr1	124109491	124109645	Gata4_WT_CM_merged_peak_1925
chr1	124253724	124253864	Gata4_WT_CM_merged_peak_1926
chr1	125477894	125478016	Gata4_WT_CM_merged_peak_1927
chr1	125595491	125595628	Gata4_WT_CM_merged_peak_1928
chr1	125926280	125926418	Gata4_WT_CM_merged_peak_1929
chr1	126840939	126841124	Gata4_WT_CM_merged_peak_1930
chr1	127316582	127316728	Gata4_WT_CM_merged_peak_1931
chr1	127332205	127332468	Gata4_WT_CM_merged_peak_1932
chr1	127373107	127373207	Gata4_WT_CM_merged_peak_1933
chr1	127387704	127387962	Gata4_WT_CM_merged_peak_1934
chr1	127438940	127439115	Gata4_WT_CM_merged_peak_1935
chr1	127441615	127441758	Gata4_WT_CM_merged_peak_1936
chr1	127456991	127457268	Gata4_WT_CM_merged_peak_1937
chr1	127457583	127457766	Gata4_WT_CM_merged_peak_1938
chr1	127472141	127472501	Gata4_WT_CM_merged_peak_1939
chr1	127549860	127550012	Gata4_WT_CM_merged_peak_1940
chr1	127559810	127559989	Gata4_WT_CM_merged_peak_1941
chr1	127575077	127575176	Gata4_WT_CM_merged_peak_1942
chr1	127608557	127608684	Gata4_WT_CM_merged_peak_1943
chr1	127619764	127619933	Gata4_WT_CM_merged_peak_1944
chr1	127684931	127685043	Gata4_WT_CM_merged_peak_1945
chr1	127728923	127729040	Gata4_WT_CM_merged_peak_1946
chr1	127735634	127735818	Gata4_WT_CM_merged_peak_1947
chr1	127763890	127764021	Gata4_WT_CM_merged_peak_1948
chr1	127808196	127808364	Gata4_WT_CM_merged_peak_1949
chr1	127808551	127808698	Gata4_WT_CM_merged_peak_1950
chr1	127902346	127902616	Gata4_WT_CM_merged_peak_1951
chr1	128121051	128121217	Gata4_WT_CM_merged_peak_1952
chr1	128166511	128166741	Gata4_WT_CM_merged_peak_1953
chr1	128213557	128213697	Gata4_WT_CM_merged_peak_1954
chr1	128340612	128340838	Gata4_WT_CM_merged_peak_1955
chr1	128389354	128389492	Gata4_WT_CM_merged_peak_1956
chr1	128474785	128475162	Gata4_WT_CM_merged_peak_1957
chr1	128494024	128494224	Gata4_WT_CM_merged_peak_1958
chr1	128547517	128547702	Gata4_WT_CM_merged_peak_1959
chr1	128695427	128695755	Gata4_WT_CM_merged_peak_1960
chr1	128729611	128729733	Gata4_WT_CM_merged_peak_1961
chr1	128793326	128793533	Gata4_WT_CM_merged_peak_1962
chr1	128928875	128929007	Gata4_WT_CM_merged_peak_1963
chr1	129070501	129070643	Gata4_WT_CM_merged_peak_1964
chr1	129101730	129101962	Gata4_WT_CM_merged_peak_1965
chr1	129113673	129113877	Gata4_WT_CM_merged_peak_1966
chr1	129142814	129142945	Gata4_WT_CM_merged_peak_1967
chr1	129184172	129184408	Gata4_WT_CM_merged_peak_1968
chr1	129199095	129199398	Gata4_WT_CM_merged_peak_1969
chr1	129216581	129216760	Gata4_WT_CM_merged_peak_1970
chr1	129217467	129217772	Gata4_WT_CM_merged_peak_1971
chr1	129226436	129226698	Gata4_WT_CM_merged_peak_1972
chr1	129235465	129235697	Gata4_WT_CM_merged_peak_1973
chr1	129241814	129241927	Gata4_WT_CM_merged_peak_1974
chr1	129245673	129245773	Gata4_WT_CM_merged_peak_1975
chr1	129260323	129260502	Gata4_WT_CM_merged_peak_1976
chr1	129305917	129306039	Gata4_WT_CM_merged_peak_1977
chr1	129306253	129306358	Gata4_WT_CM_merged_peak_1978
chr1	129306816	129307001	Gata4_WT_CM_merged_peak_1979
chr1	129315885	129316016	Gata4_WT_CM_merged_peak_1980
chr1	129339345	129339881	Gata4_WT_CM_merged_peak_1981
chr1	129357616	129357832	Gata4_WT_CM_merged_peak_1982
chr1	129362005	129362209	Gata4_WT_CM_merged_peak_1983
chr1	129408522	129408825	Gata4_WT_CM_merged_peak_1984
chr1	129418401	129418525	Gata4_WT_CM_merged_peak_1985
chr1	129476026	129476198	Gata4_WT_CM_merged_peak_1986
chr1	129485210	129485343	Gata4_WT_CM_merged_peak_1987
chr1	129486558	129486703	Gata4_WT_CM_merged_peak_1988
chr1	129492942	129493049	Gata4_WT_CM_merged_peak_1989
chr1	129494308	129494406	Gata4_WT_CM_merged_peak_1990
chr1	129507034	129507328	Gata4_WT_CM_merged_peak_1991
chr1	129557189	129557370	Gata4_WT_CM_merged_peak_1992
chr1	129557620	129557781	Gata4_WT_CM_merged_peak_1993
chr1	129558239	129558509	Gata4_WT_CM_merged_peak_1994
chr1	129574035	129574228	Gata4_WT_CM_merged_peak_1995
chr1	129574284	129574493	Gata4_WT_CM_merged_peak_1996
chr1	129613123	129613260	Gata4_WT_CM_merged_peak_1997
chr1	129653169	129653382	Gata4_WT_CM_merged_peak_1998
chr1	129662027	129662140	Gata4_WT_CM_merged_peak_1999
chr1	129664139	129664256	Gata4_WT_CM_merged_peak_2000
[truncated: 51,466 more rows]

## Sheet: Luna-Zurita _2016_NKX2.5_CP
chr1	3171233	3171426	Nkx2-5_WT_CP_merged_peak_1
chr1	3661177	3661311	Nkx2-5_WT_CP_merged_peak_2
chr1	3661496	3662132	Nkx2-5_WT_CP_merged_peak_3
chr1	3902898	3903028	Nkx2-5_WT_CP_merged_peak_4
chr1	4195759	4195960	Nkx2-5_WT_CP_merged_peak_5
chr1	4402663	4402864	Nkx2-5_WT_CP_merged_peak_6
chr1	4447164	4447384	Nkx2-5_WT_CP_merged_peak_7
chr1	4482049	4482186	Nkx2-5_WT_CP_merged_peak_8
chr1	4561692	4562264	Nkx2-5_WT_CP_merged_peak_9
chr1	4775509	4776081	Nkx2-5_WT_CP_merged_peak_10
chr1	4797613	4798253	Nkx2-5_WT_CP_merged_peak_11
chr1	4847481	4848237	Nkx2-5_WT_CP_merged_peak_12
chr1	5072944	5073605	Nkx2-5_WT_CP_merged_peak_13
chr1	5236296	5236524	Nkx2-5_WT_CP_merged_peak_14
chr1	5277504	5277745	Nkx2-5_WT_CP_merged_peak_15
chr1	5316643	5316798	Nkx2-5_WT_CP_merged_peak_16
chr1	5549747	5549979	Nkx2-5_WT_CP_merged_peak_17
chr1	5581384	5581526	Nkx2-5_WT_CP_merged_peak_18
chr1	6183697	6183858	Nkx2-5_WT_CP_merged_peak_19
chr1	6204463	6205236	Nkx2-5_WT_CP_merged_peak_20
chr1	6372854	6373326	Nkx2-5_WT_CP_merged_peak_21
chr1	6431360	6431625	Nkx2-5_WT_CP_merged_peak_22
chr1	6515536	6515703	Nkx2-5_WT_CP_merged_peak_23
chr1	7078565	7079404	Nkx2-5_WT_CP_merged_peak_24
chr1	7095328	7095498	Nkx2-5_WT_CP_merged_peak_25
chr1	7166922	7167097	Nkx2-5_WT_CP_merged_peak_26
chr1	7191715	7191879	Nkx2-5_WT_CP_merged_peak_27
chr1	7388002	7388671	Nkx2-5_WT_CP_merged_peak_28
chr1	7730918	7731092	Nkx2-5_WT_CP_merged_peak_29
chr1	7767327	7767577	Nkx2-5_WT_CP_merged_peak_30
chr1	7961495	7961641	Nkx2-5_WT_CP_merged_peak_31
chr1	7971980	7972154	Nkx2-5_WT_CP_merged_peak_32
chr1	7972349	7972567	Nkx2-5_WT_CP_merged_peak_33
chr1	9361816	9362019	Nkx2-5_WT_CP_merged_peak_34
chr1	9535130	9536048	Nkx2-5_WT_CP_merged_peak_35
chr1	9690143	9690991	Nkx2-5_WT_CP_merged_peak_36
chr1	9738077	9738589	Nkx2-5_WT_CP_merged_peak_37
chr1	9762952	9763116	Nkx2-5_WT_CP_merged_peak_38
chr1	9787967	9788617	Nkx2-5_WT_CP_merged_peak_39
chr1	9838194	9838640	Nkx2-5_WT_CP_merged_peak_40
chr1	9933948	9934438	Nkx2-5_WT_CP_merged_peak_41
chr1	9957728	9958387	Nkx2-5_WT_CP_merged_peak_42
chr1	10027853	10028099	Nkx2-5_WT_CP_merged_peak_43
chr1	10029595	10030272	Nkx2-5_WT_CP_merged_peak_44
chr1	10222315	10223468	Nkx2-5_WT_CP_merged_peak_45
chr1	10268571	10268733	Nkx2-5_WT_CP_merged_peak_46
chr1	10368516	10368676	Nkx2-5_WT_CP_merged_peak_47
chr1	10983502	10983969	Nkx2-5_WT_CP_merged_peak_48
chr1	11319685	11319927	Nkx2-5_WT_CP_merged_peak_49
chr1	11328318	11328499	Nkx2-5_WT_CP_merged_peak_50
chr1	11404082	11404391	Nkx2-5_WT_CP_merged_peak_51
chr1	11790888	11791162	Nkx2-5_WT_CP_merged_peak_52
chr1	12494745	12494889	Nkx2-5_WT_CP_merged_peak_53
chr1	12605924	12606166	Nkx2-5_WT_CP_merged_peak_54
chr1	12613119	12613494	Nkx2-5_WT_CP_merged_peak_55
chr1	12622814	12622947	Nkx2-5_WT_CP_merged_peak_56
chr1	12682295	12682805	Nkx2-5_WT_CP_merged_peak_57
chr1	12708113	12708404	Nkx2-5_WT_CP_merged_peak_58
chr1	12708470	12708898	Nkx2-5_WT_CP_merged_peak_59
chr1	12738642	12738917	Nkx2-5_WT_CP_merged_peak_60
chr1	12825785	12826000	Nkx2-5_WT_CP_merged_peak_61
chr1	12826105	12826252	Nkx2-5_WT_CP_merged_peak_62
chr1	12864414	12864680	Nkx2-5_WT_CP_merged_peak_63
chr1	12865666	12865881	Nkx2-5_WT_CP_merged_peak_64
chr1	13028986	13029196	Nkx2-5_WT_CP_merged_peak_65
chr1	13362695	13364440	Nkx2-5_WT_CP_merged_peak_66
chr1	13364587	13364804	Nkx2-5_WT_CP_merged_peak_67
chr1	13380243	13380461	Nkx2-5_WT_CP_merged_peak_68
chr1	13416569	13416829	Nkx2-5_WT_CP_merged_peak_69
chr1	13579310	13580302	Nkx2-5_WT_CP_merged_peak_70
chr1	13589469	13589712	Nkx2-5_WT_CP_merged_peak_71
chr1	13650302	13650930	Nkx2-5_WT_CP_merged_peak_72
chr1	13761199	13761376	Nkx2-5_WT_CP_merged_peak_73
chr1	13921268	13921401	Nkx2-5_WT_CP_merged_peak_74
chr1	14155239	14155380	Nkx2-5_WT_CP_merged_peak_75
chr1	14163313	14163710	Nkx2-5_WT_CP_merged_peak_76
chr1	14180838	14181062	Nkx2-5_WT_CP_merged_peak_77
chr1	14217689	14217915	Nkx2-5_WT_CP_merged_peak_78
chr1	14299711	14300171	Nkx2-5_WT_CP_merged_peak_79
chr1	14452778	14453001	Nkx2-5_WT_CP_merged_peak_80
chr1	14455177	14455333	Nkx2-5_WT_CP_merged_peak_81
chr1	14496598	14496987	Nkx2-5_WT_CP_merged_peak_82
chr1	14745489	14745619	Nkx2-5_WT_CP_merged_peak_83
chr1	15276662	15277190	Nkx2-5_WT_CP_merged_peak_84
chr1	15642144	15642372	Nkx2-5_WT_CP_merged_peak_85
chr1	15795370	15796211	Nkx2-5_WT_CP_merged_peak_86
chr1	15809694	15809852	Nkx2-5_WT_CP_merged_peak_87
chr1	15882635	15882998	Nkx2-5_WT_CP_merged_peak_88
chr1	15909276	15909412	Nkx2-5_WT_CP_merged_peak_89
chr1	16002855	16003052	Nkx2-5_WT_CP_merged_peak_90
chr1	16083128	16083438	Nkx2-5_WT_CP_merged_peak_91
chr1	16094316	16094577	Nkx2-5_WT_CP_merged_peak_92
chr1	16094970	16096031	Nkx2-5_WT_CP_merged_peak_93
chr1	16120708	16121000	Nkx2-5_WT_CP_merged_peak_94
chr1	16126818	16127148	Nkx2-5_WT_CP_merged_peak_95
chr1	16176702	16176899	Nkx2-5_WT_CP_merged_peak_96
chr1	16219783	16219947	Nkx2-5_WT_CP_merged_peak_97
chr1	16221621	16222067	Nkx2-5_WT_CP_merged_peak_98
chr1	16283953	16284276	Nkx2-5_WT_CP_merged_peak_99
chr1	16481822	16481952	Nkx2-5_WT_CP_merged_peak_100
chr1	16508937	16509586	Nkx2-5_WT_CP_merged_peak_101
chr1	16509796	16510124	Nkx2-5_WT_CP_merged_peak_102
chr1	16609090	16609722	Nkx2-5_WT_CP_merged_peak_103
chr1	16646618	16647430	Nkx2-5_WT_CP_merged_peak_104
chr1	16655045	16655631	Nkx2-5_WT_CP_merged_peak_105
chr1	16678624	16679021	Nkx2-5_WT_CP_merged_peak_106
chr1	16894850	16895130	Nkx2-5_WT_CP_merged_peak_107
chr1	17087661	17088181	Nkx2-5_WT_CP_merged_peak_108
chr1	17135498	17135768	Nkx2-5_WT_CP_merged_peak_109
chr1	17297626	17297925	Nkx2-5_WT_CP_merged_peak_110
chr1	17368191	17368390	Nkx2-5_WT_CP_merged_peak_111
chr1	17632341	17632743	Nkx2-5_WT_CP_merged_peak_112
chr1	17717682	17717956	Nkx2-5_WT_CP_merged_peak_113
chr1	18282676	18282840	Nkx2-5_WT_CP_merged_peak_114
chr1	18666811	18666941	Nkx2-5_WT_CP_merged_peak_115
chr1	18951622	18951890	Nkx2-5_WT_CP_merged_peak_116
chr1	19224197	19224343	Nkx2-5_WT_CP_merged_peak_117
chr1	19748143	19748282	Nkx2-5_WT_CP_merged_peak_118
chr1	19954679	19954874	Nkx2-5_WT_CP_merged_peak_119
chr1	20809954	20810728	Nkx2-5_WT_CP_merged_peak_120
chr1	20880410	20880862	Nkx2-5_WT_CP_merged_peak_121
chr1	20941224	20941856	Nkx2-5_WT_CP_merged_peak_122
chr1	20974473	20974603	Nkx2-5_WT_CP_merged_peak_123
chr1	21034362	21034591	Nkx2-5_WT_CP_merged_peak_124
chr1	21040923	21041527	Nkx2-5_WT_CP_merged_peak_125
chr1	21042463	21042663	Nkx2-5_WT_CP_merged_peak_126
chr1	21069098	21069744	Nkx2-5_WT_CP_merged_peak_127
chr1	21156404	21156670	Nkx2-5_WT_CP_merged_peak_128
chr1	21208647	21209055	Nkx2-5_WT_CP_merged_peak_129
chr1	21438878	21439153	Nkx2-5_WT_CP_merged_peak_130
chr1	21521833	21522016	Nkx2-5_WT_CP_merged_peak_131
chr1	21625723	21626033	Nkx2-5_WT_CP_merged_peak_132
chr1	21928746	21928914	Nkx2-5_WT_CP_merged_peak_133
chr1	21951318	21951838	Nkx2-5_WT_CP_merged_peak_134
chr1	22540455	22540745	Nkx2-5_WT_CP_merged_peak_135
chr1	22660663	22660891	Nkx2-5_WT_CP_merged_peak_136
chr1	22812735	22813091	Nkx2-5_WT_CP_merged_peak_137
chr1	23262570	23263352	Nkx2-5_WT_CP_merged_peak_138
chr1	23263419	23263741	Nkx2-5_WT_CP_merged_peak_139
chr1	23389669	23390437	Nkx2-5_WT_CP_merged_peak_140
chr1	23469669	23469799	Nkx2-5_WT_CP_merged_peak_141
chr1	23669370	23669504	Nkx2-5_WT_CP_merged_peak_142
chr1	23769749	23769987	Nkx2-5_WT_CP_merged_peak_143
chr1	23770657	23770834	Nkx2-5_WT_CP_merged_peak_144
chr1	23928629	23929451	Nkx2-5_WT_CP_merged_peak_145
chr1	23965874	23966029	Nkx2-5_WT_CP_merged_peak_146
chr1	24012255	24012742	Nkx2-5_WT_CP_merged_peak_147
chr1	24106642	24107621	Nkx2-5_WT_CP_merged_peak_148
chr1	24144122	24144315	Nkx2-5_WT_CP_merged_peak_149
chr1	24202784	24203308	Nkx2-5_WT_CP_merged_peak_150
chr1	24234033	24234184	Nkx2-5_WT_CP_merged_peak_151
chr1	24593389	24593552	Nkx2-5_WT_CP_merged_peak_152
chr1	24685177	24685817	Nkx2-5_WT_CP_merged_peak_153
chr1	25886806	25887348	Nkx2-5_WT_CP_merged_peak_154
chr1	26743955	26744227	Nkx2-5_WT_CP_merged_peak_155
chr1	26744361	26744677	Nkx2-5_WT_CP_merged_peak_156
chr1	26744894	26745034	Nkx2-5_WT_CP_merged_peak_157
chr1	26976802	26976946	Nkx2-5_WT_CP_merged_peak_158
chr1	28487993	28488130	Nkx2-5_WT_CP_merged_peak_159
chr1	30738660	30738813	Nkx2-5_WT_CP_merged_peak_160
chr1	30889604	30889777	Nkx2-5_WT_CP_merged_peak_161
chr1	30929973	30931019	Nkx2-5_WT_CP_merged_peak_162
chr1	30997617	30997923	Nkx2-5_WT_CP_merged_peak_163
chr1	31005911	31007083	Nkx2-5_WT_CP_merged_peak_164
chr1	31850955	31851146	Nkx2-5_WT_CP_merged_peak_165
chr1	32229430	32229695	Nkx2-5_WT_CP_merged_peak_166
chr1	33165912	33166042	Nkx2-5_WT_CP_merged_peak_167
chr1	33390907	33391291	Nkx2-5_WT_CP_merged_peak_168
chr1	33419891	33420255	Nkx2-5_WT_CP_merged_peak_169
chr1	33442597	33442809	Nkx2-5_WT_CP_merged_peak_170
chr1	33443087	33443303	Nkx2-5_WT_CP_merged_peak_171
chr1	33637852	33638373	Nkx2-5_WT_CP_merged_peak_172
chr1	33641152	33641336	Nkx2-5_WT_CP_merged_peak_173
chr1	33652579	33652709	Nkx2-5_WT_CP_merged_peak_174
chr1	33726434	33726869	Nkx2-5_WT_CP_merged_peak_175
chr1	33776541	33777240	Nkx2-5_WT_CP_merged_peak_176
chr1	33797597	33797727	Nkx2-5_WT_CP_merged_peak_177
chr1	33814276	33814888	Nkx2-5_WT_CP_merged_peak_178
chr1	33870980	33871572	Nkx2-5_WT_CP_merged_peak_179
chr1	33964415	33965137	Nkx2-5_WT_CP_merged_peak_180
chr1	34049881	34050092	Nkx2-5_WT_CP_merged_peak_181
chr1	34062638	34062890	Nkx2-5_WT_CP_merged_peak_182
chr1	34068164	34068668	Nkx2-5_WT_CP_merged_peak_183
chr1	34117468	34117636	Nkx2-5_WT_CP_merged_peak_184
chr1	34133942	34134090	Nkx2-5_WT_CP_merged_peak_185
chr1	34160604	34160780	Nkx2-5_WT_CP_merged_peak_186
chr1	34163516	34163858	Nkx2-5_WT_CP_merged_peak_187
chr1	34293058	34293640	Nkx2-5_WT_CP_merged_peak_188
chr1	34385570	34385800	Nkx2-5_WT_CP_merged_peak_189
chr1	34491753	34491918	Nkx2-5_WT_CP_merged_peak_190
chr1	34496044	34496934	Nkx2-5_WT_CP_merged_peak_191
chr1	34516324	34516801	Nkx2-5_WT_CP_merged_peak_192
chr1	34529576	34530100	Nkx2-5_WT_CP_merged_peak_193
chr1	34536344	34536491	Nkx2-5_WT_CP_merged_peak_194
chr1	34567978	34568137	Nkx2-5_WT_CP_merged_peak_195
chr1	34573718	34573919	Nkx2-5_WT_CP_merged_peak_196
chr1	34576089	34576447	Nkx2-5_WT_CP_merged_peak_197
chr1	34579319	34579961	Nkx2-5_WT_CP_merged_peak_198
chr1	34590080	34590379	Nkx2-5_WT_CP_merged_peak_199
chr1	34592410	34592679	Nkx2-5_WT_CP_merged_peak_200
chr1	34592988	34593221	Nkx2-5_WT_CP_merged_peak_201
chr1	34593501	34594027	Nkx2-5_WT_CP_merged_peak_202
chr1	34598011	34598262	Nkx2-5_WT_CP_merged_peak_203
chr1	34635577	34635967	Nkx2-5_WT_CP_merged_peak_204
chr1	34636249	34636717	Nkx2-5_WT_CP_merged_peak_205
chr1	34646699	34646855	Nkx2-5_WT_CP_merged_peak_206
chr1	34734798	34735161	Nkx2-5_WT_CP_merged_peak_207
chr1	34807333	34807889	Nkx2-5_WT_CP_merged_peak_208
chr1	34858413	34858861	Nkx2-5_WT_CP_merged_peak_209
chr1	34899371	34900130	Nkx2-5_WT_CP_merged_peak_210
chr1	34906677	34907061	Nkx2-5_WT_CP_merged_peak_211
chr1	34936553	34936793	Nkx2-5_WT_CP_merged_peak_212
chr1	35206173	35206380	Nkx2-5_WT_CP_merged_peak_213
chr1	35331769	35332200	Nkx2-5_WT_CP_merged_peak_214
chr1	35476811	35477111	Nkx2-5_WT_CP_merged_peak_215
chr1	35687753	35688084	Nkx2-5_WT_CP_merged_peak_216
chr1	35699594	35699849	Nkx2-5_WT_CP_merged_peak_217
chr1	35744192	35744380	Nkx2-5_WT_CP_merged_peak_218
chr1	35747228	35747565	Nkx2-5_WT_CP_merged_peak_219
chr1	35829623	35829941	Nkx2-5_WT_CP_merged_peak_220
chr1	35881712	35881911	Nkx2-5_WT_CP_merged_peak_221
chr1	35962670	35962940	Nkx2-5_WT_CP_merged_peak_222
chr1	35991949	35992420	Nkx2-5_WT_CP_merged_peak_223
chr1	36035631	36035980	Nkx2-5_WT_CP_merged_peak_224
chr1	36039169	36039315	Nkx2-5_WT_CP_merged_peak_225
chr1	36060920	36061161	Nkx2-5_WT_CP_merged_peak_226
chr1	36069410	36069545	Nkx2-5_WT_CP_merged_peak_227
chr1	36074127	36074359	Nkx2-5_WT_CP_merged_peak_228
chr1	36117141	36117666	Nkx2-5_WT_CP_merged_peak_229
chr1	36124989	36125535	Nkx2-5_WT_CP_merged_peak_230
chr1	36162903	36163046	Nkx2-5_WT_CP_merged_peak_231
chr1	36218174	36218490	Nkx2-5_WT_CP_merged_peak_232
chr1	36300862	36301414	Nkx2-5_WT_CP_merged_peak_233
chr1	36364387	36364839	Nkx2-5_WT_CP_merged_peak_234
chr1	36425573	36426175	Nkx2-5_WT_CP_merged_peak_235
chr1	36501785	36502262	Nkx2-5_WT_CP_merged_peak_236
chr1	36528116	36528724	Nkx2-5_WT_CP_merged_peak_237
chr1	36568390	36569717	Nkx2-5_WT_CP_merged_peak_238
chr1	36603816	36604359	Nkx2-5_WT_CP_merged_peak_239
chr1	36613404	36613788	Nkx2-5_WT_CP_merged_peak_240
chr1	36613878	36614198	Nkx2-5_WT_CP_merged_peak_241
chr1	36614835	36615357	Nkx2-5_WT_CP_merged_peak_242
chr1	36637234	36637895	Nkx2-5_WT_CP_merged_peak_243
chr1	36646043	36646233	Nkx2-5_WT_CP_merged_peak_244
chr1	36721396	36721582	Nkx2-5_WT_CP_merged_peak_245
chr1	36748053	36748646	Nkx2-5_WT_CP_merged_peak_246
chr1	36766499	36767046	Nkx2-5_WT_CP_merged_peak_247
chr1	36976716	36977452	Nkx2-5_WT_CP_merged_peak_248
chr1	36995853	36997002	Nkx2-5_WT_CP_merged_peak_249
chr1	37279037	37279167	Nkx2-5_WT_CP_merged_peak_250
chr1	37356533	37356997	Nkx2-5_WT_CP_merged_peak_251
chr1	37486589	37487280	Nkx2-5_WT_CP_merged_peak_252
chr1	37498560	37498700	Nkx2-5_WT_CP_merged_peak_253
chr1	37597589	37598116	Nkx2-5_WT_CP_merged_peak_254
chr1	37755257	37755413	Nkx2-5_WT_CP_merged_peak_255
chr1	37776419	37776905	Nkx2-5_WT_CP_merged_peak_256
chr1	37921434	37922360	Nkx2-5_WT_CP_merged_peak_257
chr1	37928810	37929356	Nkx2-5_WT_CP_merged_peak_258
chr1	37947024	37947558	Nkx2-5_WT_CP_merged_peak_259
chr1	37980250	37980445	Nkx2-5_WT_CP_merged_peak_260
chr1	38042649	38042852	Nkx2-5_WT_CP_merged_peak_261
chr1	38053830	38054432	Nkx2-5_WT_CP_merged_peak_262
chr1	38054719	38055414	Nkx2-5_WT_CP_merged_peak_263
chr1	38128245	38128554	Nkx2-5_WT_CP_merged_peak_264
chr1	38160657	38161009	Nkx2-5_WT_CP_merged_peak_265
chr1	38185944	38187066	Nkx2-5_WT_CP_merged_peak_266
chr1	38188066	38188196	Nkx2-5_WT_CP_merged_peak_267
chr1	38200324	38200460	Nkx2-5_WT_CP_merged_peak_268
chr1	38441290	38441485	Nkx2-5_WT_CP_merged_peak_269
chr1	38467975	38468131	Nkx2-5_WT_CP_merged_peak_270
chr1	38494636	38494768	Nkx2-5_WT_CP_merged_peak_271
chr1	38495418	38495629	Nkx2-5_WT_CP_merged_peak_272
chr1	38499726	38500014	Nkx2-5_WT_CP_merged_peak_273
chr1	38522967	38523182	Nkx2-5_WT_CP_merged_peak_274
chr1	38527771	38527962	Nkx2-5_WT_CP_merged_peak_275
chr1	38535009	38535379	Nkx2-5_WT_CP_merged_peak_276
chr1	38545753	38546057	Nkx2-5_WT_CP_merged_peak_277
chr1	38556302	38556645	Nkx2-5_WT_CP_merged_peak_278
chr1	38614741	38615059	Nkx2-5_WT_CP_merged_peak_279
chr1	38657070	38657235	Nkx2-5_WT_CP_merged_peak_280
chr1	38683805	38684774	Nkx2-5_WT_CP_merged_peak_281
chr1	38817253	38817531	Nkx2-5_WT_CP_merged_peak_282
chr1	38824086	38824305	Nkx2-5_WT_CP_merged_peak_283
chr1	38824728	38824889	Nkx2-5_WT_CP_merged_peak_284
chr1	38892862	38893145	Nkx2-5_WT_CP_merged_peak_285
chr1	38893268	38893520	Nkx2-5_WT_CP_merged_peak_286
chr1	38954653	38955128	Nkx2-5_WT_CP_merged_peak_287
chr1	39038452	39038691	Nkx2-5_WT_CP_merged_peak_288
chr1	39044267	39044978	Nkx2-5_WT_CP_merged_peak_289
chr1	39162299	39162597	Nkx2-5_WT_CP_merged_peak_290
chr1	39163183	39163366	Nkx2-5_WT_CP_merged_peak_291
chr1	39236110	39236269	Nkx2-5_WT_CP_merged_peak_292
chr1	39236439	39236671	Nkx2-5_WT_CP_merged_peak_293
chr1	39243385	39243779	Nkx2-5_WT_CP_merged_peak_294
chr1	39250309	39250442	Nkx2-5_WT_CP_merged_peak_295
chr1	39250598	39251098	Nkx2-5_WT_CP_merged_peak_296
chr1	39262694	39262851	Nkx2-5_WT_CP_merged_peak_297
chr1	39263797	39263949	Nkx2-5_WT_CP_merged_peak_298
chr1	39424374	39425003	Nkx2-5_WT_CP_merged_peak_299
chr1	39430427	39430593	Nkx2-5_WT_CP_merged_peak_300
chr1	39449151	39449349	Nkx2-5_WT_CP_merged_peak_301
chr1	39486817	39487201	Nkx2-5_WT_CP_merged_peak_302
chr1	39495534	39495817	Nkx2-5_WT_CP_merged_peak_303
chr1	39535211	39535888	Nkx2-5_WT_CP_merged_peak_304
chr1	39592261	39592913	Nkx2-5_WT_CP_merged_peak_305
chr1	39593075	39593224	Nkx2-5_WT_CP_merged_peak_306
chr1	39603754	39603995	Nkx2-5_WT_CP_merged_peak_307
chr1	39612457	39613083	Nkx2-5_WT_CP_merged_peak_308
chr1	39633627	39634534	Nkx2-5_WT_CP_merged_peak_309
chr1	39707730	39707998	Nkx2-5_WT_CP_merged_peak_310
chr1	39728515	39728735	Nkx2-5_WT_CP_merged_peak_311
chr1	39745202	39745706	Nkx2-5_WT_CP_merged_peak_312
chr1	39772393	39772523	Nkx2-5_WT_CP_merged_peak_313
chr1	39773581	39773717	Nkx2-5_WT_CP_merged_peak_314
chr1	39777625	39778019	Nkx2-5_WT_CP_merged_peak_315
chr1	39806629	39806759	Nkx2-5_WT_CP_merged_peak_316
chr1	39816594	39816724	Nkx2-5_WT_CP_merged_peak_317
chr1	39829298	39829920	Nkx2-5_WT_CP_merged_peak_318
chr1	39905819	39905961	Nkx2-5_WT_CP_merged_peak_319
chr1	39924992	39925352	Nkx2-5_WT_CP_merged_peak_320
chr1	39925720	39925923	Nkx2-5_WT_CP_merged_peak_321
chr1	39957299	39958303	Nkx2-5_WT_CP_merged_peak_322
chr1	39963988	39964190	Nkx2-5_WT_CP_merged_peak_323
chr1	39980688	39980957	Nkx2-5_WT_CP_merged_peak_324
chr1	39994549	39994708	Nkx2-5_WT_CP_merged_peak_325
chr1	39995798	39995936	Nkx2-5_WT_CP_merged_peak_326
chr1	40011153	40011391	Nkx2-5_WT_CP_merged_peak_327
chr1	40063301	40063477	Nkx2-5_WT_CP_merged_peak_328
chr1	40147208	40147338	Nkx2-5_WT_CP_merged_peak_329
chr1	40177538	40177838	Nkx2-5_WT_CP_merged_peak_330
chr1	40323393	40323660	Nkx2-5_WT_CP_merged_peak_331
chr1	40376959	40377099	Nkx2-5_WT_CP_merged_peak_332
chr1	40377164	40377410	Nkx2-5_WT_CP_merged_peak_333
chr1	40587696	40587844	Nkx2-5_WT_CP_merged_peak_334
chr1	40737940	40738136	Nkx2-5_WT_CP_merged_peak_335
chr1	40738319	40738519	Nkx2-5_WT_CP_merged_peak_336
chr1	40847331	40847728	Nkx2-5_WT_CP_merged_peak_337
chr1	41115621	41115956	Nkx2-5_WT_CP_merged_peak_338
chr1	41558600	41558732	Nkx2-5_WT_CP_merged_peak_339
chr1	41727283	41727695	Nkx2-5_WT_CP_merged_peak_340
chr1	41732371	41732602	Nkx2-5_WT_CP_merged_peak_341
chr1	42474653	42474907	Nkx2-5_WT_CP_merged_peak_342
chr1	42748462	42748638	Nkx2-5_WT_CP_merged_peak_343
chr1	42771311	42771605	Nkx2-5_WT_CP_merged_peak_344
chr1	42781620	42781934	Nkx2-5_WT_CP_merged_peak_345
chr1	42907802	42908464	Nkx2-5_WT_CP_merged_peak_346
chr1	43009719	43010324	Nkx2-5_WT_CP_merged_peak_347
chr1	43149067	43149765	Nkx2-5_WT_CP_merged_peak_348
chr1	43155144	43155849	Nkx2-5_WT_CP_merged_peak_349
chr1	43196564	43196717	Nkx2-5_WT_CP_merged_peak_350
chr1	43220563	43220976	Nkx2-5_WT_CP_merged_peak_351
chr1	43260166	43260593	Nkx2-5_WT_CP_merged_peak_352
chr1	43270987	43271162	Nkx2-5_WT_CP_merged_peak_353
chr1	43272623	43272905	Nkx2-5_WT_CP_merged_peak_354
chr1	43304443	43304837	Nkx2-5_WT_CP_merged_peak_355
chr1	43470581	43470802	Nkx2-5_WT_CP_merged_peak_356
chr1	43471182	43471374	Nkx2-5_WT_CP_merged_peak_357
chr1	43483542	43483786	Nkx2-5_WT_CP_merged_peak_358
chr1	43502286	43503184	Nkx2-5_WT_CP_merged_peak_359
chr1	43884331	43885087	Nkx2-5_WT_CP_merged_peak_360
chr1	43990276	43991248	Nkx2-5_WT_CP_merged_peak_361
chr1	44055833	44056059	Nkx2-5_WT_CP_merged_peak_362
chr1	44159003	44159600	Nkx2-5_WT_CP_merged_peak_363
chr1	44175469	44175994	Nkx2-5_WT_CP_merged_peak_364
chr1	44176082	44176995	Nkx2-5_WT_CP_merged_peak_365
chr1	44204459	44205106	Nkx2-5_WT_CP_merged_peak_366
chr1	44448904	44449136	Nkx2-5_WT_CP_merged_peak_367
chr1	44466703	44466982	Nkx2-5_WT_CP_merged_peak_368
chr1	44467097	44467354	Nkx2-5_WT_CP_merged_peak_369
chr1	44520653	44520783	Nkx2-5_WT_CP_merged_peak_370
chr1	44608462	44608758	Nkx2-5_WT_CP_merged_peak_371
chr1	44609450	44609583	Nkx2-5_WT_CP_merged_peak_372
chr1	44641751	44642086	Nkx2-5_WT_CP_merged_peak_373
chr1	44670378	44670632	Nkx2-5_WT_CP_merged_peak_374
chr1	44920841	44921000	Nkx2-5_WT_CP_merged_peak_375
chr1	45727762	45727962	Nkx2-5_WT_CP_merged_peak_376
chr1	45851768	45852006	Nkx2-5_WT_CP_merged_peak_377
chr1	45852213	45852653	Nkx2-5_WT_CP_merged_peak_378
chr1	45982219	45982606	Nkx2-5_WT_CP_merged_peak_379
chr1	46354022	46354167	Nkx2-5_WT_CP_merged_peak_380
chr1	46909650	46910944	Nkx2-5_WT_CP_merged_peak_381
chr1	46942242	46942444	Nkx2-5_WT_CP_merged_peak_382
chr1	46944752	46945109	Nkx2-5_WT_CP_merged_peak_383
chr1	46973241	46973375	Nkx2-5_WT_CP_merged_peak_384
chr1	47023267	47023397	Nkx2-5_WT_CP_merged_peak_385
chr1	47026648	47026919	Nkx2-5_WT_CP_merged_peak_386
chr1	47076148	47076574	Nkx2-5_WT_CP_merged_peak_387
chr1	47492521	47492888	Nkx2-5_WT_CP_merged_peak_388
chr1	48810256	48810557	Nkx2-5_WT_CP_merged_peak_389
chr1	48938337	48938467	Nkx2-5_WT_CP_merged_peak_390
chr1	49966751	49966881	Nkx2-5_WT_CP_merged_peak_391
chr1	50984315	50984445	Nkx2-5_WT_CP_merged_peak_392
chr1	51094045	51094202	Nkx2-5_WT_CP_merged_peak_393
chr1	51345464	51345787	Nkx2-5_WT_CP_merged_peak_394
chr1	51534961	51535772	Nkx2-5_WT_CP_merged_peak_395
chr1	51543051	51543246	Nkx2-5_WT_CP_merged_peak_396
chr1	51565963	51566320	Nkx2-5_WT_CP_merged_peak_397
chr1	51571281	51571446	Nkx2-5_WT_CP_merged_peak_398
chr1	51692830	51693165	Nkx2-5_WT_CP_merged_peak_399
chr1	51707598	51707750	Nkx2-5_WT_CP_merged_peak_400
chr1	51865905	51866079	Nkx2-5_WT_CP_merged_peak_401
chr1	51936382	51936512	Nkx2-5_WT_CP_merged_peak_402
chr1	51936987	51937355	Nkx2-5_WT_CP_merged_peak_403
chr1	51971951	51972246	Nkx2-5_WT_CP_merged_peak_404
chr1	51972455	51972986	Nkx2-5_WT_CP_merged_peak_405
chr1	51991881	51992223	Nkx2-5_WT_CP_merged_peak_406
chr1	52145520	52145746	Nkx2-5_WT_CP_merged_peak_407
chr1	52148356	52148506	Nkx2-5_WT_CP_merged_peak_408
chr1	52170383	52170892	Nkx2-5_WT_CP_merged_peak_409
chr1	52176012	52176516	Nkx2-5_WT_CP_merged_peak_410
chr1	52207659	52207854	Nkx2-5_WT_CP_merged_peak_411
chr1	52289074	52290484	Nkx2-5_WT_CP_merged_peak_412
chr1	52307837	52308052	Nkx2-5_WT_CP_merged_peak_413
chr1	52448573	52448956	Nkx2-5_WT_CP_merged_peak_414
chr1	52556866	52557615	Nkx2-5_WT_CP_merged_peak_415
chr1	52597035	52597284	Nkx2-5_WT_CP_merged_peak_416
chr1	52622706	52623056	Nkx2-5_WT_CP_merged_peak_417
chr1	52635376	52635611	Nkx2-5_WT_CP_merged_peak_418
chr1	52687302	52687873	Nkx2-5_WT_CP_merged_peak_419
chr1	52783590	52784305	Nkx2-5_WT_CP_merged_peak_420
chr1	52809677	52809815	Nkx2-5_WT_CP_merged_peak_421
chr1	52874089	52874693	Nkx2-5_WT_CP_merged_peak_422
chr1	52901470	52902109	Nkx2-5_WT_CP_merged_peak_423
chr1	52964266	52964406	Nkx2-5_WT_CP_merged_peak_424
chr1	53009451	53009757	Nkx2-5_WT_CP_merged_peak_425
chr1	53009814	53009946	Nkx2-5_WT_CP_merged_peak_426
chr1	53353615	53354270	Nkx2-5_WT_CP_merged_peak_427
chr1	53370242	53370683	Nkx2-5_WT_CP_merged_peak_428
chr1	53409246	53409772	Nkx2-5_WT_CP_merged_peak_429
chr1	53435076	53435319	Nkx2-5_WT_CP_merged_peak_430
chr1	53462747	53463193	Nkx2-5_WT_CP_merged_peak_431
chr1	53696831	53697231	Nkx2-5_WT_CP_merged_peak_432
chr1	53725427	53725726	Nkx2-5_WT_CP_merged_peak_433
chr1	53763374	53763627	Nkx2-5_WT_CP_merged_peak_434
chr1	53763752	53763882	Nkx2-5_WT_CP_merged_peak_435
chr1	53785592	53785952	Nkx2-5_WT_CP_merged_peak_436
chr1	53786439	53786702	Nkx2-5_WT_CP_merged_peak_437
chr1	53841754	53842370	Nkx2-5_WT_CP_merged_peak_438
chr1	53854056	53854186	Nkx2-5_WT_CP_merged_peak_439
chr1	53874691	53874840	Nkx2-5_WT_CP_merged_peak_440
chr1	53906412	53906667	Nkx2-5_WT_CP_merged_peak_441
chr1	54251249	54252011	Nkx2-5_WT_CP_merged_peak_442
chr1	54307253	54307903	Nkx2-5_WT_CP_merged_peak_443
chr1	54387684	54387864	Nkx2-5_WT_CP_merged_peak_444
chr1	54462495	54462634	Nkx2-5_WT_CP_merged_peak_445
chr1	54495649	54495996	Nkx2-5_WT_CP_merged_peak_446
chr1	54614378	54614787	Nkx2-5_WT_CP_merged_peak_447
chr1	54737276	54737427	Nkx2-5_WT_CP_merged_peak_448
chr1	54759774	54760060	Nkx2-5_WT_CP_merged_peak_449
chr1	54806809	54807091	Nkx2-5_WT_CP_merged_peak_450
chr1	54982698	54983421	Nkx2-5_WT_CP_merged_peak_451
chr1	55083973	55084600	Nkx2-5_WT_CP_merged_peak_452
chr1	55109312	55110177	Nkx2-5_WT_CP_merged_peak_453
chr1	55133020	55133172	Nkx2-5_WT_CP_merged_peak_454
chr1	55133717	55134138	Nkx2-5_WT_CP_merged_peak_455
chr1	55144429	55145372	Nkx2-5_WT_CP_merged_peak_456
chr1	55187739	55188581	Nkx2-5_WT_CP_merged_peak_457
chr1	55293746	55294329	Nkx2-5_WT_CP_merged_peak_458
chr1	55321217	55321476	Nkx2-5_WT_CP_merged_peak_459
chr1	55419937	55420531	Nkx2-5_WT_CP_merged_peak_460
chr1	55427168	55427298	Nkx2-5_WT_CP_merged_peak_461
chr1	55439971	55440189	Nkx2-5_WT_CP_merged_peak_462
chr1	55462643	55462965	Nkx2-5_WT_CP_merged_peak_463
chr1	55493594	55493798	Nkx2-5_WT_CP_merged_peak_464
chr1	55502660	55502876	Nkx2-5_WT_CP_merged_peak_465
chr1	55741364	55741590	Nkx2-5_WT_CP_merged_peak_466
chr1	55944428	55944569	Nkx2-5_WT_CP_merged_peak_467
chr1	55945669	55945871	Nkx2-5_WT_CP_merged_peak_468
chr1	56595010	56595140	Nkx2-5_WT_CP_merged_peak_469
chr1	56923247	56923497	Nkx2-5_WT_CP_merged_peak_470
chr1	57026438	57026576	Nkx2-5_WT_CP_merged_peak_471
chr1	57029097	57029528	Nkx2-5_WT_CP_merged_peak_472
chr1	57029640	57029858	Nkx2-5_WT_CP_merged_peak_473
chr1	57152645	57152832	Nkx2-5_WT_CP_merged_peak_474
chr1	57153871	57154212	Nkx2-5_WT_CP_merged_peak_475
chr1	57262206	57262511	Nkx2-5_WT_CP_merged_peak_476
chr1	57266181	57266357	Nkx2-5_WT_CP_merged_peak_477
chr1	57390466	57390644	Nkx2-5_WT_CP_merged_peak_478
chr1	57434169	57434744	Nkx2-5_WT_CP_merged_peak_479
chr1	57463005	57463800	Nkx2-5_WT_CP_merged_peak_480
chr1	57629023	57629244	Nkx2-5_WT_CP_merged_peak_481
chr1	57630676	57630932	Nkx2-5_WT_CP_merged_peak_482
chr1	57772473	57772875	Nkx2-5_WT_CP_merged_peak_483
chr1	57831450	57832356	Nkx2-5_WT_CP_merged_peak_484
chr1	57947188	57947402	Nkx2-5_WT_CP_merged_peak_485
chr1	57998508	57998839	Nkx2-5_WT_CP_merged_peak_486
chr1	57999456	57999646	Nkx2-5_WT_CP_merged_peak_487
chr1	58026654	58027146	Nkx2-5_WT_CP_merged_peak_488
chr1	58052463	58053132	Nkx2-5_WT_CP_merged_peak_489
chr1	58087439	58087665	Nkx2-5_WT_CP_merged_peak_490
chr1	58271239	58271539	Nkx2-5_WT_CP_merged_peak_491
chr1	58332780	58333034	Nkx2-5_WT_CP_merged_peak_492
chr1	58338913	58339144	Nkx2-5_WT_CP_merged_peak_493
chr1	58362624	58362886	Nkx2-5_WT_CP_merged_peak_494
chr1	58366792	58367022	Nkx2-5_WT_CP_merged_peak_495
chr1	58398416	58398756	Nkx2-5_WT_CP_merged_peak_496
chr1	58409388	58409565	Nkx2-5_WT_CP_merged_peak_497
chr1	58419152	58419370	Nkx2-5_WT_CP_merged_peak_498
chr1	58449358	58450544	Nkx2-5_WT_CP_merged_peak_499
chr1	58480439	58481139	Nkx2-5_WT_CP_merged_peak_500
chr1	58501882	58502651	Nkx2-5_WT_CP_merged_peak_501
chr1	58561495	58562236	Nkx2-5_WT_CP_merged_peak_502
chr1	58642888	58643315	Nkx2-5_WT_CP_merged_peak_503
chr1	58643404	58643625	Nkx2-5_WT_CP_merged_peak_504
chr1	58709451	58709707	Nkx2-5_WT_CP_merged_peak_505
chr1	58768256	58768731	Nkx2-5_WT_CP_merged_peak_506
chr1	58770058	58770301	Nkx2-5_WT_CP_merged_peak_507
chr1	58852103	58852690	Nkx2-5_WT_CP_merged_peak_508
chr1	58946846	58947151	Nkx2-5_WT_CP_merged_peak_509
chr1	58954157	58954306	Nkx2-5_WT_CP_merged_peak_510
chr1	58958947	58959143	Nkx2-5_WT_CP_merged_peak_511
chr1	59030016	59030717	Nkx2-5_WT_CP_merged_peak_512
chr1	59176436	59177377	Nkx2-5_WT_CP_merged_peak_513
chr1	59254725	59254855	Nkx2-5_WT_CP_merged_peak_514
chr1	59293803	59294425	Nkx2-5_WT_CP_merged_peak_515
chr1	59371957	59372328	Nkx2-5_WT_CP_merged_peak_516
chr1	59373254	59373417	Nkx2-5_WT_CP_merged_peak_517
chr1	59391201	59391455	Nkx2-5_WT_CP_merged_peak_518
chr1	59397764	59398495	Nkx2-5_WT_CP_merged_peak_519
chr1	59418454	59418586	Nkx2-5_WT_CP_merged_peak_520
chr1	59421275	59421812	Nkx2-5_WT_CP_merged_peak_521
chr1	59465649	59466163	Nkx2-5_WT_CP_merged_peak_522
chr1	59466416	59466857	Nkx2-5_WT_CP_merged_peak_523
chr1	59467016	59467190	Nkx2-5_WT_CP_merged_peak_524
chr1	59474259	59474389	Nkx2-5_WT_CP_merged_peak_525
chr1	59483705	59483857	Nkx2-5_WT_CP_merged_peak_526
chr1	59504670	59504922	Nkx2-5_WT_CP_merged_peak_527
chr1	59513726	59513931	Nkx2-5_WT_CP_merged_peak_528
chr1	59527912	59528209	Nkx2-5_WT_CP_merged_peak_529
chr1	59529822	59530275	Nkx2-5_WT_CP_merged_peak_530
chr1	59538198	59538408	Nkx2-5_WT_CP_merged_peak_531
chr1	59538823	59539403	Nkx2-5_WT_CP_merged_peak_532
chr1	59539570	59539867	Nkx2-5_WT_CP_merged_peak_533
chr1	59541863	59542102	Nkx2-5_WT_CP_merged_peak_534
chr1	59560554	59560916	Nkx2-5_WT_CP_merged_peak_535
chr1	59573057	59573242	Nkx2-5_WT_CP_merged_peak_536
chr1	59577469	59577599	Nkx2-5_WT_CP_merged_peak_537
chr1	59610450	59610637	Nkx2-5_WT_CP_merged_peak_538
chr1	59636226	59636563	Nkx2-5_WT_CP_merged_peak_539
chr1	59636762	59636970	Nkx2-5_WT_CP_merged_peak_540
chr1	59637100	59637369	Nkx2-5_WT_CP_merged_peak_541
chr1	59647514	59647716	Nkx2-5_WT_CP_merged_peak_542
chr1	59660881	59661059	Nkx2-5_WT_CP_merged_peak_543
chr1	59727190	59727870	Nkx2-5_WT_CP_merged_peak_544
chr1	59741626	59742050	Nkx2-5_WT_CP_merged_peak_545
chr1	59819980	59820955	Nkx2-5_WT_CP_merged_peak_546
chr1	59951032	59951247	Nkx2-5_WT_CP_merged_peak_547
chr1	59969397	59970751	Nkx2-5_WT_CP_merged_peak_548
chr1	60099687	60100210	Nkx2-5_WT_CP_merged_peak_549
chr1	60154404	60154534	Nkx2-5_WT_CP_merged_peak_550
chr1	60155026	60155620	Nkx2-5_WT_CP_merged_peak_551
chr1	60236991	60237834	Nkx2-5_WT_CP_merged_peak_552
chr1	60399870	60400578	Nkx2-5_WT_CP_merged_peak_553
chr1	60466072	60467060	Nkx2-5_WT_CP_merged_peak_554
chr1	60479947	60480077	Nkx2-5_WT_CP_merged_peak_555
chr1	60598023	60598307	Nkx2-5_WT_CP_merged_peak_556
chr1	60623136	60624077	Nkx2-5_WT_CP_merged_peak_557
chr1	60636326	60636511	Nkx2-5_WT_CP_merged_peak_558
chr1	60665892	60666295	Nkx2-5_WT_CP_merged_peak_559
chr1	60713847	60714165	Nkx2-5_WT_CP_merged_peak_560
chr1	60719399	60719564	Nkx2-5_WT_CP_merged_peak_561
chr1	60806981	60807112	Nkx2-5_WT_CP_merged_peak_562
chr1	60917652	60917810	Nkx2-5_WT_CP_merged_peak_563
chr1	60977956	60978086	Nkx2-5_WT_CP_merged_peak_564
chr1	61030908	61031069	Nkx2-5_WT_CP_merged_peak_565
chr1	61197268	61197469	Nkx2-5_WT_CP_merged_peak_566
chr1	61202036	61202166	Nkx2-5_WT_CP_merged_peak_567
chr1	61314628	61314766	Nkx2-5_WT_CP_merged_peak_568
chr1	61320175	61320394	Nkx2-5_WT_CP_merged_peak_569
chr1	61322733	61322904	Nkx2-5_WT_CP_merged_peak_570
chr1	61363326	61363495	Nkx2-5_WT_CP_merged_peak_571
chr1	61409777	61410131	Nkx2-5_WT_CP_merged_peak_572
chr1	61412176	61412308	Nkx2-5_WT_CP_merged_peak_573
chr1	61433544	61433821	Nkx2-5_WT_CP_merged_peak_574
chr1	61576851	61577183	Nkx2-5_WT_CP_merged_peak_575
chr1	61685276	61685736	Nkx2-5_WT_CP_merged_peak_576
chr1	62187359	62187490	Nkx2-5_WT_CP_merged_peak_577
chr1	62222859	62223017	Nkx2-5_WT_CP_merged_peak_578
chr1	62429422	62429557	Nkx2-5_WT_CP_merged_peak_579
chr1	62454276	62454433	Nkx2-5_WT_CP_merged_peak_580
chr1	62476555	62476792	Nkx2-5_WT_CP_merged_peak_581
chr1	62711567	62711797	Nkx2-5_WT_CP_merged_peak_582
chr1	62725369	62725595	Nkx2-5_WT_CP_merged_peak_583
chr1	62738904	62739254	Nkx2-5_WT_CP_merged_peak_584
chr1	62749603	62750205	Nkx2-5_WT_CP_merged_peak_585
chr1	62755088	62755256	Nkx2-5_WT_CP_merged_peak_586
chr1	62764506	62764664	Nkx2-5_WT_CP_merged_peak_587
chr1	62813439	62813569	Nkx2-5_WT_CP_merged_peak_588
chr1	62821440	62821698	Nkx2-5_WT_CP_merged_peak_589
chr1	62859826	62860120	Nkx2-5_WT_CP_merged_peak_590
chr1	62874712	62875110	Nkx2-5_WT_CP_merged_peak_591
chr1	62906915	62907139	Nkx2-5_WT_CP_merged_peak_592
chr1	62907404	62907882	Nkx2-5_WT_CP_merged_peak_593
chr1	63099911	63100041	Nkx2-5_WT_CP_merged_peak_594
chr1	63159998	63161386	Nkx2-5_WT_CP_merged_peak_595
chr1	63223093	63223324	Nkx2-5_WT_CP_merged_peak_596
chr1	63223575	63223994	Nkx2-5_WT_CP_merged_peak_597
chr1	63227616	63227878	Nkx2-5_WT_CP_merged_peak_598
chr1	63250938	63251189	Nkx2-5_WT_CP_merged_peak_599
chr1	63260667	63260898	Nkx2-5_WT_CP_merged_peak_600
chr1	63272451	63272862	Nkx2-5_WT_CP_merged_peak_601
chr1	63293462	63293662	Nkx2-5_WT_CP_merged_peak_602
chr1	63293737	63294137	Nkx2-5_WT_CP_merged_peak_603
chr1	63294946	63295168	Nkx2-5_WT_CP_merged_peak_604
chr1	63319504	63320311	Nkx2-5_WT_CP_merged_peak_605
chr1	63356020	63356262	Nkx2-5_WT_CP_merged_peak_606
chr1	63370445	63370783	Nkx2-5_WT_CP_merged_peak_607
chr1	63461674	63461864	Nkx2-5_WT_CP_merged_peak_608
chr1	63492333	63493068	Nkx2-5_WT_CP_merged_peak_609
chr1	63500006	63500431	Nkx2-5_WT_CP_merged_peak_610
chr1	63539325	63539471	Nkx2-5_WT_CP_merged_peak_611
chr1	63661338	63661489	Nkx2-5_WT_CP_merged_peak_612
chr1	63713811	63714254	Nkx2-5_WT_CP_merged_peak_613
chr1	63714891	63715092	Nkx2-5_WT_CP_merged_peak_614
chr1	63777008	63777447	Nkx2-5_WT_CP_merged_peak_615
chr1	63983996	63984299	Nkx2-5_WT_CP_merged_peak_616
chr1	64027586	64027727	Nkx2-5_WT_CP_merged_peak_617
chr1	64086656	64086919	Nkx2-5_WT_CP_merged_peak_618
chr1	64087525	64087843	Nkx2-5_WT_CP_merged_peak_619
chr1	64167837	64168063	Nkx2-5_WT_CP_merged_peak_620
chr1	64168271	64169199	Nkx2-5_WT_CP_merged_peak_621
chr1	64242871	64243121	Nkx2-5_WT_CP_merged_peak_622
chr1	64274810	64275083	Nkx2-5_WT_CP_merged_peak_623
chr1	64335850	64335980	Nkx2-5_WT_CP_merged_peak_624
chr1	64343198	64343641	Nkx2-5_WT_CP_merged_peak_625
chr1	64492646	64492843	Nkx2-5_WT_CP_merged_peak_626
chr1	64532004	64532145	Nkx2-5_WT_CP_merged_peak_627
chr1	64535082	64535281	Nkx2-5_WT_CP_merged_peak_628
chr1	64578857	64579893	Nkx2-5_WT_CP_merged_peak_629
chr1	64579952	64580159	Nkx2-5_WT_CP_merged_peak_630
chr1	64663572	64664474	Nkx2-5_WT_CP_merged_peak_631
chr1	64737051	64737890	Nkx2-5_WT_CP_merged_peak_632
chr1	64783943	64784747	Nkx2-5_WT_CP_merged_peak_633
chr1	64835000	64835206	Nkx2-5_WT_CP_merged_peak_634
chr1	64925332	64925583	Nkx2-5_WT_CP_merged_peak_635
chr1	64992800	64992983	Nkx2-5_WT_CP_merged_peak_636
chr1	65003078	65003567	Nkx2-5_WT_CP_merged_peak_637
chr1	65224904	65225234	Nkx2-5_WT_CP_merged_peak_638
chr1	65225472	65226063	Nkx2-5_WT_CP_merged_peak_639
chr1	65232879	65233581	Nkx2-5_WT_CP_merged_peak_640
chr1	66221591	66221973	Nkx2-5_WT_CP_merged_peak_641
chr1	66514537	66515163	Nkx2-5_WT_CP_merged_peak_642
chr1	66732964	66733261	Nkx2-5_WT_CP_merged_peak_643
chr1	66747114	66747799	Nkx2-5_WT_CP_merged_peak_644
chr1	66863369	66864495	Nkx2-5_WT_CP_merged_peak_645
chr1	66909616	66910145	Nkx2-5_WT_CP_merged_peak_646
chr1	66969735	66969888	Nkx2-5_WT_CP_merged_peak_647
chr1	66981769	66981899	Nkx2-5_WT_CP_merged_peak_648
chr1	67031842	67032281	Nkx2-5_WT_CP_merged_peak_649
chr1	67048914	67049057	Nkx2-5_WT_CP_merged_peak_650
chr1	67085143	67085637	Nkx2-5_WT_CP_merged_peak_651
chr1	68093733	68094060	Nkx2-5_WT_CP_merged_peak_652
chr1	68988850	68989038	Nkx2-5_WT_CP_merged_peak_653
chr1	68989815	68990077	Nkx2-5_WT_CP_merged_peak_654
chr1	69003373	69003604	Nkx2-5_WT_CP_merged_peak_655
chr1	69042002	69042295	Nkx2-5_WT_CP_merged_peak_656
chr1	69422162	69422355	Nkx2-5_WT_CP_merged_peak_657
chr1	69560233	69560592	Nkx2-5_WT_CP_merged_peak_658
chr1	69733710	69734407	Nkx2-5_WT_CP_merged_peak_659
chr1	69873458	69873840	Nkx2-5_WT_CP_merged_peak_660
chr1	70403168	70403330	Nkx2-5_WT_CP_merged_peak_661
chr1	70886721	70886931	Nkx2-5_WT_CP_merged_peak_662
chr1	70948917	70949311	Nkx2-5_WT_CP_merged_peak_663
chr1	71148857	71149973	Nkx2-5_WT_CP_merged_peak_664
chr1	71150105	71150280	Nkx2-5_WT_CP_merged_peak_665
chr1	71535118	71535573	Nkx2-5_WT_CP_merged_peak_666
chr1	71603364	71604027	Nkx2-5_WT_CP_merged_peak_667
chr1	71629107	71629258	Nkx2-5_WT_CP_merged_peak_668
chr1	71699440	71700127	Nkx2-5_WT_CP_merged_peak_669
chr1	71727895	71728247	Nkx2-5_WT_CP_merged_peak_670
chr1	71766511	71766767	Nkx2-5_WT_CP_merged_peak_671
chr1	71905490	71905620	Nkx2-5_WT_CP_merged_peak_672
chr1	71962212	71962416	Nkx2-5_WT_CP_merged_peak_673
chr1	71970396	71970747	Nkx2-5_WT_CP_merged_peak_674
chr1	71983537	71983846	Nkx2-5_WT_CP_merged_peak_675
chr1	71992344	71992651	Nkx2-5_WT_CP_merged_peak_676
chr1	72056096	72056473	Nkx2-5_WT_CP_merged_peak_677
chr1	72059463	72059653	Nkx2-5_WT_CP_merged_peak_678
chr1	72067048	72067248	Nkx2-5_WT_CP_merged_peak_679
chr1	72083205	72083343	Nkx2-5_WT_CP_merged_peak_680
chr1	72187217	72187347	Nkx2-5_WT_CP_merged_peak_681
chr1	72218560	72218758	Nkx2-5_WT_CP_merged_peak_682
chr1	72220078	72220232	Nkx2-5_WT_CP_merged_peak_683
chr1	72258505	72259057	Nkx2-5_WT_CP_merged_peak_684
chr1	72272373	72272503	Nkx2-5_WT_CP_merged_peak_685
chr1	72272879	72273373	Nkx2-5_WT_CP_merged_peak_686
chr1	72282822	72283284	Nkx2-5_WT_CP_merged_peak_687
chr1	72283618	72283998	Nkx2-5_WT_CP_merged_peak_688
chr1	72290237	72291255	Nkx2-5_WT_CP_merged_peak_689
chr1	72301140	72301545	Nkx2-5_WT_CP_merged_peak_690
chr1	72301681	72302123	Nkx2-5_WT_CP_merged_peak_691
chr1	72330613	72331132	Nkx2-5_WT_CP_merged_peak_692
chr1	72353533	72353722	Nkx2-5_WT_CP_merged_peak_693
chr1	72353790	72354293	Nkx2-5_WT_CP_merged_peak_694
chr1	72371343	72371571	Nkx2-5_WT_CP_merged_peak_695
chr1	72629443	72630248	Nkx2-5_WT_CP_merged_peak_696
chr1	72757619	72758133	Nkx2-5_WT_CP_merged_peak_697
chr1	72825490	72825746	Nkx2-5_WT_CP_merged_peak_698
chr1	72844775	72844925	Nkx2-5_WT_CP_merged_peak_699
chr1	72852513	72852948	Nkx2-5_WT_CP_merged_peak_700
chr1	72863802	72864114	Nkx2-5_WT_CP_merged_peak_701
chr1	72871054	72871406	Nkx2-5_WT_CP_merged_peak_702
chr1	72901568	72901698	Nkx2-5_WT_CP_merged_peak_703
chr1	72919247	72919521	Nkx2-5_WT_CP_merged_peak_704
chr1	72921367	72921497	Nkx2-5_WT_CP_merged_peak_705
chr1	72955952	72956180	Nkx2-5_WT_CP_merged_peak_706
chr1	72991470	72992325	Nkx2-5_WT_CP_merged_peak_707
chr1	73015972	73016419	Nkx2-5_WT_CP_merged_peak_708
chr1	73033526	73033673	Nkx2-5_WT_CP_merged_peak_709
chr1	73049283	73049604	Nkx2-5_WT_CP_merged_peak_710
chr1	73084999	73085361	Nkx2-5_WT_CP_merged_peak_711
chr1	73122229	73122450	Nkx2-5_WT_CP_merged_peak_712
chr1	73135059	73135325	Nkx2-5_WT_CP_merged_peak_713
chr1	73187586	73187784	Nkx2-5_WT_CP_merged_peak_714
chr1	73261921	73262061	Nkx2-5_WT_CP_merged_peak_715
chr1	73306806	73306936	Nkx2-5_WT_CP_merged_peak_716
chr1	73353902	73354212	Nkx2-5_WT_CP_merged_peak_717
chr1	73373927	73374175	Nkx2-5_WT_CP_merged_peak_718
chr1	73408810	73408984	Nkx2-5_WT_CP_merged_peak_719
chr1	73409823	73409987	Nkx2-5_WT_CP_merged_peak_720
chr1	73410278	73410595	Nkx2-5_WT_CP_merged_peak_721
chr1	73412350	73412737	Nkx2-5_WT_CP_merged_peak_722
chr1	73445829	73446123	Nkx2-5_WT_CP_merged_peak_723
chr1	73552907	73553085	Nkx2-5_WT_CP_merged_peak_724
chr1	73563117	73563258	Nkx2-5_WT_CP_merged_peak_725
chr1	73680205	73680335	Nkx2-5_WT_CP_merged_peak_726
chr1	73682078	73682630	Nkx2-5_WT_CP_merged_peak_727
chr1	73778169	73778404	Nkx2-5_WT_CP_merged_peak_728
chr1	73872909	73873088	Nkx2-5_WT_CP_merged_peak_729
chr1	73909406	73909536	Nkx2-5_WT_CP_merged_peak_730
chr1	73966608	73966739	Nkx2-5_WT_CP_merged_peak_731
chr1	73995206	73995736	Nkx2-5_WT_CP_merged_peak_732
chr1	74009571	74009901	Nkx2-5_WT_CP_merged_peak_733
chr1	74014703	74014868	Nkx2-5_WT_CP_merged_peak_734
chr1	74058848	74059098	Nkx2-5_WT_CP_merged_peak_735
chr1	74071286	74071491	Nkx2-5_WT_CP_merged_peak_736
chr1	74077651	74077816	Nkx2-5_WT_CP_merged_peak_737
chr1	74083616	74083850	Nkx2-5_WT_CP_merged_peak_738
chr1	74145035	74145172	Nkx2-5_WT_CP_merged_peak_739
chr1	74170864	74171325	Nkx2-5_WT_CP_merged_peak_740
chr1	74226665	74226878	Nkx2-5_WT_CP_merged_peak_741
chr1	74282772	74283361	Nkx2-5_WT_CP_merged_peak_742
chr1	74303160	74303369	Nkx2-5_WT_CP_merged_peak_743
chr1	74303480	74303793	Nkx2-5_WT_CP_merged_peak_744
chr1	74318371	74318562	Nkx2-5_WT_CP_merged_peak_745
chr1	74331037	74331375	Nkx2-5_WT_CP_merged_peak_746
chr1	74331465	74331820	Nkx2-5_WT_CP_merged_peak_747
chr1	74342103	74342680	Nkx2-5_WT_CP_merged_peak_748
chr1	74350499	74350962	Nkx2-5_WT_CP_merged_peak_749
chr1	74378793	74379394	Nkx2-5_WT_CP_merged_peak_750
chr1	74408455	74408603	Nkx2-5_WT_CP_merged_peak_751
chr1	74409077	74409329	Nkx2-5_WT_CP_merged_peak_752
chr1	74414738	74415151	Nkx2-5_WT_CP_merged_peak_753
chr1	74424662	74424963	Nkx2-5_WT_CP_merged_peak_754
chr1	74433396	74433761	Nkx2-5_WT_CP_merged_peak_755
chr1	74437902	74438909	Nkx2-5_WT_CP_merged_peak_756
chr1	74443677	74444383	Nkx2-5_WT_CP_merged_peak_757
chr1	74461633	74461915	Nkx2-5_WT_CP_merged_peak_758
chr1	74552169	74552546	Nkx2-5_WT_CP_merged_peak_759
chr1	74552614	74553394	Nkx2-5_WT_CP_merged_peak_760
chr1	74597017	74597222	Nkx2-5_WT_CP_merged_peak_761
chr1	74634272	74635082	Nkx2-5_WT_CP_merged_peak_762
chr1	74647748	74648153	Nkx2-5_WT_CP_merged_peak_763
chr1	74708237	74708693	Nkx2-5_WT_CP_merged_peak_764
chr1	74759663	74760041	Nkx2-5_WT_CP_merged_peak_765
chr1	74760214	74760344	Nkx2-5_WT_CP_merged_peak_766
chr1	74795402	74795584	Nkx2-5_WT_CP_merged_peak_767
chr1	74818228	74818364	Nkx2-5_WT_CP_merged_peak_768
chr1	74818549	74818680	Nkx2-5_WT_CP_merged_peak_769
chr1	74819852	74819990	Nkx2-5_WT_CP_merged_peak_770
chr1	74825710	74825858	Nkx2-5_WT_CP_merged_peak_771
chr1	74849712	74849974	Nkx2-5_WT_CP_merged_peak_772
chr1	74863386	74863904	Nkx2-5_WT_CP_merged_peak_773
chr1	74901391	74901855	Nkx2-5_WT_CP_merged_peak_774
chr1	74945177	74945522	Nkx2-5_WT_CP_merged_peak_775
chr1	74947301	74947523	Nkx2-5_WT_CP_merged_peak_776
chr1	74994778	74994909	Nkx2-5_WT_CP_merged_peak_777
chr1	74997876	74998236	Nkx2-5_WT_CP_merged_peak_778
chr1	75060260	75060390	Nkx2-5_WT_CP_merged_peak_779
chr1	75121244	75121998	Nkx2-5_WT_CP_merged_peak_780
chr1	75138058	75138423	Nkx2-5_WT_CP_merged_peak_781
chr1	75139069	75139791	Nkx2-5_WT_CP_merged_peak_782
chr1	75156609	75156747	Nkx2-5_WT_CP_merged_peak_783
chr1	75164952	75165571	Nkx2-5_WT_CP_merged_peak_784
chr1	75176718	75177256	Nkx2-5_WT_CP_merged_peak_785
chr1	75188122	75188932	Nkx2-5_WT_CP_merged_peak_786
chr1	75189010	75189154	Nkx2-5_WT_CP_merged_peak_787
chr1	75207145	75207669	Nkx2-5_WT_CP_merged_peak_788
chr1	75215631	75215981	Nkx2-5_WT_CP_merged_peak_789
chr1	75232713	75233657	Nkx2-5_WT_CP_merged_peak_790
chr1	75241499	75241731	Nkx2-5_WT_CP_merged_peak_791
chr1	75260574	75260765	Nkx2-5_WT_CP_merged_peak_792
chr1	75313435	75314221	Nkx2-5_WT_CP_merged_peak_793
chr1	75314440	75314738	Nkx2-5_WT_CP_merged_peak_794
chr1	75333046	75333373	Nkx2-5_WT_CP_merged_peak_795
chr1	75340804	75341653	Nkx2-5_WT_CP_merged_peak_796
chr1	75346021	75346295	Nkx2-5_WT_CP_merged_peak_797
chr1	75356601	75357193	Nkx2-5_WT_CP_merged_peak_798
chr1	75357382	75357553	Nkx2-5_WT_CP_merged_peak_799
chr1	75358374	75358706	Nkx2-5_WT_CP_merged_peak_800
chr1	75371494	75372151	Nkx2-5_WT_CP_merged_peak_801
chr1	75378406	75379055	Nkx2-5_WT_CP_merged_peak_802
chr1	75384638	75384913	Nkx2-5_WT_CP_merged_peak_803
chr1	75385077	75385218	Nkx2-5_WT_CP_merged_peak_804
chr1	75396260	75396862	Nkx2-5_WT_CP_merged_peak_805
chr1	75404905	75405242	Nkx2-5_WT_CP_merged_peak_806
chr1	75418543	75418698	Nkx2-5_WT_CP_merged_peak_807
chr1	75419484	75420077	Nkx2-5_WT_CP_merged_peak_808
chr1	75432346	75432774	Nkx2-5_WT_CP_merged_peak_809
chr1	75442613	75443149	Nkx2-5_WT_CP_merged_peak_810
chr1	75443363	75443742	Nkx2-5_WT_CP_merged_peak_811
chr1	75444174	75444439	Nkx2-5_WT_CP_merged_peak_812
chr1	75454867	75455474	Nkx2-5_WT_CP_merged_peak_813
chr1	75460359	75460888	Nkx2-5_WT_CP_merged_peak_814
chr1	75475261	75476082	Nkx2-5_WT_CP_merged_peak_815
chr1	75484118	75484713	Nkx2-5_WT_CP_merged_peak_816
chr1	75501877	75503167	Nkx2-5_WT_CP_merged_peak_817
chr1	75508038	75508387	Nkx2-5_WT_CP_merged_peak_818
chr1	75517722	75518097	Nkx2-5_WT_CP_merged_peak_819
chr1	75542786	75543489	Nkx2-5_WT_CP_merged_peak_820
chr1	75556042	75556539	Nkx2-5_WT_CP_merged_peak_821
chr1	75585592	75585950	Nkx2-5_WT_CP_merged_peak_822
chr1	75608197	75608337	Nkx2-5_WT_CP_merged_peak_823
chr1	75609926	75610067	Nkx2-5_WT_CP_merged_peak_824
chr1	75794478	75794680	Nkx2-5_WT_CP_merged_peak_825
chr1	75807259	75807638	Nkx2-5_WT_CP_merged_peak_826
chr1	75813441	75813598	Nkx2-5_WT_CP_merged_peak_827
chr1	75838109	75838388	Nkx2-5_WT_CP_merged_peak_828
chr1	75952939	75953115	Nkx2-5_WT_CP_merged_peak_829
chr1	76006057	76006514	Nkx2-5_WT_CP_merged_peak_830
chr1	76035574	76035998	Nkx2-5_WT_CP_merged_peak_831
chr1	76117410	76117540	Nkx2-5_WT_CP_merged_peak_832
chr1	76430632	76430765	Nkx2-5_WT_CP_merged_peak_833
chr1	76434342	76434532	Nkx2-5_WT_CP_merged_peak_834
chr1	76474682	76475013	Nkx2-5_WT_CP_merged_peak_835
chr1	76487916	76488137	Nkx2-5_WT_CP_merged_peak_836
chr1	76654980	76655131	Nkx2-5_WT_CP_merged_peak_837
chr1	76832415	76832581	Nkx2-5_WT_CP_merged_peak_838
chr1	76911675	76911881	Nkx2-5_WT_CP_merged_peak_839
chr1	76972261	76972592	Nkx2-5_WT_CP_merged_peak_840
chr1	76975940	76976165	Nkx2-5_WT_CP_merged_peak_841
chr1	77016637	77016805	Nkx2-5_WT_CP_merged_peak_842
chr1	77057651	77057973	Nkx2-5_WT_CP_merged_peak_843
chr1	77059110	77059358	Nkx2-5_WT_CP_merged_peak_844
chr1	77063104	77063411	Nkx2-5_WT_CP_merged_peak_845
chr1	77223518	77224002	Nkx2-5_WT_CP_merged_peak_846
chr1	77224713	77224856	Nkx2-5_WT_CP_merged_peak_847
chr1	77241269	77241745	Nkx2-5_WT_CP_merged_peak_848
chr1	77297494	77297718	Nkx2-5_WT_CP_merged_peak_849
chr1	77334770	77335244	Nkx2-5_WT_CP_merged_peak_850
chr1	77380344	77380505	Nkx2-5_WT_CP_merged_peak_851
chr1	77382897	77383118	Nkx2-5_WT_CP_merged_peak_852
chr1	77383437	77383702	Nkx2-5_WT_CP_merged_peak_853
chr1	77399272	77399555	Nkx2-5_WT_CP_merged_peak_854
chr1	77423663	77424294	Nkx2-5_WT_CP_merged_peak_855
chr1	77431570	77431718	Nkx2-5_WT_CP_merged_peak_856
chr1	77437109	77437483	Nkx2-5_WT_CP_merged_peak_857
chr1	77437786	77437933	Nkx2-5_WT_CP_merged_peak_858
chr1	77457361	77457641	Nkx2-5_WT_CP_merged_peak_859
chr1	77488204	77488633	Nkx2-5_WT_CP_merged_peak_860
chr1	77488686	77488816	Nkx2-5_WT_CP_merged_peak_861
chr1	77499195	77499411	Nkx2-5_WT_CP_merged_peak_862
chr1	77510010	77510202	Nkx2-5_WT_CP_merged_peak_863
chr1	77510943	77511111	Nkx2-5_WT_CP_merged_peak_864
chr1	77511278	77511829	Nkx2-5_WT_CP_merged_peak_865
chr1	77512917	77513047	Nkx2-5_WT_CP_merged_peak_866
chr1	77643217	77643424	Nkx2-5_WT_CP_merged_peak_867
chr1	77704753	77705057	Nkx2-5_WT_CP_merged_peak_868
chr1	77829430	77829742	Nkx2-5_WT_CP_merged_peak_869
chr1	77916098	77916242	Nkx2-5_WT_CP_merged_peak_870
chr1	78103313	78103609	Nkx2-5_WT_CP_merged_peak_871
chr1	78137143	78137474	Nkx2-5_WT_CP_merged_peak_872
chr1	78138059	78138595	Nkx2-5_WT_CP_merged_peak_873
chr1	78154043	78154270	Nkx2-5_WT_CP_merged_peak_874
chr1	78178499	78178739	Nkx2-5_WT_CP_merged_peak_875
chr1	78186059	78186364	Nkx2-5_WT_CP_merged_peak_876
chr1	78213173	78213349	Nkx2-5_WT_CP_merged_peak_877
chr1	78213488	78214031	Nkx2-5_WT_CP_merged_peak_878
chr1	78306801	78306962	Nkx2-5_WT_CP_merged_peak_879
chr1	78313111	78313282	Nkx2-5_WT_CP_merged_peak_880
chr1	78336375	78336654	Nkx2-5_WT_CP_merged_peak_881
chr1	78385414	78385771	Nkx2-5_WT_CP_merged_peak_882
chr1	78422648	78422831	Nkx2-5_WT_CP_merged_peak_883
chr1	78485221	78485578	Nkx2-5_WT_CP_merged_peak_884
chr1	78485639	78486031	Nkx2-5_WT_CP_merged_peak_885
chr1	78559928	78560103	Nkx2-5_WT_CP_merged_peak_886
chr1	78563635	78563837	Nkx2-5_WT_CP_merged_peak_887
chr1	78564038	78564217	Nkx2-5_WT_CP_merged_peak_888
chr1	78585401	78585569	Nkx2-5_WT_CP_merged_peak_889
chr1	78590577	78590939	Nkx2-5_WT_CP_merged_peak_890
chr1	78598600	78598908	Nkx2-5_WT_CP_merged_peak_891
chr1	78605720	78606279	Nkx2-5_WT_CP_merged_peak_892
chr1	78611491	78611895	Nkx2-5_WT_CP_merged_peak_893
chr1	78645948	78646091	Nkx2-5_WT_CP_merged_peak_894
chr1	78654061	78654993	Nkx2-5_WT_CP_merged_peak_895
chr1	78700231	78700476	Nkx2-5_WT_CP_merged_peak_896
chr1	79187018	79187339	Nkx2-5_WT_CP_merged_peak_897
chr1	79243485	79243777	Nkx2-5_WT_CP_merged_peak_898
chr1	79450927	79451210	Nkx2-5_WT_CP_merged_peak_899
chr1	79668369	79669015	Nkx2-5_WT_CP_merged_peak_900
chr1	79758077	79758483	Nkx2-5_WT_CP_merged_peak_901
chr1	79772405	79772961	Nkx2-5_WT_CP_merged_peak_902
chr1	79854964	79855572	Nkx2-5_WT_CP_merged_peak_903
chr1	80189517	80189761	Nkx2-5_WT_CP_merged_peak_904
chr1	80336488	80337001	Nkx2-5_WT_CP_merged_peak_905
chr1	80337063	80337490	Nkx2-5_WT_CP_merged_peak_906
chr1	80337595	80337906	Nkx2-5_WT_CP_merged_peak_907
chr1	80754851	80755002	Nkx2-5_WT_CP_merged_peak_908
chr1	80834630	80834773	Nkx2-5_WT_CP_merged_peak_909
chr1	81590229	81590569	Nkx2-5_WT_CP_merged_peak_910
chr1	81999463	81999779	Nkx2-5_WT_CP_merged_peak_911
chr1	82197330	82197542	Nkx2-5_WT_CP_merged_peak_912
chr1	82217671	82217860	Nkx2-5_WT_CP_merged_peak_913
chr1	82279741	82280336	Nkx2-5_WT_CP_merged_peak_914
chr1	82287578	82288446	Nkx2-5_WT_CP_merged_peak_915
chr1	82312899	82313544	Nkx2-5_WT_CP_merged_peak_916
chr1	82592952	82593199	Nkx2-5_WT_CP_merged_peak_917
chr1	82627982	82628317	Nkx2-5_WT_CP_merged_peak_918
chr1	82721251	82721770	Nkx2-5_WT_CP_merged_peak_919
chr1	82812546	82812821	Nkx2-5_WT_CP_merged_peak_920
chr1	82835821	82836331	Nkx2-5_WT_CP_merged_peak_921
chr1	82836478	82836806	Nkx2-5_WT_CP_merged_peak_922
chr1	83034602	83035131	Nkx2-5_WT_CP_merged_peak_923
chr1	83156103	83156275	Nkx2-5_WT_CP_merged_peak_924
chr1	83264925	83265144	Nkx2-5_WT_CP_merged_peak_925
chr1	83323684	83324000	Nkx2-5_WT_CP_merged_peak_926
chr1	83347440	83347881	Nkx2-5_WT_CP_merged_peak_927
chr1	83353622	83353840	Nkx2-5_WT_CP_merged_peak_928
chr1	83356009	83356304	Nkx2-5_WT_CP_merged_peak_929
chr1	83356824	83357093	Nkx2-5_WT_CP_merged_peak_930
chr1	83403442	83403696	Nkx2-5_WT_CP_merged_peak_931
chr1	83404587	83405098	Nkx2-5_WT_CP_merged_peak_932
chr1	83437105	83437235	Nkx2-5_WT_CP_merged_peak_933
chr1	83447855	83448186	Nkx2-5_WT_CP_merged_peak_934
chr1	83709939	83710193	Nkx2-5_WT_CP_merged_peak_935
chr1	84084009	84084319	Nkx2-5_WT_CP_merged_peak_936
chr1	84214438	84214644	Nkx2-5_WT_CP_merged_peak_937
chr1	84280991	84281429	Nkx2-5_WT_CP_merged_peak_938
chr1	84344428	84344679	Nkx2-5_WT_CP_merged_peak_939
chr1	84401460	84401658	Nkx2-5_WT_CP_merged_peak_940
chr1	84467342	84467499	Nkx2-5_WT_CP_merged_peak_941
chr1	84535418	84535560	Nkx2-5_WT_CP_merged_peak_942
chr1	84546240	84546578	Nkx2-5_WT_CP_merged_peak_943
chr1	84550937	84551205	Nkx2-5_WT_CP_merged_peak_944
chr1	84611578	84611873	Nkx2-5_WT_CP_merged_peak_945
chr1	84692175	84692507	Nkx2-5_WT_CP_merged_peak_946
chr1	84692730	84692965	Nkx2-5_WT_CP_merged_peak_947
chr1	84835456	84836314	Nkx2-5_WT_CP_merged_peak_948
chr1	84848462	84848880	Nkx2-5_WT_CP_merged_peak_949
chr1	84867867	84868311	Nkx2-5_WT_CP_merged_peak_950
chr1	84886865	84886995	Nkx2-5_WT_CP_merged_peak_951
chr1	84919457	84919733	Nkx2-5_WT_CP_merged_peak_952
chr1	84920227	84920366	Nkx2-5_WT_CP_merged_peak_953
chr1	84931078	84931373	Nkx2-5_WT_CP_merged_peak_954
chr1	85081472	85081603	Nkx2-5_WT_CP_merged_peak_955
chr1	85087268	85087421	Nkx2-5_WT_CP_merged_peak_956
chr1	85270347	85270494	Nkx2-5_WT_CP_merged_peak_957
chr1	85274341	85274546	Nkx2-5_WT_CP_merged_peak_958
chr1	85277018	85277286	Nkx2-5_WT_CP_merged_peak_959
chr1	87487626	87488079	Nkx2-5_WT_CP_merged_peak_960
chr1	87488716	87489004	Nkx2-5_WT_CP_merged_peak_961
chr1	87489601	87489944	Nkx2-5_WT_CP_merged_peak_962
chr1	87689815	87690545	Nkx2-5_WT_CP_merged_peak_963
chr1	87767216	87767414	Nkx2-5_WT_CP_merged_peak_964
chr1	87790902	87791904	Nkx2-5_WT_CP_merged_peak_965
chr1	87803553	87803737	Nkx2-5_WT_CP_merged_peak_966
chr1	87942356	87942738	Nkx2-5_WT_CP_merged_peak_967
chr1	87955880	87956280	Nkx2-5_WT_CP_merged_peak_968
chr1	87960849	87961524	Nkx2-5_WT_CP_merged_peak_969
chr1	88051040	88051619	Nkx2-5_WT_CP_merged_peak_970
chr1	88198747	88198946	Nkx2-5_WT_CP_merged_peak_971
chr1	88199651	88200266	Nkx2-5_WT_CP_merged_peak_972
chr1	88207315	88207465	Nkx2-5_WT_CP_merged_peak_973
chr1	88236154	88236284	Nkx2-5_WT_CP_merged_peak_974
chr1	88243047	88243192	Nkx2-5_WT_CP_merged_peak_975
chr1	88244622	88244902	Nkx2-5_WT_CP_merged_peak_976
chr1	88255281	88256432	Nkx2-5_WT_CP_merged_peak_977
chr1	88286007	88286145	Nkx2-5_WT_CP_merged_peak_978
chr1	88330810	88331488	Nkx2-5_WT_CP_merged_peak_979
chr1	88338695	88339448	Nkx2-5_WT_CP_merged_peak_980
chr1	88344516	88344646	Nkx2-5_WT_CP_merged_peak_981
chr1	88351617	88351790	Nkx2-5_WT_CP_merged_peak_982
chr1	88368711	88369179	Nkx2-5_WT_CP_merged_peak_983
chr1	88383759	88384535	Nkx2-5_WT_CP_merged_peak_984
chr1	88399912	88400340	Nkx2-5_WT_CP_merged_peak_985
chr1	88400484	88401184	Nkx2-5_WT_CP_merged_peak_986
chr1	88406151	88406341	Nkx2-5_WT_CP_merged_peak_987
chr1	88422655	88423384	Nkx2-5_WT_CP_merged_peak_988
chr1	88423439	88423772	Nkx2-5_WT_CP_merged_peak_989
chr1	88423848	88424018	Nkx2-5_WT_CP_merged_peak_990
chr1	88424746	88425014	Nkx2-5_WT_CP_merged_peak_991
chr1	88428253	88428864	Nkx2-5_WT_CP_merged_peak_992
chr1	88478810	88479279	Nkx2-5_WT_CP_merged_peak_993
chr1	88483539	88483877	Nkx2-5_WT_CP_merged_peak_994
chr1	88567155	88567377	Nkx2-5_WT_CP_merged_peak_995
chr1	88600179	88600876	Nkx2-5_WT_CP_merged_peak_996
chr1	89083501	89083683	Nkx2-5_WT_CP_merged_peak_997
chr1	89110227	89111108	Nkx2-5_WT_CP_merged_peak_998
chr1	89154134	89154264	Nkx2-5_WT_CP_merged_peak_999
chr1	89167223	89167380	Nkx2-5_WT_CP_merged_peak_1000
chr1	89223227	89224134	Nkx2-5_WT_CP_merged_peak_1001
chr1	89406731	89407160	Nkx2-5_WT_CP_merged_peak_1002
chr1	89524721	89524943	Nkx2-5_WT_CP_merged_peak_1003
chr1	89533925	89534285	Nkx2-5_WT_CP_merged_peak_1004
chr1	89652343	89653043	Nkx2-5_WT_CP_merged_peak_1005
chr1	89737589	89737920	Nkx2-5_WT_CP_merged_peak_1006
chr1	89749565	89750295	Nkx2-5_WT_CP_merged_peak_1007
chr1	89758511	89758758	Nkx2-5_WT_CP_merged_peak_1008
chr1	89904664	89905200	Nkx2-5_WT_CP_merged_peak_1009
chr1	90101995	90102407	Nkx2-5_WT_CP_merged_peak_1010
chr1	90173829	90174325	Nkx2-5_WT_CP_merged_peak_1011
chr1	90353411	90353613	Nkx2-5_WT_CP_merged_peak_1012
chr1	90378704	90378835	Nkx2-5_WT_CP_merged_peak_1013
chr1	90385299	90385492	Nkx2-5_WT_CP_merged_peak_1014
chr1	90385746	90386032	Nkx2-5_WT_CP_merged_peak_1015
chr1	90401241	90401598	Nkx2-5_WT_CP_merged_peak_1016
chr1	90474215	90474371	Nkx2-5_WT_CP_merged_peak_1017
chr1	90509649	90510171	Nkx2-5_WT_CP_merged_peak_1018
chr1	90512606	90512967	Nkx2-5_WT_CP_merged_peak_1019
chr1	90523030	90523234	Nkx2-5_WT_CP_merged_peak_1020
chr1	90536545	90536891	Nkx2-5_WT_CP_merged_peak_1021
chr1	90542385	90542638	Nkx2-5_WT_CP_merged_peak_1022
chr1	90543157	90543405	Nkx2-5_WT_CP_merged_peak_1023
chr1	90598180	90599118	Nkx2-5_WT_CP_merged_peak_1024
chr1	90822791	90823035	Nkx2-5_WT_CP_merged_peak_1025
chr1	90885582	90885782	Nkx2-5_WT_CP_merged_peak_1026
chr1	90895511	90895754	Nkx2-5_WT_CP_merged_peak_1027
chr1	90951138	90951268	Nkx2-5_WT_CP_merged_peak_1028
chr1	90966395	90966670	Nkx2-5_WT_CP_merged_peak_1029
chr1	90966851	90967412	Nkx2-5_WT_CP_merged_peak_1030
chr1	90989111	90989400	Nkx2-5_WT_CP_merged_peak_1031
chr1	90993104	90993310	Nkx2-5_WT_CP_merged_peak_1032
chr1	91004906	91005177	Nkx2-5_WT_CP_merged_peak_1033
chr1	91016900	91017137	Nkx2-5_WT_CP_merged_peak_1034
chr1	91036239	91036380	Nkx2-5_WT_CP_merged_peak_1035
chr1	91087785	91088049	Nkx2-5_WT_CP_merged_peak_1036
chr1	91325346	91325538	Nkx2-5_WT_CP_merged_peak_1037
chr1	91334451	91334946	Nkx2-5_WT_CP_merged_peak_1038
chr1	91350958	91351744	Nkx2-5_WT_CP_merged_peak_1039
chr1	91476645	91477254	Nkx2-5_WT_CP_merged_peak_1040
chr1	91477932	91478118	Nkx2-5_WT_CP_merged_peak_1041
chr1	91483992	91484154	Nkx2-5_WT_CP_merged_peak_1042
chr1	91599716	91600223	Nkx2-5_WT_CP_merged_peak_1043
chr1	91636154	91636363	Nkx2-5_WT_CP_merged_peak_1044
chr1	91706576	91706731	Nkx2-5_WT_CP_merged_peak_1045
chr1	91782326	91782579	Nkx2-5_WT_CP_merged_peak_1046
chr1	91823849	91824077	Nkx2-5_WT_CP_merged_peak_1047
chr1	91826689	91826953	Nkx2-5_WT_CP_merged_peak_1048
chr1	91827426	91827852	Nkx2-5_WT_CP_merged_peak_1049
chr1	91832520	91832808	Nkx2-5_WT_CP_merged_peak_1050
chr1	91839499	91839662	Nkx2-5_WT_CP_merged_peak_1051
chr1	91864822	91865262	Nkx2-5_WT_CP_merged_peak_1052
chr1	91888929	91889099	Nkx2-5_WT_CP_merged_peak_1053
chr1	91894726	91894977	Nkx2-5_WT_CP_merged_peak_1054
chr1	92050116	92050349	Nkx2-5_WT_CP_merged_peak_1055
chr1	92051310	92051549	Nkx2-5_WT_CP_merged_peak_1056
chr1	92060166	92060368	Nkx2-5_WT_CP_merged_peak_1057
chr1	92098871	92099428	Nkx2-5_WT_CP_merged_peak_1058
chr1	92100339	92100728	Nkx2-5_WT_CP_merged_peak_1059
chr1	92116846	92117219	Nkx2-5_WT_CP_merged_peak_1060
chr1	92136988	92137295	Nkx2-5_WT_CP_merged_peak_1061
chr1	92200512	92200642	Nkx2-5_WT_CP_merged_peak_1062
chr1	92249999	92250344	Nkx2-5_WT_CP_merged_peak_1063
chr1	92320691	92320924	Nkx2-5_WT_CP_merged_peak_1064
chr1	92387054	92387215	Nkx2-5_WT_CP_merged_peak_1065
chr1	92390220	92390350	Nkx2-5_WT_CP_merged_peak_1066
chr1	92400988	92401703	Nkx2-5_WT_CP_merged_peak_1067
chr1	92448683	92448872	Nkx2-5_WT_CP_merged_peak_1068
chr1	92499556	92499687	Nkx2-5_WT_CP_merged_peak_1069
chr1	92499759	92500283	Nkx2-5_WT_CP_merged_peak_1070
chr1	92547359	92547616	Nkx2-5_WT_CP_merged_peak_1071
chr1	92566823	92566984	Nkx2-5_WT_CP_merged_peak_1072
chr1	92587745	92587875	Nkx2-5_WT_CP_merged_peak_1073
chr1	92814188	92814349	Nkx2-5_WT_CP_merged_peak_1074
chr1	92814894	92815071	Nkx2-5_WT_CP_merged_peak_1075
chr1	92873471	92873661	Nkx2-5_WT_CP_merged_peak_1076
chr1	92877238	92877372	Nkx2-5_WT_CP_merged_peak_1077
chr1	92895085	92895602	Nkx2-5_WT_CP_merged_peak_1078
chr1	92949379	92950211	Nkx2-5_WT_CP_merged_peak_1079
chr1	92950315	92950492	Nkx2-5_WT_CP_merged_peak_1080
chr1	92981993	92982139	Nkx2-5_WT_CP_merged_peak_1081
chr1	92982968	92983312	Nkx2-5_WT_CP_merged_peak_1082
chr1	93006419	93006647	Nkx2-5_WT_CP_merged_peak_1083
chr1	93076450	93076809	Nkx2-5_WT_CP_merged_peak_1084
chr1	93107834	93107964	Nkx2-5_WT_CP_merged_peak_1085
chr1	93113435	93113851	Nkx2-5_WT_CP_merged_peak_1086
chr1	93146498	93147193	Nkx2-5_WT_CP_merged_peak_1087
chr1	93164741	93164992	Nkx2-5_WT_CP_merged_peak_1088
chr1	93194626	93195095	Nkx2-5_WT_CP_merged_peak_1089
chr1	93209873	93210223	Nkx2-5_WT_CP_merged_peak_1090
chr1	93218391	93218730	Nkx2-5_WT_CP_merged_peak_1091
chr1	93230204	93230334	Nkx2-5_WT_CP_merged_peak_1092
chr1	93247464	93247651	Nkx2-5_WT_CP_merged_peak_1093
chr1	93262853	93263264	Nkx2-5_WT_CP_merged_peak_1094
chr1	93295046	93295635	Nkx2-5_WT_CP_merged_peak_1095
chr1	93309566	93310142	Nkx2-5_WT_CP_merged_peak_1096
chr1	93310794	93311011	Nkx2-5_WT_CP_merged_peak_1097
chr1	93345346	93345527	Nkx2-5_WT_CP_merged_peak_1098
chr1	93355669	93356337	Nkx2-5_WT_CP_merged_peak_1099
chr1	93361872	93362199	Nkx2-5_WT_CP_merged_peak_1100
chr1	93379962	93380117	Nkx2-5_WT_CP_merged_peak_1101
chr1	93391047	93391477	Nkx2-5_WT_CP_merged_peak_1102
chr1	93436806	93437098	Nkx2-5_WT_CP_merged_peak_1103
chr1	93437187	93437523	Nkx2-5_WT_CP_merged_peak_1104
chr1	93476079	93476418	Nkx2-5_WT_CP_merged_peak_1105
chr1	93497330	93497521	Nkx2-5_WT_CP_merged_peak_1106
chr1	93614688	93614909	Nkx2-5_WT_CP_merged_peak_1107
chr1	93666885	93667502	Nkx2-5_WT_CP_merged_peak_1108
chr1	93696015	93696247	Nkx2-5_WT_CP_merged_peak_1109
chr1	93697780	93698495	Nkx2-5_WT_CP_merged_peak_1110
chr1	93720212	93720374	Nkx2-5_WT_CP_merged_peak_1111
chr1	93721910	93722099	Nkx2-5_WT_CP_merged_peak_1112
chr1	93727162	93727794	Nkx2-5_WT_CP_merged_peak_1113
chr1	93756559	93756818	Nkx2-5_WT_CP_merged_peak_1114
chr1	93931187	93931428	Nkx2-5_WT_CP_merged_peak_1115
chr1	93947318	93947534	Nkx2-5_WT_CP_merged_peak_1116
chr1	93980531	93980775	Nkx2-5_WT_CP_merged_peak_1117
chr1	93982877	93983206	Nkx2-5_WT_CP_merged_peak_1118
chr1	94029041	94029312	Nkx2-5_WT_CP_merged_peak_1119
chr1	94076277	94077016	Nkx2-5_WT_CP_merged_peak_1120
chr1	94077160	94077730	Nkx2-5_WT_CP_merged_peak_1121
chr1	94109028	94109339	Nkx2-5_WT_CP_merged_peak_1122
chr1	94212809	94213168	Nkx2-5_WT_CP_merged_peak_1123
chr1	94234125	94234358	Nkx2-5_WT_CP_merged_peak_1124
chr1	94334302	94334705	Nkx2-5_WT_CP_merged_peak_1125
chr1	94370118	94370702	Nkx2-5_WT_CP_merged_peak_1126
chr1	94538323	94538832	Nkx2-5_WT_CP_merged_peak_1127
chr1	94595587	94595934	Nkx2-5_WT_CP_merged_peak_1128
chr1	94645768	94646342	Nkx2-5_WT_CP_merged_peak_1129
chr1	94652536	94652826	Nkx2-5_WT_CP_merged_peak_1130
chr1	94668924	94669284	Nkx2-5_WT_CP_merged_peak_1131
chr1	94671969	94672440	Nkx2-5_WT_CP_merged_peak_1132
chr1	94687780	94688184	Nkx2-5_WT_CP_merged_peak_1133
chr1	94727707	94728552	Nkx2-5_WT_CP_merged_peak_1134
chr1	94745128	94745313	Nkx2-5_WT_CP_merged_peak_1135
chr1	94791772	94791902	Nkx2-5_WT_CP_merged_peak_1136
chr1	94803544	94804250	Nkx2-5_WT_CP_merged_peak_1137
chr1	94807198	94807905	Nkx2-5_WT_CP_merged_peak_1138
chr1	94830640	94831566	Nkx2-5_WT_CP_merged_peak_1139
chr1	94997191	94997414	Nkx2-5_WT_CP_merged_peak_1140
chr1	94998322	94998579	Nkx2-5_WT_CP_merged_peak_1141
chr1	95073095	95073609	Nkx2-5_WT_CP_merged_peak_1142
chr1	95108255	95108523	Nkx2-5_WT_CP_merged_peak_1143
chr1	95132306	95132940	Nkx2-5_WT_CP_merged_peak_1144
chr1	95169232	95169377	Nkx2-5_WT_CP_merged_peak_1145
chr1	95202189	95202643	Nkx2-5_WT_CP_merged_peak_1146
chr1	95239082	95239425	Nkx2-5_WT_CP_merged_peak_1147
chr1	95240108	95240444	Nkx2-5_WT_CP_merged_peak_1148
chr1	95334441	95334580	Nkx2-5_WT_CP_merged_peak_1149
chr1	95341725	95342445	Nkx2-5_WT_CP_merged_peak_1150
chr1	95374676	95375829	Nkx2-5_WT_CP_merged_peak_1151
chr1	95408264	95408894	Nkx2-5_WT_CP_merged_peak_1152
chr1	95521256	95521457	Nkx2-5_WT_CP_merged_peak_1153
chr1	95531795	95532717	Nkx2-5_WT_CP_merged_peak_1154
chr1	95565369	95565680	Nkx2-5_WT_CP_merged_peak_1155
chr1	95567964	95568126	Nkx2-5_WT_CP_merged_peak_1156
chr1	95581938	95582507	Nkx2-5_WT_CP_merged_peak_1157
chr1	95583031	95583219	Nkx2-5_WT_CP_merged_peak_1158
chr1	95638627	95638897	Nkx2-5_WT_CP_merged_peak_1159
chr1	95650888	95651861	Nkx2-5_WT_CP_merged_peak_1160
chr1	95698248	95698493	Nkx2-5_WT_CP_merged_peak_1161
chr1	95698554	95698726	Nkx2-5_WT_CP_merged_peak_1162
chr1	95700260	95700915	Nkx2-5_WT_CP_merged_peak_1163
chr1	95721531	95722334	Nkx2-5_WT_CP_merged_peak_1164
chr1	95931643	95931827	Nkx2-5_WT_CP_merged_peak_1165
chr1	95931954	95932268	Nkx2-5_WT_CP_merged_peak_1166
chr1	96166634	96167252	Nkx2-5_WT_CP_merged_peak_1167
chr1	96233200	96233403	Nkx2-5_WT_CP_merged_peak_1168
chr1	97209949	97210654	Nkx2-5_WT_CP_merged_peak_1169
chr1	97330762	97330926	Nkx2-5_WT_CP_merged_peak_1170
chr1	97348439	97348652	Nkx2-5_WT_CP_merged_peak_1171
chr1	97563969	97564155	Nkx2-5_WT_CP_merged_peak_1172
chr1	97564224	97564419	Nkx2-5_WT_CP_merged_peak_1173
chr1	98767625	98767903	Nkx2-5_WT_CP_merged_peak_1174
chr1	99557577	99558860	Nkx2-5_WT_CP_merged_peak_1175
chr1	99666351	99667158	Nkx2-5_WT_CP_merged_peak_1176
chr1	99873378	99874062	Nkx2-5_WT_CP_merged_peak_1177
chr1	99981197	99981617	Nkx2-5_WT_CP_merged_peak_1178
chr1	99991791	99992489	Nkx2-5_WT_CP_merged_peak_1179
chr1	100206518	100206725	Nkx2-5_WT_CP_merged_peak_1180
chr1	100424539	100424708	Nkx2-5_WT_CP_merged_peak_1181
chr1	101383524	101383695	Nkx2-5_WT_CP_merged_peak_1182
chr1	102698426	102698556	Nkx2-5_WT_CP_merged_peak_1183
chr1	102701909	102702372	Nkx2-5_WT_CP_merged_peak_1184
chr1	103857168	103857401	Nkx2-5_WT_CP_merged_peak_1185
chr1	106610251	106610442	Nkx2-5_WT_CP_merged_peak_1186
chr1	107178954	107179093	Nkx2-5_WT_CP_merged_peak_1187
chr1	107252958	107253408	Nkx2-5_WT_CP_merged_peak_1188
chr1	107560024	107560653	Nkx2-5_WT_CP_merged_peak_1189
chr1	107677109	107677432	Nkx2-5_WT_CP_merged_peak_1190
chr1	107886855	107887449	Nkx2-5_WT_CP_merged_peak_1191
chr1	107890329	107890736	Nkx2-5_WT_CP_merged_peak_1192
chr1	108068183	108069020	Nkx2-5_WT_CP_merged_peak_1193
chr1	108100909	108101278	Nkx2-5_WT_CP_merged_peak_1194
chr1	108168293	108168718	Nkx2-5_WT_CP_merged_peak_1195
chr1	108248214	108248487	Nkx2-5_WT_CP_merged_peak_1196
chr1	108305979	108306142	Nkx2-5_WT_CP_merged_peak_1197
chr1	108610599	108611251	Nkx2-5_WT_CP_merged_peak_1198
chr1	108656048	108656613	Nkx2-5_WT_CP_merged_peak_1199
chr1	108692780	108693597	Nkx2-5_WT_CP_merged_peak_1200
chr1	109247838	109248034	Nkx2-5_WT_CP_merged_peak_1201
chr1	109297523	109297671	Nkx2-5_WT_CP_merged_peak_1202
chr1	111480842	111481018	Nkx2-5_WT_CP_merged_peak_1203
chr1	113761126	113761760	Nkx2-5_WT_CP_merged_peak_1204
chr1	114199304	114199495	Nkx2-5_WT_CP_merged_peak_1205
chr1	116681183	116681353	Nkx2-5_WT_CP_merged_peak_1206
chr1	117815145	117815294	Nkx2-5_WT_CP_merged_peak_1207
chr1	117827672	117827945	Nkx2-5_WT_CP_merged_peak_1208
chr1	118095249	118095482	Nkx2-5_WT_CP_merged_peak_1209
chr1	120207583	120208217	Nkx2-5_WT_CP_merged_peak_1210
chr1	120218167	120218610	Nkx2-5_WT_CP_merged_peak_1211
chr1	120284867	120285021	Nkx2-5_WT_CP_merged_peak_1212
chr1	120285272	120285545	Nkx2-5_WT_CP_merged_peak_1213
chr1	120285768	120286369	Nkx2-5_WT_CP_merged_peak_1214
chr1	120326536	120326716	Nkx2-5_WT_CP_merged_peak_1215
chr1	120355476	120356015	Nkx2-5_WT_CP_merged_peak_1216
chr1	120378470	120378632	Nkx2-5_WT_CP_merged_peak_1217
chr1	120378925	120379388	Nkx2-5_WT_CP_merged_peak_1218
chr1	120465032	120465162	Nkx2-5_WT_CP_merged_peak_1219
chr1	120492018	120492335	Nkx2-5_WT_CP_merged_peak_1220
chr1	120524384	120524656	Nkx2-5_WT_CP_merged_peak_1221
chr1	120546497	120546684	Nkx2-5_WT_CP_merged_peak_1222
chr1	120665563	120665698	Nkx2-5_WT_CP_merged_peak_1223
chr1	120692202	120692369	Nkx2-5_WT_CP_merged_peak_1224
chr1	120764008	120764267	Nkx2-5_WT_CP_merged_peak_1225
chr1	120774869	120775039	Nkx2-5_WT_CP_merged_peak_1226
chr1	120801883	120802083	Nkx2-5_WT_CP_merged_peak_1227
chr1	120810240	120810510	Nkx2-5_WT_CP_merged_peak_1228
chr1	120810586	120810823	Nkx2-5_WT_CP_merged_peak_1229
chr1	120832872	120833158	Nkx2-5_WT_CP_merged_peak_1230
chr1	120900678	120900910	Nkx2-5_WT_CP_merged_peak_1231
chr1	120944523	120944887	Nkx2-5_WT_CP_merged_peak_1232
chr1	120948694	120949085	Nkx2-5_WT_CP_merged_peak_1233
chr1	120949864	120950466	Nkx2-5_WT_CP_merged_peak_1234
chr1	120950831	120950985	Nkx2-5_WT_CP_merged_peak_1235
chr1	120967834	120968192	Nkx2-5_WT_CP_merged_peak_1236
chr1	120974118	120974272	Nkx2-5_WT_CP_merged_peak_1237
chr1	121133346	121133740	Nkx2-5_WT_CP_merged_peak_1238
chr1	121135189	121135345	Nkx2-5_WT_CP_merged_peak_1239
chr1	121244973	121245105	Nkx2-5_WT_CP_merged_peak_1240
chr1	121317675	121317880	Nkx2-5_WT_CP_merged_peak_1241
chr1	121401039	121401388	Nkx2-5_WT_CP_merged_peak_1242
chr1	121401442	121401701	Nkx2-5_WT_CP_merged_peak_1243
chr1	121422431	121423055	Nkx2-5_WT_CP_merged_peak_1244
chr1	121506929	121507126	Nkx2-5_WT_CP_merged_peak_1245
chr1	121531573	121531727	Nkx2-5_WT_CP_merged_peak_1246
chr1	121545025	121545640	Nkx2-5_WT_CP_merged_peak_1247
chr1	121546303	121546535	Nkx2-5_WT_CP_merged_peak_1248
chr1	121733477	121734290	Nkx2-5_WT_CP_merged_peak_1249
chr1	121809538	121810007	Nkx2-5_WT_CP_merged_peak_1250
chr1	121893620	121893843	Nkx2-5_WT_CP_merged_peak_1251
chr1	121970182	121970609	Nkx2-5_WT_CP_merged_peak_1252
chr1	121985775	121985978	Nkx2-5_WT_CP_merged_peak_1253
chr1	122017406	122018045	Nkx2-5_WT_CP_merged_peak_1254
chr1	122072937	122073259	Nkx2-5_WT_CP_merged_peak_1255
chr1	122201216	122201366	Nkx2-5_WT_CP_merged_peak_1256
chr1	122236996	122237136	Nkx2-5_WT_CP_merged_peak_1257
chr1	122346253	122346523	Nkx2-5_WT_CP_merged_peak_1258
chr1	122499518	122499794	Nkx2-5_WT_CP_merged_peak_1259
chr1	122631375	122631505	Nkx2-5_WT_CP_merged_peak_1260
chr1	122636102	122636531	Nkx2-5_WT_CP_merged_peak_1261
chr1	122694846	122694976	Nkx2-5_WT_CP_merged_peak_1262
chr1	122858555	122858800	Nkx2-5_WT_CP_merged_peak_1263
chr1	122993408	122993538	Nkx2-5_WT_CP_merged_peak_1264
chr1	123019979	123020148	Nkx2-5_WT_CP_merged_peak_1265
chr1	123224138	123224796	Nkx2-5_WT_CP_merged_peak_1266
chr1	123327508	123327857	Nkx2-5_WT_CP_merged_peak_1267
chr1	123464110	123464686	Nkx2-5_WT_CP_merged_peak_1268
chr1	123557738	123557868	Nkx2-5_WT_CP_merged_peak_1269
chr1	123966187	123966402	Nkx2-5_WT_CP_merged_peak_1270
chr1	124253684	124253890	Nkx2-5_WT_CP_merged_peak_1271
chr1	126413620	126413765	Nkx2-5_WT_CP_merged_peak_1272
chr1	126840881	126841149	Nkx2-5_WT_CP_merged_peak_1273
chr1	127027817	127028052	Nkx2-5_WT_CP_merged_peak_1274
chr1	127331897	127332769	Nkx2-5_WT_CP_merged_peak_1275
chr1	127441603	127441782	Nkx2-5_WT_CP_merged_peak_1276
chr1	127456909	127457387	Nkx2-5_WT_CP_merged_peak_1277
chr1	127457478	127457919	Nkx2-5_WT_CP_merged_peak_1278
chr1	127606455	127606656	Nkx2-5_WT_CP_merged_peak_1279
chr1	127608514	127608735	Nkx2-5_WT_CP_merged_peak_1280
chr1	127619761	127619958	Nkx2-5_WT_CP_merged_peak_1281
chr1	127627567	127627712	Nkx2-5_WT_CP_merged_peak_1282
chr1	127700344	127700574	Nkx2-5_WT_CP_merged_peak_1283
chr1	127808532	127808692	Nkx2-5_WT_CP_merged_peak_1284
chr1	127869425	127869564	Nkx2-5_WT_CP_merged_peak_1285
chr1	127902387	127902606	Nkx2-5_WT_CP_merged_peak_1286
chr1	128340521	128340786	Nkx2-5_WT_CP_merged_peak_1287
chr1	128571685	128571977	Nkx2-5_WT_CP_merged_peak_1288
chr1	128600788	128600975	Nkx2-5_WT_CP_merged_peak_1289
chr1	128616526	128616656	Nkx2-5_WT_CP_merged_peak_1290
chr1	128714194	128714357	Nkx2-5_WT_CP_merged_peak_1291
chr1	128729556	128729784	Nkx2-5_WT_CP_merged_peak_1292
chr1	129101353	129102041	Nkx2-5_WT_CP_merged_peak_1293
chr1	129102569	129102716	Nkx2-5_WT_CP_merged_peak_1294
chr1	129216585	129216718	Nkx2-5_WT_CP_merged_peak_1295
chr1	129217540	129217749	Nkx2-5_WT_CP_merged_peak_1296
chr1	129226413	129226604	Nkx2-5_WT_CP_merged_peak_1297
chr1	129274786	129275086	Nkx2-5_WT_CP_merged_peak_1298
chr1	129288963	129289133	Nkx2-5_WT_CP_merged_peak_1299
chr1	129321541	129321792	Nkx2-5_WT_CP_merged_peak_1300
chr1	129329541	129329733	Nkx2-5_WT_CP_merged_peak_1301
chr1	129339311	129339919	Nkx2-5_WT_CP_merged_peak_1302
chr1	129475925	129476186	Nkx2-5_WT_CP_merged_peak_1303
chr1	129507027	129507385	Nkx2-5_WT_CP_merged_peak_1304
chr1	129557697	129557882	Nkx2-5_WT_CP_merged_peak_1305
chr1	129558289	129558476	Nkx2-5_WT_CP_merged_peak_1306
chr1	129574059	129574456	Nkx2-5_WT_CP_merged_peak_1307
chr1	129662022	129662230	Nkx2-5_WT_CP_merged_peak_1308
chr1	129664135	129664287	Nkx2-5_WT_CP_merged_peak_1309
chr1	129670278	129670990	Nkx2-5_WT_CP_merged_peak_1310
chr1	129676777	129677012	Nkx2-5_WT_CP_merged_peak_1311
chr1	129765179	129765634	Nkx2-5_WT_CP_merged_peak_1312
chr1	129999311	130000373	Nkx2-5_WT_CP_merged_peak_1313
chr1	130140447	130141148	Nkx2-5_WT_CP_merged_peak_1314
chr1	130219982	130220112	Nkx2-5_WT_CP_merged_peak_1315
chr1	130228739	130228869	Nkx2-5_WT_CP_merged_peak_1316
chr1	130255938	130256562	Nkx2-5_WT_CP_merged_peak_1317
chr1	130292393	130292523	Nkx2-5_WT_CP_merged_peak_1318
chr1	130313336	130314179	Nkx2-5_WT_CP_merged_peak_1319
chr1	130368613	130368977	Nkx2-5_WT_CP_merged_peak_1320
chr1	130429272	130429658	Nkx2-5_WT_CP_merged_peak_1321
chr1	130430250	130430551	Nkx2-5_WT_CP_merged_peak_1322
chr1	130448570	130448945	Nkx2-5_WT_CP_merged_peak_1323
chr1	130452109	130452447	Nkx2-5_WT_CP_merged_peak_1324
chr1	130456905	130457261	Nkx2-5_WT_CP_merged_peak_1325
chr1	130457596	130457819	Nkx2-5_WT_CP_merged_peak_1326
chr1	130488655	130488960	Nkx2-5_WT_CP_merged_peak_1327
chr1	130536286	130536804	Nkx2-5_WT_CP_merged_peak_1328
chr1	130549487	130549852	Nkx2-5_WT_CP_merged_peak_1329
chr1	130551403	130551550	Nkx2-5_WT_CP_merged_peak_1330
chr1	130555525	130555687	Nkx2-5_WT_CP_merged_peak_1331
chr1	130575759	130575905	Nkx2-5_WT_CP_merged_peak_1332
chr1	130602892	130603064	Nkx2-5_WT_CP_merged_peak_1333
chr1	130607866	130608279	Nkx2-5_WT_CP_merged_peak_1334
chr1	130630086	130630561	Nkx2-5_WT_CP_merged_peak_1335
chr1	130751951	130752169	Nkx2-5_WT_CP_merged_peak_1336
chr1	130793188	130793475	Nkx2-5_WT_CP_merged_peak_1337
chr1	130945938	130946146	Nkx2-5_WT_CP_merged_peak_1338
chr1	131001182	131001352	Nkx2-5_WT_CP_merged_peak_1339
chr1	131285294	131285452	Nkx2-5_WT_CP_merged_peak_1340
chr1	131318189	131318344	Nkx2-5_WT_CP_merged_peak_1341
chr1	131412845	131413063	Nkx2-5_WT_CP_merged_peak_1342
chr1	131439603	131439977	Nkx2-5_WT_CP_merged_peak_1343
chr1	132173464	132173727	Nkx2-5_WT_CP_merged_peak_1344
chr1	132196575	132197053	Nkx2-5_WT_CP_merged_peak_1345
chr1	132270811	132271091	Nkx2-5_WT_CP_merged_peak_1346
chr1	132359022	132359573	Nkx2-5_WT_CP_merged_peak_1347
chr1	132366868	132367022	Nkx2-5_WT_CP_merged_peak_1348
chr1	132612316	132612842	Nkx2-5_WT_CP_merged_peak_1349
chr1	132613787	132614310	Nkx2-5_WT_CP_merged_peak_1350
chr1	132628366	132628582	Nkx2-5_WT_CP_merged_peak_1351
chr1	132678853	132679219	Nkx2-5_WT_CP_merged_peak_1352
chr1	132726819	132727107	Nkx2-5_WT_CP_merged_peak_1353
chr1	132837023	132837222	Nkx2-5_WT_CP_merged_peak_1354
chr1	132906787	132907015	Nkx2-5_WT_CP_merged_peak_1355
chr1	132949983	132950116	Nkx2-5_WT_CP_merged_peak_1356
chr1	132993372	132993783	Nkx2-5_WT_CP_merged_peak_1357
chr1	132993983	132994577	Nkx2-5_WT_CP_merged_peak_1358
chr1	133004710	133004911	Nkx2-5_WT_CP_merged_peak_1359
chr1	133022840	133023170	Nkx2-5_WT_CP_merged_peak_1360
chr1	133034447	133035162	Nkx2-5_WT_CP_merged_peak_1361
chr1	133049552	133050025	Nkx2-5_WT_CP_merged_peak_1362
chr1	133081667	133081901	Nkx2-5_WT_CP_merged_peak_1363
chr1	133085281	133085589	Nkx2-5_WT_CP_merged_peak_1364
chr1	133104284	133104594	Nkx2-5_WT_CP_merged_peak_1365
chr1	133125023	133125312	Nkx2-5_WT_CP_merged_peak_1366
chr1	133130111	133130476	Nkx2-5_WT_CP_merged_peak_1367
chr1	133141517	133141886	Nkx2-5_WT_CP_merged_peak_1368
chr1	133214233	133214471	Nkx2-5_WT_CP_merged_peak_1369
chr1	133214911	133215164	Nkx2-5_WT_CP_merged_peak_1370
chr1	133422954	133423249	Nkx2-5_WT_CP_merged_peak_1371
chr1	133423665	133424213	Nkx2-5_WT_CP_merged_peak_1372
chr1	133424413	133424653	Nkx2-5_WT_CP_merged_peak_1373
chr1	133424858	133425031	Nkx2-5_WT_CP_merged_peak_1374
chr1	133486250	133486535	Nkx2-5_WT_CP_merged_peak_1375
chr1	133513446	133513753	Nkx2-5_WT_CP_merged_peak_1376
chr1	133520296	133520559	Nkx2-5_WT_CP_merged_peak_1377
chr1	133521103	133521443	Nkx2-5_WT_CP_merged_peak_1378
chr1	133565396	133565577	Nkx2-5_WT_CP_merged_peak_1379
chr1	133609132	133609283	Nkx2-5_WT_CP_merged_peak_1380
chr1	133628845	133629027	Nkx2-5_WT_CP_merged_peak_1381
chr1	133633580	133633777	Nkx2-5_WT_CP_merged_peak_1382
chr1	133693737	133694253	Nkx2-5_WT_CP_merged_peak_1383
chr1	133708486	133708744	Nkx2-5_WT_CP_merged_peak_1384
chr1	133724224	133724836	Nkx2-5_WT_CP_merged_peak_1385
chr1	133806739	133807905	Nkx2-5_WT_CP_merged_peak_1386
chr1	133859516	133859883	Nkx2-5_WT_CP_merged_peak_1387
chr1	133867360	133868024	Nkx2-5_WT_CP_merged_peak_1388
chr1	133903919	133904899	Nkx2-5_WT_CP_merged_peak_1389
chr1	133964396	133964683	Nkx2-5_WT_CP_merged_peak_1390
chr1	134020297	134020446	Nkx2-5_WT_CP_merged_peak_1391
chr1	134029650	134029965	Nkx2-5_WT_CP_merged_peak_1392
chr1	134035918	134036253	Nkx2-5_WT_CP_merged_peak_1393
chr1	134065890	134066095	Nkx2-5_WT_CP_merged_peak_1394
chr1	134086904	134087142	Nkx2-5_WT_CP_merged_peak_1395
chr1	134087475	134087628	Nkx2-5_WT_CP_merged_peak_1396
chr1	134097166	134097330	Nkx2-5_WT_CP_merged_peak_1397
chr1	134097402	134097639	Nkx2-5_WT_CP_merged_peak_1398
chr1	134195154	134195324	Nkx2-5_WT_CP_merged_peak_1399
chr1	134195666	134195881	Nkx2-5_WT_CP_merged_peak_1400
chr1	134201304	134201621	Nkx2-5_WT_CP_merged_peak_1401
chr1	134207956	134208156	Nkx2-5_WT_CP_merged_peak_1402
chr1	134208629	134208771	Nkx2-5_WT_CP_merged_peak_1403
chr1	134212637	134212921	Nkx2-5_WT_CP_merged_peak_1404
chr1	134230340	134230676	Nkx2-5_WT_CP_merged_peak_1405
chr1	134243727	134243857	Nkx2-5_WT_CP_merged_peak_1406
chr1	134252474	134252705	Nkx2-5_WT_CP_merged_peak_1407
chr1	134273193	134273416	Nkx2-5_WT_CP_merged_peak_1408
chr1	134282058	134282238	Nkx2-5_WT_CP_merged_peak_1409
chr1	134287992	134288600	Nkx2-5_WT_CP_merged_peak_1410
chr1	134313853	134314549	Nkx2-5_WT_CP_merged_peak_1411
chr1	134373422	134373761	Nkx2-5_WT_CP_merged_peak_1412
chr1	134373896	134374237	Nkx2-5_WT_CP_merged_peak_1413
chr1	134438034	134438191	Nkx2-5_WT_CP_merged_peak_1414
chr1	134439309	134439539	Nkx2-5_WT_CP_merged_peak_1415
chr1	134477875	134478045	Nkx2-5_WT_CP_merged_peak_1416
chr1	134584579	134584914	Nkx2-5_WT_CP_merged_peak_1417
chr1	134638246	134638502	Nkx2-5_WT_CP_merged_peak_1418
chr1	134661724	134662037	Nkx2-5_WT_CP_merged_peak_1419
chr1	134662510	134662733	Nkx2-5_WT_CP_merged_peak_1420
chr1	134696875	134697120	Nkx2-5_WT_CP_merged_peak_1421
chr1	134718398	134718577	Nkx2-5_WT_CP_merged_peak_1422
chr1	134749988	134750176	Nkx2-5_WT_CP_merged_peak_1423
chr1	134776899	134777412	Nkx2-5_WT_CP_merged_peak_1424
chr1	134921582	134922202	Nkx2-5_WT_CP_merged_peak_1425
chr1	134942453	134943328	Nkx2-5_WT_CP_merged_peak_1426
chr1	134956191	134956398	Nkx2-5_WT_CP_merged_peak_1427
chr1	134964900	134965154	Nkx2-5_WT_CP_merged_peak_1428
chr1	134969881	134970155	Nkx2-5_WT_CP_merged_peak_1429
chr1	135027440	135028225	Nkx2-5_WT_CP_merged_peak_1430
chr1	135060420	135061013	Nkx2-5_WT_CP_merged_peak_1431
chr1	135074223	135074353	Nkx2-5_WT_CP_merged_peak_1432
chr1	135077800	135077998	Nkx2-5_WT_CP_merged_peak_1433
chr1	135133580	135133935	Nkx2-5_WT_CP_merged_peak_1434
chr1	135141217	135141638	Nkx2-5_WT_CP_merged_peak_1435
chr1	135150082	135150311	Nkx2-5_WT_CP_merged_peak_1436
chr1	135225947	135226215	Nkx2-5_WT_CP_merged_peak_1437
chr1	135259912	135260620	Nkx2-5_WT_CP_merged_peak_1438
chr1	135305522	135305734	Nkx2-5_WT_CP_merged_peak_1439
chr1	135314868	135315113	Nkx2-5_WT_CP_merged_peak_1440
chr1	135320358	135321074	Nkx2-5_WT_CP_merged_peak_1441
chr1	135366760	135366890	Nkx2-5_WT_CP_merged_peak_1442
chr1	135367069	135367224	Nkx2-5_WT_CP_merged_peak_1443
chr1	135389281	135389587	Nkx2-5_WT_CP_merged_peak_1444
chr1	135389727	135390182	Nkx2-5_WT_CP_merged_peak_1445
chr1	135417380	135417514	Nkx2-5_WT_CP_merged_peak_1446
chr1	135460013	135460245	Nkx2-5_WT_CP_merged_peak_1447
chr1	135506383	135506940	Nkx2-5_WT_CP_merged_peak_1448
chr1	135557458	135558225	Nkx2-5_WT_CP_merged_peak_1449
chr1	135590906	135591059	Nkx2-5_WT_CP_merged_peak_1450
chr1	135620892	135621022	Nkx2-5_WT_CP_merged_peak_1451
chr1	135661538	135661736	Nkx2-5_WT_CP_merged_peak_1452
chr1	135697478	135697684	Nkx2-5_WT_CP_merged_peak_1453
chr1	135699714	135700079	Nkx2-5_WT_CP_merged_peak_1454
chr1	135712522	135712982	Nkx2-5_WT_CP_merged_peak_1455
chr1	135722004	135722321	Nkx2-5_WT_CP_merged_peak_1456
chr1	135722397	135722640	Nkx2-5_WT_CP_merged_peak_1457
chr1	135751861	135752484	Nkx2-5_WT_CP_merged_peak_1458
chr1	135777328	135777463	Nkx2-5_WT_CP_merged_peak_1459
chr1	135792917	135793052	Nkx2-5_WT_CP_merged_peak_1460
chr1	135805070	135805234	Nkx2-5_WT_CP_merged_peak_1461
chr1	135820840	135821076	Nkx2-5_WT_CP_merged_peak_1462
chr1	135850511	135850783	Nkx2-5_WT_CP_merged_peak_1463
chr1	135877068	135877208	Nkx2-5_WT_CP_merged_peak_1464
chr1	135957409	135957820	Nkx2-5_WT_CP_merged_peak_1465
chr1	135959776	135960220	Nkx2-5_WT_CP_merged_peak_1466
chr1	135975456	135976083	Nkx2-5_WT_CP_merged_peak_1467
chr1	135989280	135989985	Nkx2-5_WT_CP_merged_peak_1468
chr1	135995080	135995583	Nkx2-5_WT_CP_merged_peak_1469
chr1	135995711	135996191	Nkx2-5_WT_CP_merged_peak_1470
chr1	136046001	136046249	Nkx2-5_WT_CP_merged_peak_1471
chr1	136049357	136049734	Nkx2-5_WT_CP_merged_peak_1472
chr1	136092211	136092715	Nkx2-5_WT_CP_merged_peak_1473
chr1	136102282	136102462	Nkx2-5_WT_CP_merged_peak_1474
chr1	136131074	136131498	Nkx2-5_WT_CP_merged_peak_1475
chr1	136131908	136132391	Nkx2-5_WT_CP_merged_peak_1476
chr1	136140860	136141106	Nkx2-5_WT_CP_merged_peak_1477
chr1	136195545	136195675	Nkx2-5_WT_CP_merged_peak_1478
chr1	136233349	136233611	Nkx2-5_WT_CP_merged_peak_1479
chr1	136241062	136241575	Nkx2-5_WT_CP_merged_peak_1480
chr1	136258217	136258825	Nkx2-5_WT_CP_merged_peak_1481
chr1	136302228	136302811	Nkx2-5_WT_CP_merged_peak_1482
chr1	136311657	136312522	Nkx2-5_WT_CP_merged_peak_1483
chr1	136322859	136323281	Nkx2-5_WT_CP_merged_peak_1484
chr1	136351830	136352384	Nkx2-5_WT_CP_merged_peak_1485
chr1	136390937	136391704	Nkx2-5_WT_CP_merged_peak_1486
chr1	136401770	136401953	Nkx2-5_WT_CP_merged_peak_1487
chr1	136413195	136413524	Nkx2-5_WT_CP_merged_peak_1488
chr1	136452894	136453108	Nkx2-5_WT_CP_merged_peak_1489
chr1	136453313	136453806	Nkx2-5_WT_CP_merged_peak_1490
chr1	136456636	136457035	Nkx2-5_WT_CP_merged_peak_1491
chr1	136457596	136457918	Nkx2-5_WT_CP_merged_peak_1492
chr1	136458047	136458177	Nkx2-5_WT_CP_merged_peak_1493
chr1	136533375	136533535	Nkx2-5_WT_CP_merged_peak_1494
chr1	136542983	136543444	Nkx2-5_WT_CP_merged_peak_1495
chr1	136644268	136644474	Nkx2-5_WT_CP_merged_peak_1496
chr1	136750507	136750700	Nkx2-5_WT_CP_merged_peak_1497
chr1	136757178	136757382	Nkx2-5_WT_CP_merged_peak_1498
chr1	136806601	136806948	Nkx2-5_WT_CP_merged_peak_1499
chr1	136852175	136852671	Nkx2-5_WT_CP_merged_peak_1500
chr1	136858857	136859334	Nkx2-5_WT_CP_merged_peak_1501
chr1	136884197	136884472	Nkx2-5_WT_CP_merged_peak_1502
chr1	136911431	136911627	Nkx2-5_WT_CP_merged_peak_1503
chr1	136913608	136913757	Nkx2-5_WT_CP_merged_peak_1504
chr1	136921841	136921971	Nkx2-5_WT_CP_merged_peak_1505
chr1	136991769	136992021	Nkx2-5_WT_CP_merged_peak_1506
chr1	137001607	137001910	Nkx2-5_WT_CP_merged_peak_1507
chr1	137043093	137043801	Nkx2-5_WT_CP_merged_peak_1508
chr1	137043884	137044151	Nkx2-5_WT_CP_merged_peak_1509
chr1	137053074	137053204	Nkx2-5_WT_CP_merged_peak_1510
chr1	137080785	137080976	Nkx2-5_WT_CP_merged_peak_1511
chr1	137088807	137089037	Nkx2-5_WT_CP_merged_peak_1512
chr1	137095962	137096202	Nkx2-5_WT_CP_merged_peak_1513
chr1	137101066	137101621	Nkx2-5_WT_CP_merged_peak_1514
chr1	137149501	137149631	Nkx2-5_WT_CP_merged_peak_1515
chr1	137154872	137155199	Nkx2-5_WT_CP_merged_peak_1516
chr1	137155303	137155461	Nkx2-5_WT_CP_merged_peak_1517
chr1	137155678	137155838	Nkx2-5_WT_CP_merged_peak_1518
chr1	137180100	137180839	Nkx2-5_WT_CP_merged_peak_1519
chr1	137210102	137210686	Nkx2-5_WT_CP_merged_peak_1520
chr1	137221103	137221578	Nkx2-5_WT_CP_merged_peak_1521
chr1	137244153	137244575	Nkx2-5_WT_CP_merged_peak_1522
chr1	137255669	137256075	Nkx2-5_WT_CP_merged_peak_1523
chr1	137264872	137265126	Nkx2-5_WT_CP_merged_peak_1524
chr1	137265689	137265819	Nkx2-5_WT_CP_merged_peak_1525
chr1	137271358	137271789	Nkx2-5_WT_CP_merged_peak_1526
chr1	137326407	137326566	Nkx2-5_WT_CP_merged_peak_1527
chr1	137326808	137327270	Nkx2-5_WT_CP_merged_peak_1528
chr1	137332473	137332698	Nkx2-5_WT_CP_merged_peak_1529
chr1	137357833	137357978	Nkx2-5_WT_CP_merged_peak_1530
chr1	137368748	137368898	Nkx2-5_WT_CP_merged_peak_1531
chr1	137406823	137407050	Nkx2-5_WT_CP_merged_peak_1532
chr1	137410812	137411044	Nkx2-5_WT_CP_merged_peak_1533
chr1	137420929	137421534	Nkx2-5_WT_CP_merged_peak_1534
chr1	137427909	137428103	Nkx2-5_WT_CP_merged_peak_1535
chr1	137444784	137444955	Nkx2-5_WT_CP_merged_peak_1536
chr1	137451179	137451424	Nkx2-5_WT_CP_merged_peak_1537
chr1	137457937	137458158	Nkx2-5_WT_CP_merged_peak_1538
chr1	137481704	137481964	Nkx2-5_WT_CP_merged_peak_1539
chr1	137482227	137482365	Nkx2-5_WT_CP_merged_peak_1540
chr1	137542289	137542447	Nkx2-5_WT_CP_merged_peak_1541
chr1	137556319	137556551	Nkx2-5_WT_CP_merged_peak_1542
chr1	137567056	137567192	Nkx2-5_WT_CP_merged_peak_1543
chr1	137572435	137572686	Nkx2-5_WT_CP_merged_peak_1544
chr1	137584438	137584996	Nkx2-5_WT_CP_merged_peak_1545
chr1	137611584	137612232	Nkx2-5_WT_CP_merged_peak_1546
chr1	137625495	137625984	Nkx2-5_WT_CP_merged_peak_1547
chr1	137630758	137631081	Nkx2-5_WT_CP_merged_peak_1548
chr1	137636102	137636353	Nkx2-5_WT_CP_merged_peak_1549
chr1	137637594	137638135	Nkx2-5_WT_CP_merged_peak_1550
chr1	137640659	137640795	Nkx2-5_WT_CP_merged_peak_1551
chr1	137649643	137649879	Nkx2-5_WT_CP_merged_peak_1552
chr1	137662459	137663146	Nkx2-5_WT_CP_merged_peak_1553
chr1	137671608	137672065	Nkx2-5_WT_CP_merged_peak_1554
chr1	137691276	137691703	Nkx2-5_WT_CP_merged_peak_1555
chr1	137695930	137696153	Nkx2-5_WT_CP_merged_peak_1556
chr1	137696962	137697508	Nkx2-5_WT_CP_merged_peak_1557
chr1	137707908	137708409	Nkx2-5_WT_CP_merged_peak_1558
chr1	137715175	137715645	Nkx2-5_WT_CP_merged_peak_1559
chr1	137732476	137733155	Nkx2-5_WT_CP_merged_peak_1560
chr1	137807604	137807757	Nkx2-5_WT_CP_merged_peak_1561
chr1	137904553	137904789	Nkx2-5_WT_CP_merged_peak_1562
chr1	137914381	137914813	Nkx2-5_WT_CP_merged_peak_1563
chr1	137915076	137915336	Nkx2-5_WT_CP_merged_peak_1564
chr1	137947703	137947937	Nkx2-5_WT_CP_merged_peak_1565
chr1	138027644	138028580	Nkx2-5_WT_CP_merged_peak_1566
chr1	138036636	138036921	Nkx2-5_WT_CP_merged_peak_1567
chr1	138126210	138126380	Nkx2-5_WT_CP_merged_peak_1568
chr1	138130426	138130671	Nkx2-5_WT_CP_merged_peak_1569
chr1	138130964	138131111	Nkx2-5_WT_CP_merged_peak_1570
chr1	138156849	138157293	Nkx2-5_WT_CP_merged_peak_1571
chr1	138242085	138242951	Nkx2-5_WT_CP_merged_peak_1572
chr1	138291428	138291601	Nkx2-5_WT_CP_merged_peak_1573
chr1	138311623	138312311	Nkx2-5_WT_CP_merged_peak_1574
chr1	138362767	138363212	Nkx2-5_WT_CP_merged_peak_1575
chr1	138388871	138389029	Nkx2-5_WT_CP_merged_peak_1576
chr1	138409063	138409207	Nkx2-5_WT_CP_merged_peak_1577
chr1	138438041	138438301	Nkx2-5_WT_CP_merged_peak_1578
chr1	138440183	138440494	Nkx2-5_WT_CP_merged_peak_1579
chr1	138459676	138459998	Nkx2-5_WT_CP_merged_peak_1580
chr1	138474582	138475001	Nkx2-5_WT_CP_merged_peak_1581
chr1	138521090	138522067	Nkx2-5_WT_CP_merged_peak_1582
chr1	138558257	138558835	Nkx2-5_WT_CP_merged_peak_1583
chr1	138593080	138593219	Nkx2-5_WT_CP_merged_peak_1584
chr1	138595116	138595248	Nkx2-5_WT_CP_merged_peak_1585
chr1	138621883	138622246	Nkx2-5_WT_CP_merged_peak_1586
chr1	138653091	138653247	Nkx2-5_WT_CP_merged_peak_1587
chr1	138669888	138670108	Nkx2-5_WT_CP_merged_peak_1588
chr1	138833395	138833798	Nkx2-5_WT_CP_merged_peak_1589
chr1	138845588	138845765	Nkx2-5_WT_CP_merged_peak_1590
chr1	138993695	138993825	Nkx2-5_WT_CP_merged_peak_1591
chr1	139119795	139120065	Nkx2-5_WT_CP_merged_peak_1592
chr1	139151735	139151880	Nkx2-5_WT_CP_merged_peak_1593
chr1	139219872	139220058	Nkx2-5_WT_CP_merged_peak_1594
chr1	139220620	139220752	Nkx2-5_WT_CP_merged_peak_1595
chr1	140514505	140514891	Nkx2-5_WT_CP_merged_peak_1596
chr1	140515071	140515282	Nkx2-5_WT_CP_merged_peak_1597
chr1	140515758	140516530	Nkx2-5_WT_CP_merged_peak_1598
chr1	140561889	140562019	Nkx2-5_WT_CP_merged_peak_1599
chr1	140562437	140562655	Nkx2-5_WT_CP_merged_peak_1600
chr1	140668812	140669044	Nkx2-5_WT_CP_merged_peak_1601
chr1	140727965	140728264	Nkx2-5_WT_CP_merged_peak_1602
chr1	140753262	140753638	Nkx2-5_WT_CP_merged_peak_1603
chr1	140860014	140860802	Nkx2-5_WT_CP_merged_peak_1604
chr1	141144655	141144873	Nkx2-5_WT_CP_merged_peak_1605
chr1	141276212	141276527	Nkx2-5_WT_CP_merged_peak_1606
chr1	141318555	141319151	Nkx2-5_WT_CP_merged_peak_1607
chr1	141350678	141350976	Nkx2-5_WT_CP_merged_peak_1608
chr1	141351079	141351258	Nkx2-5_WT_CP_merged_peak_1609
chr1	141351345	141351752	Nkx2-5_WT_CP_merged_peak_1610
chr1	141451055	141451232	Nkx2-5_WT_CP_merged_peak_1611
chr1	142141975	142142861	Nkx2-5_WT_CP_merged_peak_1612
chr1	145350974	145351140	Nkx2-5_WT_CP_merged_peak_1613
chr1	145387864	145388260	Nkx2-5_WT_CP_merged_peak_1614
chr1	145549673	145550321	Nkx2-5_WT_CP_merged_peak_1615
chr1	145586439	145586987	Nkx2-5_WT_CP_merged_peak_1616
chr1	145623985	145624645	Nkx2-5_WT_CP_merged_peak_1617
chr1	145851126	145851661	Nkx2-5_WT_CP_merged_peak_1618
chr1	146157199	146157329	Nkx2-5_WT_CP_merged_peak_1619
chr1	148409383	148409587	Nkx2-5_WT_CP_merged_peak_1620
chr1	150981766	150981988	Nkx2-5_WT_CP_merged_peak_1621
chr1	151387331	151387512	Nkx2-5_WT_CP_merged_peak_1622
chr1	152060171	152060358	Nkx2-5_WT_CP_merged_peak_1623
chr1	152065625	152065775	Nkx2-5_WT_CP_merged_peak_1624
chr1	152239719	152240770	Nkx2-5_WT_CP_merged_peak_1625
chr1	152744706	152744843	Nkx2-5_WT_CP_merged_peak_1626
chr1	152840344	152840718	Nkx2-5_WT_CP_merged_peak_1627
chr1	152847984	152848173	Nkx2-5_WT_CP_merged_peak_1628
chr1	152927139	152927322	Nkx2-5_WT_CP_merged_peak_1629
chr1	152977129	152977455	Nkx2-5_WT_CP_merged_peak_1630
chr1	152978829	152978962	Nkx2-5_WT_CP_merged_peak_1631
chr1	152985730	152985902	Nkx2-5_WT_CP_merged_peak_1632
chr1	152991482	152992189	Nkx2-5_WT_CP_merged_peak_1633
chr1	153000281	153000623	Nkx2-5_WT_CP_merged_peak_1634
chr1	153024715	153025221	Nkx2-5_WT_CP_merged_peak_1635
chr1	153176308	153176567	Nkx2-5_WT_CP_merged_peak_1636
chr1	153191275	153192074	Nkx2-5_WT_CP_merged_peak_1637
chr1	153192217	153192633	Nkx2-5_WT_CP_merged_peak_1638
chr1	153238044	153238220	Nkx2-5_WT_CP_merged_peak_1639
chr1	153275213	153276196	Nkx2-5_WT_CP_merged_peak_1640
chr1	153347359	153348396	Nkx2-5_WT_CP_merged_peak_1641
chr1	153418441	153418571	Nkx2-5_WT_CP_merged_peak_1642
chr1	153506851	153507094	Nkx2-5_WT_CP_merged_peak_1643
chr1	153507456	153507720	Nkx2-5_WT_CP_merged_peak_1644
chr1	153524697	153524865	Nkx2-5_WT_CP_merged_peak_1645
chr1	153546880	153547057	Nkx2-5_WT_CP_merged_peak_1646
chr1	153602361	153602771	Nkx2-5_WT_CP_merged_peak_1647
chr1	153747134	153747371	Nkx2-5_WT_CP_merged_peak_1648
chr1	153792815	153793045	Nkx2-5_WT_CP_merged_peak_1649
chr1	153793384	153793681	Nkx2-5_WT_CP_merged_peak_1650
chr1	153794915	153795051	Nkx2-5_WT_CP_merged_peak_1651
chr1	153801399	153801604	Nkx2-5_WT_CP_merged_peak_1652
chr1	153813513	153813653	Nkx2-5_WT_CP_merged_peak_1653
chr1	153896743	153897091	Nkx2-5_WT_CP_merged_peak_1654
chr1	153931850	153932049	Nkx2-5_WT_CP_merged_peak_1655
chr1	153936912	153937759	Nkx2-5_WT_CP_merged_peak_1656
chr1	154002776	154002910	Nkx2-5_WT_CP_merged_peak_1657
chr1	154233403	154233923	Nkx2-5_WT_CP_merged_peak_1658
chr1	154247119	154247446	Nkx2-5_WT_CP_merged_peak_1659
chr1	154304717	154304893	Nkx2-5_WT_CP_merged_peak_1660
chr1	154313554	154313771	Nkx2-5_WT_CP_merged_peak_1661
chr1	154380013	154380171	Nkx2-5_WT_CP_merged_peak_1662
chr1	154380477	154380630	Nkx2-5_WT_CP_merged_peak_1663
chr1	154445849	154446010	Nkx2-5_WT_CP_merged_peak_1664
chr1	154447966	154448124	Nkx2-5_WT_CP_merged_peak_1665
chr1	154466144	154466286	Nkx2-5_WT_CP_merged_peak_1666
chr1	154466717	154466898	Nkx2-5_WT_CP_merged_peak_1667
chr1	154472065	154472492	Nkx2-5_WT_CP_merged_peak_1668
chr1	154472824	154473028	Nkx2-5_WT_CP_merged_peak_1669
chr1	154528264	154528395	Nkx2-5_WT_CP_merged_peak_1670
chr1	154534314	154534780	Nkx2-5_WT_CP_merged_peak_1671
chr1	154542514	154542919	Nkx2-5_WT_CP_merged_peak_1672
chr1	154613478	154613886	Nkx2-5_WT_CP_merged_peak_1673
chr1	154613988	154614172	Nkx2-5_WT_CP_merged_peak_1674
chr1	154662531	154662661	Nkx2-5_WT_CP_merged_peak_1675
chr1	154749393	154750396	Nkx2-5_WT_CP_merged_peak_1676
chr1	154871722	154871943	Nkx2-5_WT_CP_merged_peak_1677
chr1	154882704	154882934	Nkx2-5_WT_CP_merged_peak_1678
chr1	154901258	154901478	Nkx2-5_WT_CP_merged_peak_1679
chr1	154938371	154938545	Nkx2-5_WT_CP_merged_peak_1680
chr1	154939041	154939244	Nkx2-5_WT_CP_merged_peak_1681
chr1	154981428	154981604	Nkx2-5_WT_CP_merged_peak_1682
chr1	154981698	154981946	Nkx2-5_WT_CP_merged_peak_1683
chr1	154986814	154987124	Nkx2-5_WT_CP_merged_peak_1684
chr1	154988103	154988320	Nkx2-5_WT_CP_merged_peak_1685
chr1	155019633	155019809	Nkx2-5_WT_CP_merged_peak_1686
chr1	155022510	155022718	Nkx2-5_WT_CP_merged_peak_1687
chr1	155033025	155033238	Nkx2-5_WT_CP_merged_peak_1688
chr1	155066663	155066863	Nkx2-5_WT_CP_merged_peak_1689
chr1	155127624	155127844	Nkx2-5_WT_CP_merged_peak_1690
chr1	155167941	155168319	Nkx2-5_WT_CP_merged_peak_1691
chr1	155179561	155180187	Nkx2-5_WT_CP_merged_peak_1692
chr1	155180272	155180544	Nkx2-5_WT_CP_merged_peak_1693
chr1	155272194	155272547	Nkx2-5_WT_CP_merged_peak_1694
chr1	155298484	155298616	Nkx2-5_WT_CP_merged_peak_1695
chr1	155334434	155334980	Nkx2-5_WT_CP_merged_peak_1696
chr1	155379423	155379792	Nkx2-5_WT_CP_merged_peak_1697
chr1	155389922	155390884	Nkx2-5_WT_CP_merged_peak_1698
chr1	155396671	155396975	Nkx2-5_WT_CP_merged_peak_1699
chr1	155437576	155437708	Nkx2-5_WT_CP_merged_peak_1700
chr1	155449473	155449775	Nkx2-5_WT_CP_merged_peak_1701
chr1	155579622	155579873	Nkx2-5_WT_CP_merged_peak_1702
chr1	155587263	155587654	Nkx2-5_WT_CP_merged_peak_1703
chr1	155661488	155661684	Nkx2-5_WT_CP_merged_peak_1704
chr1	155746670	155747858	Nkx2-5_WT_CP_merged_peak_1705
chr1	155769773	155770157	Nkx2-5_WT_CP_merged_peak_1706
chr1	155881119	155881308	Nkx2-5_WT_CP_merged_peak_1707
chr1	156132733	156132863	Nkx2-5_WT_CP_merged_peak_1708
chr1	156205272	156205402	Nkx2-5_WT_CP_merged_peak_1709
chr1	156463032	156463244	Nkx2-5_WT_CP_merged_peak_1710
chr1	156468388	156468585	Nkx2-5_WT_CP_merged_peak_1711
chr1	156573779	156573933	Nkx2-5_WT_CP_merged_peak_1712
chr1	156635351	156635481	Nkx2-5_WT_CP_merged_peak_1713
chr1	156657181	156657565	Nkx2-5_WT_CP_merged_peak_1714
chr1	156661241	156661506	Nkx2-5_WT_CP_merged_peak_1715
chr1	156731371	156731858	Nkx2-5_WT_CP_merged_peak_1716
chr1	156732333	156732502	Nkx2-5_WT_CP_merged_peak_1717
chr1	156805933	156806158	Nkx2-5_WT_CP_merged_peak_1718
chr1	156843077	156843256	Nkx2-5_WT_CP_merged_peak_1719
chr1	156873160	156873297	Nkx2-5_WT_CP_merged_peak_1720
chr1	156878037	156878511	Nkx2-5_WT_CP_merged_peak_1721
chr1	156886465	156886778	Nkx2-5_WT_CP_merged_peak_1722
chr1	156887533	156887806	Nkx2-5_WT_CP_merged_peak_1723
chr1	156916290	156916582	Nkx2-5_WT_CP_merged_peak_1724
chr1	156930246	156930969	Nkx2-5_WT_CP_merged_peak_1725
chr1	156945941	156946372	Nkx2-5_WT_CP_merged_peak_1726
chr1	156946433	156947078	Nkx2-5_WT_CP_merged_peak_1727
chr1	156955622	156955890	Nkx2-5_WT_CP_merged_peak_1728
chr1	157005738	157006305	Nkx2-5_WT_CP_merged_peak_1729
chr1	157077116	157077255	Nkx2-5_WT_CP_merged_peak_1730
chr1	157091206	157092020	Nkx2-5_WT_CP_merged_peak_1731
chr1	157128653	157128859	Nkx2-5_WT_CP_merged_peak_1732
chr1	157263904	157264856	Nkx2-5_WT_CP_merged_peak_1733
chr1	157372085	157372245	Nkx2-5_WT_CP_merged_peak_1734
chr1	157374541	157375003	Nkx2-5_WT_CP_merged_peak_1735
chr1	157377722	157377887	Nkx2-5_WT_CP_merged_peak_1736
chr1	157405134	157405722	Nkx2-5_WT_CP_merged_peak_1737
chr1	157548265	157548485	Nkx2-5_WT_CP_merged_peak_1738
chr1	157589549	157589747	Nkx2-5_WT_CP_merged_peak_1739
chr1	157609115	157609346	Nkx2-5_WT_CP_merged_peak_1740
chr1	157644211	157644381	Nkx2-5_WT_CP_merged_peak_1741
chr1	157659784	157660291	Nkx2-5_WT_CP_merged_peak_1742
chr1	157819949	157820818	Nkx2-5_WT_CP_merged_peak_1743
chr1	157836516	157836798	Nkx2-5_WT_CP_merged_peak_1744
chr1	157837665	157837844	Nkx2-5_WT_CP_merged_peak_1745
chr1	157882548	157883497	Nkx2-5_WT_CP_merged_peak_1746
chr1	157883561	157883826	Nkx2-5_WT_CP_merged_peak_1747
chr1	157887810	157888221	Nkx2-5_WT_CP_merged_peak_1748
chr1	157930172	157930348	Nkx2-5_WT_CP_merged_peak_1749
chr1	158113371	158113575	Nkx2-5_WT_CP_merged_peak_1750
chr1	158134820	158135240	Nkx2-5_WT_CP_merged_peak_1751
chr1	158233395	158233914	Nkx2-5_WT_CP_merged_peak_1752
chr1	158274732	158274939	Nkx2-5_WT_CP_merged_peak_1753
chr1	158284102	158284233	Nkx2-5_WT_CP_merged_peak_1754
chr1	158350792	158351479	Nkx2-5_WT_CP_merged_peak_1755
chr1	158392890	158393039	Nkx2-5_WT_CP_merged_peak_1756
chr1	158403392	158403524	Nkx2-5_WT_CP_merged_peak_1757
chr1	158404091	158404678	Nkx2-5_WT_CP_merged_peak_1758
chr1	158488624	158489582	Nkx2-5_WT_CP_merged_peak_1759
chr1	158598790	158598964	Nkx2-5_WT_CP_merged_peak_1760
chr1	158604228	158604627	Nkx2-5_WT_CP_merged_peak_1761
chr1	158618179	158618309	Nkx2-5_WT_CP_merged_peak_1762
chr1	158648581	158649478	Nkx2-5_WT_CP_merged_peak_1763
chr1	158699606	158699836	Nkx2-5_WT_CP_merged_peak_1764
chr1	158711980	158712609	Nkx2-5_WT_CP_merged_peak_1765
chr1	158765798	158766007	Nkx2-5_WT_CP_merged_peak_1766
chr1	158766972	158767188	Nkx2-5_WT_CP_merged_peak_1767
chr1	158798301	158798623	Nkx2-5_WT_CP_merged_peak_1768
chr1	158868885	158870075	Nkx2-5_WT_CP_merged_peak_1769
chr1	159007284	159007476	Nkx2-5_WT_CP_merged_peak_1770
chr1	159107775	159108036	Nkx2-5_WT_CP_merged_peak_1771
chr1	159342017	159342953	Nkx2-5_WT_CP_merged_peak_1772
chr1	159380126	159380450	Nkx2-5_WT_CP_merged_peak_1773
chr1	159388486	159388819	Nkx2-5_WT_CP_merged_peak_1774
chr1	159395747	159395973	Nkx2-5_WT_CP_merged_peak_1775
chr1	159614584	159614714	Nkx2-5_WT_CP_merged_peak_1776
chr1	159677010	159677270	Nkx2-5_WT_CP_merged_peak_1777
chr1	159685185	159685642	Nkx2-5_WT_CP_merged_peak_1778
chr1	159698416	159698624	Nkx2-5_WT_CP_merged_peak_1779
chr1	160013085	160013513	Nkx2-5_WT_CP_merged_peak_1780
chr1	160013870	160014017	Nkx2-5_WT_CP_merged_peak_1781
chr1	160221131	160222056	Nkx2-5_WT_CP_merged_peak_1782
chr1	160286216	160286408	Nkx2-5_WT_CP_merged_peak_1783
chr1	160435172	160435377	Nkx2-5_WT_CP_merged_peak_1784
chr1	160437737	160437974	Nkx2-5_WT_CP_merged_peak_1785
chr1	160584416	160584546	Nkx2-5_WT_CP_merged_peak_1786
chr1	161161911	161162539	Nkx2-5_WT_CP_merged_peak_1787
chr1	161447581	161448037	Nkx2-5_WT_CP_merged_peak_1788
chr1	161465649	161466133	Nkx2-5_WT_CP_merged_peak_1789
chr1	161655959	161656089	Nkx2-5_WT_CP_merged_peak_1790
chr1	162125004	162125583	Nkx2-5_WT_CP_merged_peak_1791
chr1	162142578	162143524	Nkx2-5_WT_CP_merged_peak_1792
chr1	162260439	162260678	Nkx2-5_WT_CP_merged_peak_1793
chr1	162378948	162379102	Nkx2-5_WT_CP_merged_peak_1794
chr1	162510237	162510405	Nkx2-5_WT_CP_merged_peak_1795
chr1	162722440	162723339	Nkx2-5_WT_CP_merged_peak_1796
chr1	162755635	162755995	Nkx2-5_WT_CP_merged_peak_1797
chr1	162763362	162763529	Nkx2-5_WT_CP_merged_peak_1798
chr1	162836202	162837151	Nkx2-5_WT_CP_merged_peak_1799
chr1	162964505	162964972	Nkx2-5_WT_CP_merged_peak_1800
chr1	162965196	162965470	Nkx2-5_WT_CP_merged_peak_1801
chr1	162969204	162970459	Nkx2-5_WT_CP_merged_peak_1802
chr1	163000601	163001324	Nkx2-5_WT_CP_merged_peak_1803
chr1	163061374	163061780	Nkx2-5_WT_CP_merged_peak_1804
chr1	163100711	163101090	Nkx2-5_WT_CP_merged_peak_1805
chr1	163126167	163126344	Nkx2-5_WT_CP_merged_peak_1806
chr1	163180287	163180518	Nkx2-5_WT_CP_merged_peak_1807
chr1	163180969	163181532	Nkx2-5_WT_CP_merged_peak_1808
chr1	163806576	163807267	Nkx2-5_WT_CP_merged_peak_1809
chr1	163807477	163807663	Nkx2-5_WT_CP_merged_peak_1810
chr1	163824449	163824706	Nkx2-5_WT_CP_merged_peak_1811
chr1	163824865	163825034	Nkx2-5_WT_CP_merged_peak_1812
chr1	163899121	163899663	Nkx2-5_WT_CP_merged_peak_1813
chr1	163943702	163943901	Nkx2-5_WT_CP_merged_peak_1814
chr1	163974629	163974771	Nkx2-5_WT_CP_merged_peak_1815
chr1	163974921	163975201	Nkx2-5_WT_CP_merged_peak_1816
chr1	164124049	164124336	Nkx2-5_WT_CP_merged_peak_1817
chr1	164143770	164143987	Nkx2-5_WT_CP_merged_peak_1818
chr1	164146060	164146344	Nkx2-5_WT_CP_merged_peak_1819
chr1	164146976	164147171	Nkx2-5_WT_CP_merged_peak_1820
chr1	164150359	164150489	Nkx2-5_WT_CP_merged_peak_1821
chr1	164363924	164364082	Nkx2-5_WT_CP_merged_peak_1822
chr1	164478456	164479033	Nkx2-5_WT_CP_merged_peak_1823
chr1	164487066	164487210	Nkx2-5_WT_CP_merged_peak_1824
chr1	164500432	164501115	Nkx2-5_WT_CP_merged_peak_1825
chr1	164519619	164519861	Nkx2-5_WT_CP_merged_peak_1826
chr1	164595704	164595868	Nkx2-5_WT_CP_merged_peak_1827
chr1	164670151	164670980	Nkx2-5_WT_CP_merged_peak_1828
chr1	164808470	164808600	Nkx2-5_WT_CP_merged_peak_1829
chr1	165088547	165088740	Nkx2-5_WT_CP_merged_peak_1830
chr1	165107191	165107485	Nkx2-5_WT_CP_merged_peak_1831
chr1	165193468	165193725	Nkx2-5_WT_CP_merged_peak_1832
chr1	165194938	165195290	Nkx2-5_WT_CP_merged_peak_1833
chr1	165293744	165293894	Nkx2-5_WT_CP_merged_peak_1834
chr1	165333590	165333902	Nkx2-5_WT_CP_merged_peak_1835
chr1	165334008	165334318	Nkx2-5_WT_CP_merged_peak_1836
chr1	165530828	165530967	Nkx2-5_WT_CP_merged_peak_1837
chr1	165709483	165710112	Nkx2-5_WT_CP_merged_peak_1838
chr1	165804304	165804622	Nkx2-5_WT_CP_merged_peak_1839
chr1	165859671	165860513	Nkx2-5_WT_CP_merged_peak_1840
chr1	165924678	165925261	Nkx2-5_WT_CP_merged_peak_1841
chr1	165973704	165973842	Nkx2-5_WT_CP_merged_peak_1842
chr1	166074313	166074514	Nkx2-5_WT_CP_merged_peak_1843
chr1	166102170	166102301	Nkx2-5_WT_CP_merged_peak_1844
[truncated: 38,028 more rows]

## Sheet: Luna-Zurita _2016_NKX2.5_CM
chr1	3258469	3258583	Nkx2-5_WT_CM_merged_peak_1
[truncated: 110,160 more rows]

[truncated: 14 more sheets: Luna-Zurita _2016_TBX5_CP, Luna-Zurita _2016_TBX5_CM, He_2014_GATA4_Ab_Adult, He_2014_GATA4_fb_Adult, He_2014_GATA4_Ab_E12.5, He_2014_GATA4_fb_E12.5, May_2012_P300, He_2011_GATA4, He_2011_NKX2.5, He_2011_TBX5, He_2011_SRF, He_2011_MEF2, He_2011_P300, Blow_2010_P300]
