# Supplementary material for: Heart enhancers with deeply conserved regulatory activity are established early in zebrafish development
Source: Nat Commun. 2018 Nov 26;9:4977. doi: 10.1038/s41467-018-07451-z (PMC6255839; doi:10.1038/s41467-018-07451-z)
Supplement: Supplementary file 7 — Supplementary Data 4 [file 41467_2018_7451_MOESM7_ESM.xlsx]

## Sheet: ZepiCon
	zebrafish coordinates (Zv9) of open regions	length of zebrafish ATAC-seq peak (bp)	length of cloned regions (bp)	primers used for cloning	nearby gene in zebrafish genome (distance to aCNE region bp)	near known cardiac genes	indirect or direct between zebrafish and human	indirect or direct between zebrafish and mouse	evidence of cardiac TF binding in mouse genome	enhancer assay vector used	percent of F0 injected embryos showing heart expression	F0 germline carrier identified	alleles raised	heart enhancer category
ZaCNE1	chr1:38712789-38713417	628	897	FP: ATCAAATGTGCAATGGTGGTTGA; RP: tgcttcgcaacacaaaattgatta	hand2 (-108725), fbxo8 (+52647)	Y	direct	indirect	GATA4, TBX5, NKX2.5, HAND2	E1b-GFP-Tol2-Gateway	0.921053	4 carriers	Tg(ZaCNE1: EGFP)hsc29; Tg(ZaCNE1: EGFP)hsc30; Tg(ZaCNE1: EGFP)hsc31	Category II: ventricle-enriched
ZaCNE2	chr16:877404-877998	594	671	FP: GCGGGGAGGGAAAAGGTAGA; RP: AACTCATCATGGTCCACTGCG	celf3b (-479622), irx1a (+57060)	Y	indirect	indirect	GATA4, TBX5, NKX2.5	E1b-GFP-Tol2-Gateway	0.671429	3 carriers	Tg(ZaCNE2: EGFP)hsc32; Tg(ZaCNE2: EGFP)hsc33	Category I: pan-cardiac
ZaCNE3	chr17:51056231-51057041	810	945	FP: ACAACCAGCGCCAACTAGAAC; RP: gggcgtaaaacttatgctgga	bmp4 (-37548), zgc:113377 (-36047)	Y	indirect	indirect	None	E1b-GFP-Tol2-Gateway	0.95122	3 carriers	Tg(ZaCNE3: EGFP)hsc34; Tg(ZaCNE3: EGFP)hsc35	Category I: pan-cardiac
ZaCNE4	chr19:22686828-22687453	625	742	FP: GTCTCATGGAACtctttctacctatctg; RP: TGGAAGCAGAAGCTGAATGTC	nfatc1 (-13934), atp9b (+128376)	Y	direct	indirect	GATA4, NKX2.5, TBX5, P300	E1b-GFP-Tol2-Gateway	0.363636	4 carriers	Tg(ZaCNE4: EGFP)hsc92; Tg(ZaCNE4: EGFP)hsc93; Tg(ZaCNE4: EGFP)hsc94; Tg(ZaCNE4: EGFP)hsc95	NA (inconsistent between different alleles)
ZaCNE5	chr5:50187066-50187980	912	937	FP: GCTACTCAGGTTGCCACAGATG; RP: ATGAGCATTGGGAGGCTGT	mef2cb (-144587), mblac2 (+259790)	Y	indirect	indirect	GATA4, TBX5, NKX2.5	E1b-GFP-Tol2-Gateway	0.919355	4 carriers	Tg(ZaCNE5: EGFP)hsc36; Tg(ZaCNE5: EGFP)hsc37; Tg(ZaCNE5: EGFP)hsc38	Category II: ventricle-enriched
ZaCNE6	chr5:16978084-16978778	637	764	FP: TTAATGATGGTGATGAGGTTGTTGT; RP: AATCACATTCTGCGTTCCCACA	gnb1l (+8993), tbx1 (+71095)	Y	direct	direct	GATA4, TBX5, NKX2.5	E1b-GFP-Tol2-Gateway	0.577236	3 carriers	Tg(ZaCNE6: EGFP)hsc39; Tg(ZaCNE6: EGFP)hsc40	Category III: AVC-enriched
ZaCNE7	chr13:5218873-5219974	1101	1176	FP: GCAAAGCAGCCTGATCTTGAGC; RP: TTTGGGTGCATCAGAACTGCCA	abcg2c (-478294), meis1b (+26774)	Y	direct	direct	GATA4, TBX5, NKX2.5, SRF	E1b-GFP-Tol2-Gateway	0.321168	4 carriers	Tg(ZaCNE7: EGFP)hsc41; Tg(ZaCNE7: EGFP)hsc42	NA (No heart expression)
ZaCNE8	chr18:23808585-23809756	1158	1216	FP: GGCATACACCAATACAACCAACAG; RP: TTTCAGTGAGCCACGAAACAG	lysmd4 (-536712), nr2f2 (-150093)	Y	direct	direct	None	E1b-GFP-Tol2-Gateway	0.108696	Not raised	NA	NA
ZaCNE9	chr17:34608683-34609306	623	817	FP: atGCATTCCATTGGGACCCTCA; RP: CTGCTCACGTAGGCAATGGAG	id2a (-364055), eif2s1a (+197520)	N	indirect	indirect	None	E1b-GFP-Tol2-Gateway	0.666667	3 carriers	Tg(ZaCNE9: EGFP)hsc43; Tg(ZaCNE9: EGFP)hsc91	Category IV: OFT-enriched
ZaCNE10	chr15:34868348-34868941	593	754	FP: AATAACAGGGAGGCTTCAACAAGG; RP: TGCAACACTTCCAGAGCAGAC	mecom (-194307), irs1 (+329265)	N	direct	Not conserved with mouse	Not conserved with mouse	E1b-GFP-Tol2-Gateway	0.606061	2 carriers	Tg(ZaCNE10: EGFP)hsc44; Tg(ZaCNE10: EGFP)hsc45	Category IV: OFT-enriched
ZaCNE11	chr20:20588621-20589134	514	643	FP: TATCTAGCACCTTGCTTGTATGGG; RP: AAACATTCCAAGCAGTGGGGA	six1b (+16849), six6b (+17147)	N	direct	direct	None	E1b-GFP-Tol2-Gateway	0.0923077	Not raised	NA	NA
ZaCNE12	chr2:29703343-29704249	906	1248	FP: TTCTTTGGTGTCTGGGTTCTCGT; RP: CACCCTCTGCTAGATCCAAAGG	cnpy1 (+7072), eng2b (+12545)	N	direct	direct	None	E1b-GFP-Tol2-Gateway	0.755319	4 carriers	Tg(ZaCNE12: EGFP)hsc89; Tg(ZaCNE12: EGFP)hsc90	Category II: ventricle-enriched
ZaCNE13	chr18:17043950-17045394	1444	1512	FP: TGGGATAGCATAACCATGCCAGA; RP: AACAAAACAATCCTACCAAGTCGT	zfpm1 (+13798), trhr2 (+229608)	Y	direct	Not conserved with mouse	Not conserved with mouse	E1b-GFP-Tol2-Gateway	0.493827	2 carriers	Tg(ZaCNE13: EGFP)hsc46; Tg(ZaCNE13: EGFP)hsc87	Category II: ventricle-enriched
ZaCNE14	chr17:33038635-33039248	586	684	FP: TAGCTGGCCACCGGTTCCT; RP: TCTGAGAAATCTCACCAACTGGCA	smyd2a (-53628), prox1a (+32604)	N	direct	direct	NKX2.5	E1b-GFP-Tol2-Gateway	0.0978261	Not raised	NA	NA
ZaCNE15	chr17:33054753-33055563	810	1120	FP: CAAACCTTGCAACAAGTACAGCTC; RP: GCGGTAATTATGCTCTCGGCTG	smyd2a (-69844), prox1a (+16388)	N	direct	direct	GATA4, HAND2	E1b-GFP-Tol2-Gateway	0.717391	4 carriers	Tg(ZaCNE15: EGFP)hsc47; Tg(ZaCNE15: EGFP)hsc48	Category I: pan-cardiac
ZaCNE16	chr24:1603657-1604431	770	940	FP: AAAAAGACAGCCCGTCCTCTCC; RP: CTGCCATCTTGACCAGGTCTCA	zgc:85789 (-622674), nrp1a (-287400)	N	indirect	indirect	GATA4	E1b-GFP-Tol2-Gateway	0.339713	3 carriers	Tg(ZaCNE16: EGFP)hsc49; Tg(ZaCNE16: EGFP)hsc50	Category III: AVC-enriched
ZaCNE17	chr19:48087649-48088251	602	915	FP: TGTGTGGGATGAATGGAAGGGT; RP: ACTTGTGGGGACATTTGTGGGG	eif3hb (+2730), eif3hb (+122275)	N	direct	direct	GATA4, NKX2.5, HAND2, P300	E1b-GFP-Tol2-Gateway	0.528571	3 carriers	Tg(ZaCNE17: EGFP)hsc51; Tg(ZaCNE17: EGFP)hsc52	Category IV: OFT-enriched
ZaCNE18	chr8:35023209-35023884	675	975	FP: CCTCGGACTGACATGCAGAAGT; RP: AACAACTTGCCCTAGTCTTCCT	lmx1bb (-793592), gapvd1 (+208605)	N	direct	direct	GATA4, NKX2.5	E1b-GFP-Tol2-Gateway	0.557143	1 carriers	Tg(ZaCNE18: EGFP)hsc53	Category I: pan-cardiac
ZaCNE19	chr5:50206878-50207540	662	800	FP: GTGGTCTCAGATTTTGAACTTCAGTGTC; RP: CCAGCTGCTGTATTCTTGTTTAGCC	mef2cb (-164273), mblac2 (+240104)	Y	indirect	indirect	GATA4, TBX5, NKX2.5	E1b-GFP-Tol2-Gateway	0.880952	3 carriers	Tg(ZaCNE19: EGFP)hsc54; Tg(ZaCNE19: EGFP)hsc55	Category I: pan-cardiac
ZaCNE20	chr16:45322530-45323219	673	739	FP: cagagtgagaatgtaaatgttaaataCGTAGg; RP: TGGTAGAAAGTAATACAGGTTTGGATTG	dpy19l1l (-121090), tbx20 (-28164)	Y	indirect	indirect	GATA4, TBX5, NKX2.5, HAND2	E1b-GFP-Tol2-Gateway	0.828571	3 carriers	Tg(ZaCNE20: EGFP)hsc56; Tg(ZaCNE20: EGFP)hsc57	Category I: pan-cardiac
ZaCNE21	chr20:39645659-39646204	545	626	FP: CAAATCCCCTGACCTCTGCTTTGAG; RP: GACACACAGTGACATGTCCTATTGCG	hddc2 (-65349), hey2 (-23885)	Y	indirect	indirect	GATA4, TBX5, NKX2.5, HAND2	E1b-GFP-Tol2-Gateway	0.826923	4 carriers	Tg(ZaCNE21: EGFP)hsc28; Tg(ZaCNE21: EGFP)hsc58; Tg(ZaCNE21: EGFP)hsc59	Category II: ventricle-enriched

## Sheet: HepiCon
	human coordinates (hg19) of open regions (DHS)	coordinates of regions cloned	length of human DHS (bp)	length of cloned regions (bp)	primers used for cloning	nearby gene in human genome	near known cardiac genes	enhancer assay vector used	percent of F0 injected embryos showing heart expression	F0 germline carriers identified	alleles raised
HaCNE1	chr4:174911840-174912230	chr4:174911881-174912456	390	576	FP: GGCACTACTACCAGGAGTCGCT; RP: GTTCAGCTAAGGATGGTGTGGGA	HAND2 (-460,789), CEP44 (-292,886)	Y	E1b-GFP-Tol2-Gateway	0.821429	3	Tg(HaCNE1: EGFP)hsc61; Tg(HaCNE1: EGFP)hsc62; Tg(HaCNE1: EGFP)hsc63
HaCNE5	chr5:88365520-88365670	chr5:88365289-88365904	150	616	FP: GTGGATGGTTAACATCAGCACA; RP: ATAGGACTGCGTCTGTCTCCAG	MEF2C (-165,698)	Y	E1b-GFP-Tol2-Gateway	0.41573	2	Tg(HaCNE5: EGFP)hsc64; Tg(ZaCNE5: EGFP)hsc65
HaCNE19	chr5:88419540-88419690	chr5:88419009-88420002	150	994	FP: ACCTTTCCTTTCCATGCTTCTGGC; RP: CCTGGACTATTTCCATCTTCATAAGTTCTGG	MEF2C (-219,607)	Y	E1b-GFP-Tol2-Gateway	0.916667	2	Tg(HaCNE19: EGFP)hsc66 ; Tg(HaCNE19: EGFP)hsc98
HaCNE20	chr7:35371640-35371975	chr7:35371437-35372048	335	612	FP: CTGGTAAACCAGCATTGTCAGTGCC; RP: TACTTGGCTGGCTAGGGAGGAAC	TBX20 (-77,985), HERPUD2 (+363,002)	Y	E1b-GFP-Tol2-Gateway	0.683333	3	Tg(HaCNE20: EGFP)hsc67; Tg(HaCNE20: EGFP)hsc68; Tg(HaCNE20: EGFP)hsc69

## Sheet: Smarcd3F6 & gataMutation
	enhancer assay vector used	F0 germline carriers identified	alleles raised
Smarcd3F6:GFP	ZED	2	Tg(Smarcd3-F6: EGFP)hsc70;
Smarcd3F6:GFP	E1b-GFP-Tol2-Gateway	4	Tg(Smarcd3-F6:EGFP)hsc71; Tg(Smarcd3-F6: EGFP)hsc72; Tg(Smarcd3-F6: EGFP)hsc73
Smarcd3F6:CreERT2	E1b-CreERT2-Tol2-Gateway	5	Tg(Smarcd3-F6: CreERT2)hsc74; Tg(Smarcd3-F6:CreERT2)hsc75; Tg(Smarcd3-F6:CreERT2)hsc76
Smarcd3F6:CreERT2	Smarcd3F6-gata2P:CreETR2 in a Tol2 vector	2	Tg(Smarcd3-F6:CreERT2)hsc81;Tg(Smarcd3-F6:CreERT2)hsc88
ZaCNE1_GATAMuated	E1b-GFP-Tol2-Gateway	5	Tg(ZaCNE1_GATAMutated: EGFP)hsc82; Tg(ZaCNE1_GATAMutated: EGFP)hsc83; Tg(ZaCNE1_GATAMutated: EGFP)hsc84; Tg(ZaCNE1_GATAMutated: EGFP)hsc85; Tg(ZaCNE1_GATAMutated: EGFP)hsc86;
HaCNE1_GATAMuated	E1b-GFP-Tol2-Gateway	5	Tg(HaCNE1_GATAMutated: EGFP)hsc77; Tg(HaCNE1_GATAMutated: EGFP)hsc78; Tg(HaCNE1_GATAMutated: EGFP)hsc79; Tg(HaCNE1_GATAMutated: EGFP)hs80;
