# Supplementary material for: Heart enhancers with deeply conserved regulatory activity are established early in zebrafish development
Source: Nat Commun. 2018 Nov 26;9:4977. doi: 10.1038/s41467-018-07451-z (PMC6255839; doi:10.1038/s41467-018-07451-z)
Supplement: Supplementary file 8 — Supplementary Data 5 [file 41467_2018_7451_MOESM8_ESM.xlsx]

## Sheet: aCNE_ATACpeak_GFP+specific
# motif_id	motif_alt_id	sequence_name	start	stop	strand	score	p-value	q-value	matched_sequence
MA0482.1	Gata4	chr14:18881588-18882104	268	278	+	15.9138	4.54e-07	0.0414	CCTTATCTCCC
MA0482.1	Gata4	chr13:5218873-5219974	212	222	-	15.9138	4.54e-07	0.0414	CCTTATCTCCC
MA0482.1	Gata4	chr17:18282011-18282793	182	192	-	15.6724	7.58e-07	0.0414	TCTTATCTCTC
MA0482.1	Gata4	chr8:35023209-35023884	320	330	+	15.6724	7.58e-07	0.0414	TCTTATCTCTC
MA0482.1	Gata4	chr7:44580664-44581364	531	541	+	15.6724	7.58e-07	0.0414	TCTTATCTCTC
MA0482.1	Gata4	chr18:2754029-2755563	1191	1201	-	15.6034	1.01e-06	0.0458	CCTTATCTCTC
MA0140.2	GATA1::TAL1	chr21:22475049-22476112	789	806	-	17.7818	2.33e-07	0.0642	CTTATCAGTTAATAGCAG
MA0482.1	Gata4	chr9:49435769-49436360	337	347	+	15.3793	2.22e-06	0.0865	TCTTATCTCCT
MA0482.1	Gata4	chr21:35478516-35479193	494	504	+	15.2759	2.77e-06	0.0946	TCTTATCTGTC
MA0482.1	Gata4	chr18:29761535-29762444	354	364	-	15.1552	3.58e-06	0.0967	CCTTATCTCTG
MA0482.1	Gata4	chr16:52840214-52841466	389	399	+	14.9828	5.01e-06	0.0967	TCTTATCTGCT
MA0482.1	Gata4	chr16:46719545-46720268	261	271	-	14.9828	5.01e-06	0.0967	TCTTATCTGCT
MA0482.1	Gata4	chr2:29703343-29704249	762	772	-	14.9655	5.31e-06	0.0967	TCTTATCTCAC
MA0482.1	Gata4	chr21:22576768-22577285	288	298	-	14.7586	6.36e-06	0.0967	CCTTATCTGTG
MA0482.1	Gata4	chr5:26099594-26100428	554	564	-	14.7586	6.36e-06	0.0967	CCTTATCTGTG
MA0482.1	Gata4	chr9:1722322-1723433	246	256	+	14.6724	6.73e-06	0.0967	TCTTATCTGTT
MA0482.1	Gata4	chr18:17043950-17045394	827	837	+	14.6724	6.73e-06	0.0967	TCTTATCTGTT
MA0482.1	Gata4	chr5:16978084-16978778	184	194	-	14.6724	6.73e-06	0.0967	TCTTATCTGTT
MA0482.1	Gata4	chr5:43853210-43853831	328	338	-	14.6724	6.73e-06	0.0967	TCTTATCTGTT
MA0482.1	Gata4	chr9:34916630-34917988	771	781	-	14.6724	6.73e-06	0.0967	TCTTATCTGTT
MA0035.3	Gata1	chr18:17043950-17045394	826	836	+	16.3469	3.7e-07	0.102	TTCTTATCTGT
MA0035.3	Gata1	chr16:52840214-52841466	388	398	+	15.7347	1.65e-06	0.105	TTCTTATCTGC
MA0035.3	Gata1	chr9:1722322-1723433	245	255	+	15.5714	2.51e-06	0.105	CTCTTATCTGT
MA0035.3	Gata1	chr5:43853210-43853831	329	339	-	15.5714	2.51e-06	0.105	CTCTTATCTGT
MA0035.3	Gata1	chr21:35478516-35479193	493	503	+	15.5714	2.51e-06	0.105	CTCTTATCTGT
MA0035.3	Gata1	chr9:34916630-34917988	772	782	-	15.5714	2.51e-06	0.105	CTCTTATCTGT
MA0035.3	Gata1	chr14:18881588-18882104	267	277	+	15.551	2.76e-06	0.105	TCCTTATCTCC
MA0035.3	Gata1	chr18:2754029-2755563	1192	1202	-	15.3878	3.56e-06	0.105	CCCTTATCTCT
MA0035.3	Gata1	chr18:20041143-20042343	716	726	-	15.0816	3.86e-06	0.105	TGCTTATCTGT
MA0035.3	Gata1	chr16:46719545-46720268	262	272	-	14.9592	4.42e-06	0.105	CTCTTATCTGC
MA0035.3	Gata1	chr5:16978084-16978778	185	195	-	14.7959	5.18e-06	0.105	GTCTTATCTGT
MA0035.3	Gata1	chr5:15562469-15563181	177	187	+	14.7143	6.08e-06	0.105	TTCTTATCTTT
MA0035.3	Gata1	chr5:52173970-52174421	277	287	-	14.7143	6.08e-06	0.105	GCCTTATCTGT
MA0035.3	Gata1	chr21:22576768-22577285	289	299	-	14.7143	6.08e-06	0.105	GCCTTATCTGT
MA0035.3	Gata1	chr5:26099594-26100428	555	565	-	14.7143	6.08e-06	0.105	GCCTTATCTGT
MA0035.3	Gata1	chr24:23893401-23894478	742	752	-	14.7143	6.08e-06	0.105	TTCTTATCTTT
MA0482.1	Gata4	chr18:20014472-20016818	2011	2021	-	14.5	8.45e-06	0.115	CCTTATCTGAC
MA0482.1	Gata4	chr13:26302569-26303734	541	551	+	14.4483	8.9e-06	0.116	GCTTATCTCCC
MA0035.3	Gata1	chr18:29761535-29762444	355	365	-	14.6122	7.45e-06	0.118	GCCTTATCTCT
MA0035.3	Gata1	chr19:35024746-35025597	191	201	+	14.3673	8.32e-06	0.118	TGCTTATCTCC
MA0035.3	Gata1	chr13:26302569-26303734	540	550	+	14.3673	8.32e-06	0.118	TGCTTATCTCC
MA0035.3	Gata1	chr20:48829055-48829660	321	331	-	14.3061	8.57e-06	0.118	CGCTTATCTGT
MA0035.3	Gata1	chr13:30827940-30828551	370	380	-	14.1837	9.44e-06	0.121	ATCTTATCTGT
MA0035.3	Gata1	chr13:9940026-9941190	955	965	-	14.102	1.03e-05	0.121	TTCTTATCTTC
MA0035.3	Gata1	chr17:18282011-18282793	183	193	-	14.0816	1.09e-05	0.121	ATCTTATCTCT
MA0035.3	Gata1	chr8:35023209-35023884	319	329	+	14.0816	1.09e-05	0.121	ATCTTATCTCT
MA0035.3	Gata1	chr7:44580664-44581364	530	540	+	14.0816	1.09e-05	0.121	ATCTTATCTCT
MA0482.1	Gata4	chr5:15562469-15563181	178	188	+	14.2586	1.05e-05	0.13	TCTTATCTTTC
MA0035.3	Gata1	chr13:5218873-5219974	213	223	-	14	1.28e-05	0.132	GCCTTATCTCC
MA0035.3	Gata1	chr7:19942057-19942717	156	166	-	13.9388	1.43e-05	0.132	TCCTTATCTGA
MA0035.3	Gata1	chr7:47496061-47496574	137	147	+	13.9388	1.43e-05	0.132	CTCTTATCTTT
MA0035.3	Gata1	chr12:24737292-24737738	205	215	+	13.9388	1.43e-05	0.132	CTCTTATCTTT
MA0035.3	Gata1	chr5:50206878-50207540	463	473	+	13.9388	1.43e-05	0.132	CTCTTATCTTT
MA0036.2	GATA2	chr18:17043950-17045394	823	836	+	15.3273	2.47e-06	0.143	CCATTCTTATCTGT
MA0036.2	GATA2	chr16:52840214-52841466	385	398	+	15.2909	2.59e-06	0.143	CAGTTCTTATCTGC
MA0036.2	GATA2	chr13:30827940-30828551	370	383	-	15.2545	2.8e-06	0.143	TCAATCTTATCTGT
MA0036.2	GATA2	chr9:49435769-49436360	333	346	+	15.1818	3.09e-06	0.143	TGTATCTTATCTCC
MA0036.2	GATA2	chr18:20041143-20042343	716	729	-	15	3.91e-06	0.143	TCATGCTTATCTGT
MA0036.2	GATA2	chr7:19942057-19942717	311	324	+	14.9091	4.34e-06	0.143	TGCTTGTTATCTCT
MA0036.2	GATA2	chr8:16209523-16210022	154	167	+	14.8545	4.63e-06	0.143	GGGTTCTTATCACA
MA0036.2	GATA2	chr19:35073641-35074843	807	820	+	14.7818	5.09e-06	0.143	ACATTGTTATCTGT
MA0036.2	GATA2	chr17:18282011-18282793	183	196	-	14.7636	5.18e-06	0.143	GGCATCTTATCTCT
MA0036.2	GATA2	chr7:44580664-44581364	527	540	+	14.7455	5.27e-06	0.143	GGTATCTTATCTCT
MA0036.2	GATA2	chr16:46719545-46720268	262	275	-	14.6545	5.8e-06	0.143	TGCCTCTTATCTGC
MA0482.1	Gata4	chr18:46990016-46993353	2197	2207	+	14.1207	1.2e-05	0.143	TCTTATCTTCG
MA0482.1	Gata4	chr19:35024746-35025597	192	202	+	14	1.35e-05	0.144	GCTTATCTCCG
MA0482.1	Gata4	chr13:9940026-9941190	954	964	-	13.9655	1.48e-05	0.144	TCTTATCTTCT
MA0482.1	Gata4	chr13:30007254-30008420	191	201	+	13.8966	1.56e-05	0.144	CCTTATCTGAT
MA0482.1	Gata4	chr20:48829055-48829660	320	330	-	13.7414	1.68e-05	0.144	GCTTATCTGTC
MA0482.1	Gata4	chr22:23088319-23089088	457	467	-	13.7414	1.68e-05	0.144	GCTTATCTGTC
MA0482.1	Gata4	chr18:20041143-20042343	715	725	-	13.7414	1.68e-05	0.144	GCTTATCTGTC
MA0482.1	Gata4	chr13:30827940-30828551	369	379	-	13.7241	1.71e-05	0.144	TCTTATCTGTA
MA0482.1	Gata4	chr13:30007254-30008420	717	727	-	13.6897	1.74e-05	0.144	GCTTATCTCTG
MA0482.1	Gata4	chr7:47496061-47496574	138	148	+	13.6552	1.84e-05	0.144	TCTTATCTTTT
MA0482.1	Gata4	chr12:24737292-24737738	206	216	+	13.6552	1.84e-05	0.144	TCTTATCTTTT
MA0482.1	Gata4	chr5:50206878-50207540	464	474	+	13.6552	1.84e-05	0.144	TCTTATCTTTT
MA0482.1	Gata4	chr5:52173970-52174421	276	286	-	13.6552	1.84e-05	0.144	CCTTATCTGTA
MA0482.1	Gata4	chr17:16815883-16816511	210	220	+	13.5345	2.02e-05	0.148	GCTTATCTCTT
MA0482.1	Gata4	chr13:16941654-16942195	255	265	-	13.5	2.06e-05	0.148	CCTTATCAGCC
MA0482.1	Gata4	chr17:19214005-19214865	413	423	-	13.5	2.06e-05	0.148	CCTTATCAGCC
MA0482.1	Gata4	chr12:24737292-24737738	129	139	+	13.4483	2.14e-05	0.15	GCTTATCTGCT
MA0036.2	GATA2	chr7:19942057-19942717	156	169	-	14.5273	6.74e-06	0.153	GAGTCCTTATCTGA
MA0482.1	Gata4	chr18:46990016-46993353	534	544	-	13.3103	2.29e-05	0.156	TCTTATCTCGC
MA0035.3	Gata1	chr22:23088319-23089088	458	468	-	13.5306	1.76e-05	0.157	GGCTTATCTGT
MA0482.1	Gata4	chr18:29644337-29645002	247	257	-	13.2586	2.37e-05	0.158	TCTTATCAGTC
MA0035.3	Gata1	chr9:49435769-49436360	336	346	+	13.4694	1.94e-05	0.167	ATCTTATCTCC
MA0035.3	Gata1	chr13:30007254-30008420	718	728	-	13.4286	2e-05	0.167	GGCTTATCTCT
MA0036.2	GATA2	chr1:6620882-6621423	165	178	-	14.3455	8.17e-06	0.171	AGGCTCTTATCAGT
MA0035.3	Gata1	chr7:47994404-47995936	918	928	-	13.3878	2.17e-05	0.176	TCTTTATCTCT
MA0482.1	Gata4	chr13:38699024-38701694	524	534	+	13.0345	2.74e-05	0.178	CCTTATCTTAG
MA0482.1	Gata4	chr17:42334539-42335375	633	643	+	13.0172	2.82e-05	0.179	TCTTATCTGAA
MA0036.2	GATA2	chr9:33565248-33565711	317	330	-	14.1636	9.89e-06	0.18	AATTTCTTATCACC
MA0036.2	GATA2	chr12:24737292-24737738	125	138	+	14.0364	1.13e-05	0.18	GGAAGCTTATCTGC
MA0036.2	GATA2	chr14:18881588-18882104	264	277	+	14.0182	1.15e-05	0.18	ATTTCCTTATCTCC
MA0036.2	GATA2	chr7:69258211-69258756	213	226	-	13.9818	1.19e-05	0.18	TGACTGTTATCTGT
MA0036.2	GATA2	chr8:35023209-35023884	316	329	+	13.9818	1.19e-05	0.18	CCAATCTTATCTCT
MA0035.3	Gata1	chr9:2809055-2809617	255	265	-	13.0816	2.59e-05	0.184	GCCTTATCTTT
MA0035.3	Gata1	chr17:16815883-16816511	209	219	+	12.8163	2.91e-05	0.184	AGCTTATCTCT
MA0035.3	Gata1	chr9:33565248-33565711	293	303	-	12.7959	3e-05	0.184	TGCTTATCTGG
MA0035.3	Gata1	chr17:19214005-19214865	414	424	-	12.7959	3e-05	0.184	TCCTTATCAGC
MA0035.3	Gata1	chr8:35023209-35023884	426	436	-	12.7959	3e-05	0.184	CTTTTATCTGT
MA0035.3	Gata1	chr5:40879411-40879960	519	529	-	12.7959	3e-05	0.184	CTTTTATCTGT
MA0482.1	Gata4	chr13:30007254-30008420	1156	1166	+	12.9483	3.04e-05	0.184	TCTTATCACAC
MA0482.1	Gata4	chr7:19942057-19942717	155	165	-	12.9483	3.04e-05	0.184	CCTTATCTGAA
MA0035.3	Gata1	chr8:55026817-55027628	229	239	-	12.7755	3.09e-05	0.184	TCTTTATCTCC
MA0035.3	Gata1	chr9:33565248-33565711	317	327	-	12.7755	3.09e-05	0.184	TTCTTATCACC
MA0035.3	Gata1	chr8:16488430-16489290	501	511	-	12.7755	3.09e-05	0.184	TCTTTATCTCC
MA0035.3	Gata1	chr1:6620882-6621423	165	175	-	12.7143	3.18e-05	0.184	CTCTTATCAGT
MA0035.3	Gata1	chr11:22633319-22634081	177	187	+	12.7143	3.18e-05	0.184	CTCTTATCAGT
MA0035.3	Gata1	chr8:34822685-34823201	172	182	+	12.6939	3.27e-05	0.184	CTTTTATCTCT
MA0035.3	Gata1	chr17:18306728-18307328	174	184	-	12.6939	3.27e-05	0.184	CTTTTATCTCT
MA0035.3	Gata1	chr24:36554231-36555008	681	691	+	12.6939	3.27e-05	0.184	TGCTTATCTCG
MA0035.3	Gata1	chr18:2754029-2755563	747	757	+	12.6939	3.27e-05	0.184	CTTTTATCTCT
MA0035.3	Gata1	chr21:22475049-22476112	798	808	-	12.6327	3.35e-05	0.185	CCCTTATCAGT
MA0035.3	Gata1	chr23:38514212-38515856	541	551	-	12.6122	3.44e-05	0.185	CCTTTATCTCT
MA0035.3	Gata1	chr18:46990016-46993353	2196	2206	+	12.551	3.52e-05	0.185	GTCTTATCTTC
MA0035.3	Gata1	chr16:35946268-35947625	1274	1284	-	12.4898	3.64e-05	0.185	ATCTTATCTAT
MA0035.3	Gata1	chr17:42334539-42335375	632	642	+	12.4694	3.74e-05	0.185	GTCTTATCTGA
MA0035.3	Gata1	chr18:46990016-46993353	535	545	-	12.4082	3.88e-05	0.185	GTCTTATCTCG
MA0035.3	Gata1	chr15:34788703-34789546	642	652	+	12.4082	3.88e-05	0.185	GCCTTATCTAC
MA0035.3	Gata1	chr13:30007254-30008420	190	200	+	12.3878	3.95e-05	0.185	GCCTTATCTGA
MA0035.3	Gata1	chr5:50979650-50980287	295	305	-	12.3878	3.95e-05	0.185	TTCTTATCTTA
MA0035.3	Gata1	chr18:20014472-20016818	2012	2022	-	12.3878	3.95e-05	0.185	GCCTTATCTGA
MA0035.3	Gata1	chr2:29703343-29704249	763	773	-	12.3673	4.02e-05	0.185	GTCTTATCTCA
MA0035.3	Gata1	chr12:24737292-24737738	128	138	+	12.3061	4.25e-05	0.186	AGCTTATCTGC
MA0035.3	Gata1	chr7:56937430-56938197	353	363	-	12.3061	4.25e-05	0.186	TGTTTATCTGT
MA0035.3	Gata1	chr17:42045471-42047316	633	643	-	12.3061	4.25e-05	0.186	TGTTTATCTGT
MA0036.2	GATA2	chr19:35024746-35025597	188	201	+	13.6909	1.55e-05	0.188	CAGTGCTTATCTCC
MA0036.2	GATA2	chr21:22576768-22577285	289	302	-	13.5455	1.77e-05	0.188	AAGGCCTTATCTGT
MA0036.2	GATA2	chr8:25681276-25682904	1173	1186	-	13.5455	1.77e-05	0.188	AGGCTGTTATCTGA
MA0036.2	GATA2	chr9:33565248-33565711	293	306	-	13.5273	1.8e-05	0.188	AGGTGCTTATCTGG
MA0036.2	GATA2	chr9:34916630-34917988	772	785	-	13.5273	1.8e-05	0.188	ATTCTCTTATCTGT
MA0036.2	GATA2	chr9:1722322-1723433	242	255	+	13.5273	1.8e-05	0.188	GTGCTCTTATCTGT
MA0036.2	GATA2	chr21:35478516-35479193	459	472	+	13.5091	1.82e-05	0.188	AGCATGTTATCTGA
MA0036.2	GATA2	chr13:26302569-26303734	537	550	+	13.5091	1.82e-05	0.188	TTCTGCTTATCTCC
MA0036.2	GATA2	chr5:15562469-15563181	174	187	+	13.4727	1.87e-05	0.188	TCTTTCTTATCTTT
MA0482.1	Gata4	chr13:26302569-26303734	504	514	+	12.8448	3.25e-05	0.188	TGTTATCTCTC
MA0482.1	Gata4	chr11:22633319-22634081	178	188	+	12.8103	3.31e-05	0.188	TCTTATCAGTG
MA0482.1	Gata4	chr1:6620882-6621423	164	174	-	12.8103	3.31e-05	0.188	TCTTATCAGTG
MA0140.2	GATA1::TAL1	chr21:22576768-22577285	280	297	-	16.2727	1.78e-06	0.19	CTTATCTGTGCATATCAG
MA0140.2	GATA1::TAL1	chr20:48829055-48829660	158	175	+	16.1273	2.07e-06	0.19	CTTATCAGCAGCTGACAG
MA0036.2	GATA2	chr21:35478516-35479193	490	503	+	13.3818	2.01e-05	0.192	CCGCTCTTATCTGT
MA0036.2	GATA2	chr24:36554231-36555008	678	691	+	13.3636	2.05e-05	0.192	AGGTGCTTATCTCG
MA0035.3	Gata1	chr20:48829055-48829660	156	166	+	12.102	4.58e-05	0.193	CTCTTATCAGC
MA0035.3	Gata1	chr14:18883212-18883684	233	243	+	12.102	4.58e-05	0.193	CTCTTATCAGC
MA0035.3	Gata1	chr18:45966102-45966912	297	307	-	12.0816	4.61e-05	0.193	CTTTTATCTCC
MA0036.2	GATA2	chr5:52173970-52174421	277	290	-	13.3091	2.14e-05	0.194	CGAGCCTTATCTGT
MA0035.3	Gata1	chr13:16941654-16942195	256	266	-	12.0204	4.72e-05	0.194	CCCTTATCAGC
MA0036.2	GATA2	chr17:16815883-16816511	206	219	+	13.2364	2.28e-05	0.196	GAAAGCTTATCTCT
MA0036.2	GATA2	chr13:9940026-9941190	955	968	-	13.2182	2.31e-05	0.196	TCTTTCTTATCTTC
MA0036.2	GATA2	chr13:5218873-5219974	213	226	-	13.1091	2.52e-05	0.196	TAAGCCTTATCTCC
MA0036.2	GATA2	chr5:43853210-43853831	329	342	-	13.1091	2.52e-05	0.196	CTGCTCTTATCTGT
MA0036.2	GATA2	chr11:22633319-22634081	456	469	-	13.1091	2.52e-05	0.196	AGAGCCTTATCAGT
MA0035.3	Gata1	chr18:29644337-29645002	248	258	-	11.9388	5e-05	0.197	GTCTTATCAGT
MA0035.3	Gata1	chr15:17296543-17297181	302	312	-	11.9388	5e-05	0.197	GCTTTATCTGT
MA0035.3	Gata1	chr1:22934199-22935098	414	424	+	11.9388	5e-05	0.197	GCTTTATCTGT
MA0482.1	Gata4	chr24:23893401-23894478	741	751	-	12.7069	3.57e-05	0.199	TCTTATCTTTA
MA0482.1	Gata4	chr8:16488430-16489290	500	510	-	12.6552	3.65e-05	0.199	CTTTATCTCCC
MA0482.1	Gata4	chr9:2809055-2809617	254	264	-	12.6379	3.74e-05	0.199	CCTTATCTTTA
MA0482.1	Gata4	chr21:22475049-22476112	797	807	-	12.5862	3.85e-05	0.199	CCTTATCAGTT
MA0482.1	Gata4	chr15:29917916-29918873	234	244	-	12.5517	3.94e-05	0.199	TCTTATCATCC
MA0482.1	Gata4	chr8:16209523-16210022	158	168	+	12.5	3.99e-05	0.199	TCTTATCACAG
MA0482.1	Gata4	chr6:25717863-25718867	571	581	+	12.4828	4.07e-05	0.199	CCTTATCATCC
MA0482.1	Gata4	chr9:49435769-49436360	67	77	-	12.4138	4.3e-05	0.199	TCTTATCACCA
MA0482.1	Gata4	chr17:18306728-18307328	173	183	-	12.4138	4.3e-05	0.199	TTTTATCTCTC
MA0482.1	Gata4	chr9:33565248-33565711	316	326	-	12.4138	4.3e-05	0.199	TCTTATCACCA
MA0482.1	Gata4	chr13:9884318-9885231	527	537	-	12.4138	4.3e-05	0.199	TTTTATCTCTC
MA0037.2	GATA3	chr1:38712789-38713417	2	9	+	14.3273	2.18e-05	0.2	AGATAAGA
MA0037.2	GATA3	chr7:47496061-47496574	138	145	-	14.3273	2.18e-05	0.2	AGATAAGA
MA0037.2	GATA3	chr17:18282011-18282793	185	192	+	14.3273	2.18e-05	0.2	AGATAAGA
MA0037.2	GATA3	chr5:15562469-15563181	178	185	-	14.3273	2.18e-05	0.2	AGATAAGA
MA0037.2	GATA3	chr5:16978084-16978778	187	194	+	14.3273	2.18e-05	0.2	AGATAAGA
MA0037.2	GATA3	chr12:24737292-24737738	206	213	-	14.3273	2.18e-05	0.2	AGATAAGA
MA0037.2	GATA3	chr9:1722322-1723433	228	235	-	14.3273	2.18e-05	0.2	AGATAAGA
MA0037.2	GATA3	chr9:1722322-1723433	246	253	-	14.3273	2.18e-05	0.2	AGATAAGA
MA0037.2	GATA3	chr16:46719545-46720268	264	271	+	14.3273	2.18e-05	0.2	AGATAAGA
MA0037.2	GATA3	chr5:50979650-50980287	297	304	+	14.3273	2.18e-05	0.2	AGATAAGA
MA0037.2	GATA3	chr5:43853210-43853831	311	318	-	14.3273	2.18e-05	0.2	AGATAAGA
MA0037.2	GATA3	chr8:35023209-35023884	320	327	-	14.3273	2.18e-05	0.2	AGATAAGA
MA0037.2	GATA3	chr5:43853210-43853831	331	338	+	14.3273	2.18e-05	0.2	AGATAAGA
MA0037.2	GATA3	chr9:49435769-49436360	337	344	-	14.3273	2.18e-05	0.2	AGATAAGA
MA0037.2	GATA3	chr13:30827940-30828551	372	379	+	14.3273	2.18e-05	0.2	AGATAAGA
MA0037.2	GATA3	chr16:52840214-52841466	389	396	-	14.3273	2.18e-05	0.2	AGATAAGA
MA0037.2	GATA3	chr7:47949235-47949997	438	445	+	14.3273	2.18e-05	0.2	AGATAAGA
MA0037.2	GATA3	chr5:50206878-50207540	464	471	-	14.3273	2.18e-05	0.2	AGATAAGA
MA0037.2	GATA3	chr21:35478516-35479193	494	501	-	14.3273	2.18e-05	0.2	AGATAAGA
MA0037.2	GATA3	chr18:46990016-46993353	537	544	+	14.3273	2.18e-05	0.2	AGATAAGA
MA0037.2	GATA3	chr7:44580664-44581364	531	538	-	14.3273	2.18e-05	0.2	AGATAAGA
MA0037.2	GATA3	chr17:42334539-42335375	633	640	-	14.3273	2.18e-05	0.2	AGATAAGA
MA0037.2	GATA3	chr21:22475049-22476112	693	700	-	14.3273	2.18e-05	0.2	AGATAAGA
MA0037.2	GATA3	chr24:23893401-23894478	744	751	+	14.3273	2.18e-05	0.2	AGATAAGA
MA0037.2	GATA3	chr2:29703343-29704249	765	772	+	14.3273	2.18e-05	0.2	AGATAAGA
MA0037.2	GATA3	chr9:34916630-34917988	774	781	+	14.3273	2.18e-05	0.2	AGATAAGA
MA0037.2	GATA3	chr18:17043950-17045394	827	834	-	14.3273	2.18e-05	0.2	AGATAAGA
MA0037.2	GATA3	chr13:9940026-9941190	957	964	+	14.3273	2.18e-05	0.2	AGATAAGA
MA0037.2	GATA3	chr16:35946268-35947625	1276	1283	+	14.3273	2.18e-05	0.2	AGATAAGA
MA0037.2	GATA3	chr18:46990016-46993353	2197	2204	-	14.3273	2.18e-05	0.2	AGATAAGA
MA0035.3	Gata1	chr17:16407687-16409164	615	625	-	11.898	5.19e-05	0.202	GGCTTATCTTT
MA0766.1	GATA5	chr1:38712789-38713417	2	9	+	10.931	2.18e-05	0.203	AGATAAGA
MA0766.1	GATA5	chr7:47496061-47496574	138	145	-	10.931	2.18e-05	0.203	AGATAAGA
MA0766.1	GATA5	chr5:15562469-15563181	178	185	-	10.931	2.18e-05	0.203	AGATAAGA
MA0766.1	GATA5	chr17:18282011-18282793	185	192	+	10.931	2.18e-05	0.203	AGATAAGA
MA0766.1	GATA5	chr5:16978084-16978778	187	194	+	10.931	2.18e-05	0.203	AGATAAGA
MA0766.1	GATA5	chr12:24737292-24737738	206	213	-	10.931	2.18e-05	0.203	AGATAAGA
MA0766.1	GATA5	chr9:1722322-1723433	228	235	-	10.931	2.18e-05	0.203	AGATAAGA
MA0766.1	GATA5	chr9:1722322-1723433	246	253	-	10.931	2.18e-05	0.203	AGATAAGA
MA0766.1	GATA5	chr16:46719545-46720268	264	271	+	10.931	2.18e-05	0.203	AGATAAGA
MA0766.1	GATA5	chr5:50979650-50980287	297	304	+	10.931	2.18e-05	0.203	AGATAAGA
MA0766.1	GATA5	chr5:43853210-43853831	311	318	-	10.931	2.18e-05	0.203	AGATAAGA
MA0766.1	GATA5	chr8:35023209-35023884	320	327	-	10.931	2.18e-05	0.203	AGATAAGA
MA0766.1	GATA5	chr5:43853210-43853831	331	338	+	10.931	2.18e-05	0.203	AGATAAGA
MA0766.1	GATA5	chr9:49435769-49436360	337	344	-	10.931	2.18e-05	0.203	AGATAAGA
MA0766.1	GATA5	chr13:30827940-30828551	372	379	+	10.931	2.18e-05	0.203	AGATAAGA
MA0766.1	GATA5	chr16:52840214-52841466	389	396	-	10.931	2.18e-05	0.203	AGATAAGA
MA0766.1	GATA5	chr7:47949235-47949997	438	445	+	10.931	2.18e-05	0.203	AGATAAGA
MA0766.1	GATA5	chr5:50206878-50207540	464	471	-	10.931	2.18e-05	0.203	AGATAAGA
MA0766.1	GATA5	chr21:35478516-35479193	494	501	-	10.931	2.18e-05	0.203	AGATAAGA
MA0766.1	GATA5	chr18:46990016-46993353	537	544	+	10.931	2.18e-05	0.203	AGATAAGA
MA0766.1	GATA5	chr7:44580664-44581364	531	538	-	10.931	2.18e-05	0.203	AGATAAGA
MA0766.1	GATA5	chr17:42334539-42335375	633	640	-	10.931	2.18e-05	0.203	AGATAAGA
MA0766.1	GATA5	chr21:22475049-22476112	693	700	-	10.931	2.18e-05	0.203	AGATAAGA
MA0766.1	GATA5	chr24:23893401-23894478	744	751	+	10.931	2.18e-05	0.203	AGATAAGA
MA0766.1	GATA5	chr2:29703343-29704249	765	772	+	10.931	2.18e-05	0.203	AGATAAGA
MA0766.1	GATA5	chr9:34916630-34917988	774	781	+	10.931	2.18e-05	0.203	AGATAAGA
MA0766.1	GATA5	chr18:17043950-17045394	827	834	-	10.931	2.18e-05	0.203	AGATAAGA
MA0766.1	GATA5	chr13:9940026-9941190	957	964	+	10.931	2.18e-05	0.203	AGATAAGA
MA0766.1	GATA5	chr16:35946268-35947625	1276	1283	+	10.931	2.18e-05	0.203	AGATAAGA
MA0766.1	GATA5	chr18:46990016-46993353	2197	2204	-	10.931	2.18e-05	0.203	AGATAAGA
MA0482.1	Gata4	chr7:47994404-47995936	917	927	-	12.3448	4.46e-05	0.203	CTTTATCTCTC
MA0140.2	GATA1::TAL1	chr15:17296543-17297181	204	221	+	15.5091	3.71e-06	0.205	TTTATCTGTGTCTGACAG
MA0140.2	GATA1::TAL1	chr15:34864563-34865522	550	567	+	15.5091	3.71e-06	0.205	cctatctttctGCAGCAG
MA0035.3	Gata1	chr16:35946268-35947625	395	405	-	11.8571	5.49e-05	0.205	TTCTTATCATT
MA0035.3	Gata1	chr11:22633319-22634081	456	466	-	11.8571	5.49e-05	0.205	GCCTTATCAGT
MA0035.3	Gata1	chr23:31353182-31354005	517	527	-	11.8571	5.49e-05	0.205	GCCTTATCAGT
MA0482.1	Gata4	chr17:16407687-16409164	614	624	-	12.2759	4.67e-05	0.209	GCTTATCTTTG
MA0036.2	GATA2	chr13:30007254-30008420	1152	1165	+	12.9818	2.78e-05	0.21	AGCCTCTTATCACA
MA0036.2	GATA2	chr13:5218873-5219974	642	655	+	12.9091	2.93e-05	0.215	TGTTTGTTATCTTT
MA0482.1	Gata4	chr8:16488430-16489290	427	437	+	12.1724	4.93e-05	0.217	CGTTATCTCTT
MA0140.2	GATA1::TAL1	chr5:52173970-52174421	268	285	-	15.0364	5.49e-06	0.224	CTTATCTGTAGATAACAC
MA0140.2	GATA1::TAL1	chr22:23088319-23089088	416	433	-	14.8182	6.49e-06	0.224	CTTATCAATCTTGTCCAG
MA0140.2	GATA1::TAL1	chr16:52840214-52841466	676	693	-	14.8182	6.49e-06	0.224	ATTATCTGGAAATATCAG
MA0482.1	Gata4	chr5:26099594-26100428	423	433	-	12.0862	5.21e-05	0.224	CGTTATCTGCT
MA0482.1	Gata4	chr20:48829055-48829660	157	167	+	12.0172	5.46e-05	0.224	TCTTATCAGCA
MA0482.1	Gata4	chr14:18883212-18883684	234	244	+	12.0172	5.46e-05	0.224	TCTTATCAGCA
MA0482.1	Gata4	chr5:50979650-50980287	294	304	-	12	5.54e-05	0.224	TCTTATCTTAA
MA0482.1	Gata4	chr1:38712789-38713417	393	403	-	12	5.54e-05	0.224	TGTTATCTGTG
MA0482.1	Gata4	chr18:2754029-2755563	748	758	+	11.9655	5.6e-05	0.224	TTTTATCTCTG
MA0035.3	Gata1	chr9:1722322-1723433	227	237	+	11.6531	6.1e-05	0.224	CTCTTATCTTG
MA0035.3	Gata1	chr8:16542527-16543564	128	138	+	11.6122	6.19e-05	0.225	TACTTATCTCC
MA0482.1	Gata4	chr1:22934199-22935098	415	425	+	11.9483	5.72e-05	0.226	CTTTATCTGTC
MA0036.2	GATA2	chr7:47496061-47496574	134	147	+	12.7455	3.3e-05	0.227	TGTCTCTTATCTTT
MA0036.2	GATA2	chr5:16978084-16978778	185	198	-	12.7273	3.34e-05	0.227	GCTGTCTTATCTGT
MA0036.2	GATA2	chr17:42334539-42335375	629	642	+	12.7091	3.38e-05	0.227	TTCGTCTTATCTGA
MA0036.2	GATA2	chr1:22934199-22935098	270	283	+	12.6727	3.46e-05	0.227	aGCTTCTTATCACG
MA0036.2	GATA2	chr2:29703343-29704249	763	776	-	12.6	3.66e-05	0.227	ATTGTCTTATCTCA
MA0036.2	GATA2	chr18:29644337-29645002	248	261	-	12.5818	3.71e-05	0.227	TTAGTCTTATCAGT
MA0036.2	GATA2	chr18:2754029-2755563	1192	1205	-	12.5818	3.71e-05	0.227	TCTCCCTTATCTCT
MA0036.2	GATA2	chr24:23893401-23894478	496	509	-	12.5091	3.88e-05	0.227	TCTTTGTTATCAGT
MA0036.2	GATA2	chr24:23893401-23894478	742	755	-	12.5091	3.88e-05	0.227	GTTTTCTTATCTTT
MA0036.2	GATA2	chr18:2754029-2755563	744	757	+	12.4909	3.92e-05	0.227	TGACTTTTATCTCT
MA0036.2	GATA2	chr13:9884318-9885231	528	541	-	12.4545	4.01e-05	0.227	AGTATTTTATCTCT
MA0482.1	Gata4	chr23:38514212-38515856	540	550	-	11.8966	5.85e-05	0.228	CTTTATCTCTG
MA0140.2	GATA1::TAL1	chr7:56937430-56938197	573	590	+	14.6182	7.51e-06	0.23	TTTATCTCGCCATTCCAG
MA0035.3	Gata1	chr16:52840214-52841466	338	348	-	11.449	6.54e-05	0.234	CACTTATCTCT
MA0035.3	Gata1	chr18:2754029-2755563	568	578	-	11.4082	6.64e-05	0.235	GTTTTATCTGC
MA0036.2	GATA2	chr5:26099594-26100428	555	568	-	12.3636	4.28e-05	0.237	CAGGCCTTATCTGT
MA0035.3	Gata1	chr15:17296543-17297181	202	212	+	11.3265	6.86e-05	0.237	ACTTTATCTGT
MA0035.3	Gata1	chr7:36945391-36945834	425	435	-	11.3265	6.86e-05	0.237	TTTTTATCTTC
MA0035.3	Gata1	chr13:9884318-9885231	528	538	-	11.3061	6.96e-05	0.237	ATTTTATCTCT
MA0036.2	GATA2	chr13:30007254-30008420	718	731	-	12.3091	4.44e-05	0.241	TTGGGCTTATCTCT
MA0482.1	Gata4	chr13:19902028-19902524	202	212	+	11.7241	6.43e-05	0.241	GCTTATCAGTC
MA0482.1	Gata4	chr16:249535-250617	128	138	-	11.6379	6.77e-05	0.241	CTTTATCTCAC
MA0482.1	Gata4	chr13:38699024-38701694	248	258	-	11.6379	6.77e-05	0.241	CTTTATCTCAC
MA0482.1	Gata4	chr16:35946268-35947625	394	404	-	11.6379	6.77e-05	0.241	TCTTATCATTT
MA0482.1	Gata4	chr11:22633319-22634081	455	465	-	11.6379	6.77e-05	0.241	CCTTATCAGTA
MA0482.1	Gata4	chr23:31353182-31354005	516	526	-	11.6379	6.77e-05	0.241	CCTTATCAGTA
MA0482.1	Gata4	chr16:52840214-52841466	885	895	-	11.6207	6.82e-05	0.241	CGTTATCTCAG
MA0482.1	Gata4	chr8:35023209-35023884	425	435	-	11.569	6.98e-05	0.241	TTTTATCTGTG
MA0482.1	Gata4	chr5:40879411-40879960	518	528	-	11.569	6.98e-05	0.241	TTTTATCTGTG
MA0035.3	Gata1	chr19:35073641-35074843	810	820	+	11.2653	7.16e-05	0.241	TTGTTATCTGT
MA0482.1	Gata4	chr15:17296543-17297181	203	213	+	11.5	7.13e-05	0.242	CTTTATCTGTG
MA0482.1	Gata4	chr19:35073641-35074843	383	393	-	11.4828	7.2e-05	0.242	GCTTATCTGAA
MA0482.1	Gata4	chr13:5218873-5219974	646	656	+	11.431	7.35e-05	0.242	TGTTATCTTTC
MA0482.1	Gata4	chr17:3985801-3986641	723	733	+	11.431	7.35e-05	0.242	GCTTATCAGCT
MA0035.3	Gata1	chr13:5218873-5219974	697	707	+	11.2449	7.36e-05	0.243	TCTTTATCTTC
MA0035.3	Gata1	chr9:49435769-49436360	68	78	-	11.2245	7.57e-05	0.243	GTCTTATCACC
MA0035.3	Gata1	chr19:35073641-35074843	384	394	-	11.2041	7.67e-05	0.243	GGCTTATCTGA
MA0035.3	Gata1	chr9:34916630-34917988	1042	1052	+	11.2041	7.67e-05	0.243	TCTTTATCTGG
MA0035.3	Gata1	chr7:56937430-56938197	571	581	+	11.1837	7.81e-05	0.243	TTTTTATCTCG
MA0035.3	Gata1	chr7:19942057-19942717	314	324	+	11.1633	8.03e-05	0.243	TTGTTATCTCT
MA0035.3	Gata1	chr6:57846956-57847593	560	570	+	11.1633	8.03e-05	0.243	cttttatcttt
MA0035.3	Gata1	chr6:25717863-25718867	570	580	+	11.1633	8.03e-05	0.243	TCCTTATCATC
MA0035.3	Gata1	chr1:22934199-22935098	273	283	+	11.102	8.45e-05	0.243	TTCTTATCACG
MA0035.3	Gata1	chr16:877404-877998	363	373	-	11.102	8.45e-05	0.243	TTCTTATCACG
MA0035.3	Gata1	chr8:16488430-16489290	426	436	+	11.0816	8.58e-05	0.243	TCGTTATCTCT
MA0035.3	Gata1	chr8:16209523-16210022	157	167	+	11.0612	8.69e-05	0.243	TTCTTATCACA
MA0035.3	Gata1	chr8:16209523-16210022	263	273	+	11.0612	8.69e-05	0.243	TGCTTATCTAA
MA0035.3	Gata1	chr12:33015687-33016494	604	614	+	11.0612	8.69e-05	0.243	TGCTTATCTAA
MA0035.3	Gata1	chr13:38699024-38701694	249	259	-	11.0612	8.69e-05	0.243	TCTTTATCTCA
MA0035.3	Gata1	chr18:23897897-23898478	335	345	-	11.0408	8.71e-05	0.243	CCCCTATCTCT
MA0035.3	Gata1	chr1:26018763-26020052	56	66	-	11.0204	8.81e-05	0.243	CTCTTATCAAT
MA0035.3	Gata1	chr22:23088319-23089088	425	435	-	11.0204	8.81e-05	0.243	CTCTTATCAAT
MA0035.3	Gata1	chr13:9884318-9885231	325	335	+	10.8367	9.06e-05	0.244	CGCTTATCAGC
MA0035.3	Gata1	chr18:20014472-20016818	357	367	+	10.8367	9.06e-05	0.244	CACTTATCTCC
MA0035.3	Gata1	chr5:43853210-43853831	310	320	+	10.8163	9.12e-05	0.244	GTCTTATCTAG
MA0035.3	Gata1	chr7:47949235-47949997	436	446	-	10.7755	9.25e-05	0.245	GTCTTATCTAA
MA0035.3	Gata1	chr13:38699024-38701694	523	533	+	10.7551	9.31e-05	0.245	GCCTTATCTTA
MA0482.1	Gata4	chr24:36554231-36555008	682	692	+	11.3276	7.71e-05	0.246	GCTTATCTCGG
MA0482.1	Gata4	chr9:1722322-1723433	228	238	+	11.2931	8.01e-05	0.246	TCTTATCTTGT
MA0482.1	Gata4	chr7:19942057-19942717	315	325	+	11.2931	8.01e-05	0.246	TGTTATCTCTA
MA0482.1	Gata4	chr21:35478516-35479193	463	473	+	11.2931	8.01e-05	0.246	TGTTATCTGAG
MA0482.1	Gata4	chr18:17933817-17934330	174	184	+	11.2586	8.07e-05	0.246	TTTTATCTCAG
MA0482.1	Gata4	chr13:5218873-5219974	698	708	+	11.2414	8.13e-05	0.246	CTTTATCTTCC
MA0482.1	Gata4	chr16:35946268-35947625	41	51	-	11.2241	8.28e-05	0.246	CGTTATCTGAG
MA0482.1	Gata4	chr17:16407687-16409164	1323	1333	+	11.2241	8.28e-05	0.246	CGTTATCTGAG
MA0482.1	Gata4	chr18:45966102-45966912	296	306	-	11.1724	8.49e-05	0.246	TTTTATCTCCA
MA0482.1	Gata4	chr15:26354201-26354762	328	338	+	11.1379	8.61e-05	0.246	TGTTATCTGAT
MA0482.1	Gata4	chr25:14510204-14511056	255	265	-	11.1207	8.64e-05	0.246	GCTTATCAGTT
MA0482.1	Gata4	chr8:55026817-55027628	228	238	-	11.1034	8.72e-05	0.246	CTTTATCTCCA
MA0482.1	Gata4	chr13:30007254-30008420	396	406	-	11.0862	8.75e-05	0.246	TCTTATCATAG
MA0482.1	Gata4	chr18:16946722-16947292	100	110	+	11.069	8.86e-05	0.246	CGTTATCTTCT
MA0482.1	Gata4	chr23:38514212-38515856	795	805	-	11.069	8.86e-05	0.246	CGTTATCTTCT
MA0482.1	Gata4	chr23:38514212-38515856	1167	1177	-	11	9.14e-05	0.246	TTTTATCTTTC
MA0482.1	Gata4	chr12:33015687-33016494	494	504	+	10.931	9.41e-05	0.246	GCTTATCTGGG
MA0482.1	Gata4	chr7:69258211-69258756	212	222	-	10.8966	9.54e-05	0.246	TGTTATCTGTA
MA0482.1	Gata4	chr19:35073641-35074843	811	821	+	10.8966	9.54e-05	0.246	TGTTATCTGTA
MA0035.3	Gata1	chr13:19375034-19375890	518	528	+	10.6939	9.6e-05	0.246	TACTTATCTTT
MA0035.3	Gata1	chr25:14510204-14511056	256	266	-	10.6735	9.73e-05	0.246	GGCTTATCAGT
MA0035.3	Gata1	chr17:33048926-33049563	293	303	-	10.6735	9.73e-05	0.246	TGTTTATCTTT
MA0035.3	Gata1	chr8:25681276-25682904	1091	1101	-	10.6735	9.73e-05	0.246	TGTTTATCTTT
MA0482.1	Gata4	chr8:34822685-34823201	173	183	+	10.8621	9.8e-05	0.246	TTTTATCTCTA
MA0482.1	Gata4	chr1:22981346-22981827	238	248	-	10.8621	9.8e-05	0.246	TTTTATCTGAG
MA0482.1	Gata4	chr24:23992214-23993258	594	604	+	10.8621	9.8e-05	0.246	CCTTATCATAT
MA0482.1	Gata4	chr1:22917733-22918849	793	803	+	10.8621	9.8e-05	0.246	GGTTATCTCTG
MA0482.1	Gata4	chr15:38403335-38404218	253	263	+	10.8448	9.82e-05	0.246	TCTTATCACGG
MA0482.1	Gata4	chr1:22934199-22935098	274	284	+	10.8448	9.82e-05	0.246	TCTTATCACGG
MA0482.1	Gata4	chr16:877404-877998	362	372	-	10.8448	9.82e-05	0.246	TCTTATCACGG
MA0035.3	Gata1	chr12:33015687-33016494	493	503	+	10.6327	9.95e-05	0.247	AGCTTATCTGG
MA0035.3	Gata1	chr5:50206878-50207540	233	243	-	10.6327	9.95e-05	0.247	TCTTTATCAGT
MA0036.2	GATA2	chr20:48829055-48829660	321	334	-	12.2182	4.68e-05	0.248	CAGCGCTTATCTGT
MA0036.2	GATA2	chr18:29761535-29762444	355	368	-	12.2	4.74e-05	0.248	CAGGCCTTATCTCT
MA0036.2	GATA2	chr17:34563861-34564420	174	187	+	12.1091	5.04e-05	0.249	TGCTTTTTATCAGC
MA0036.2	GATA2	chr16:35946268-35947625	395	408	-	12.0909	5.1e-05	0.249	TCTTTCTTATCATT
MA0036.2	GATA2	chr23:31353182-31354005	517	530	-	12.0909	5.1e-05	0.249	TAGGCCTTATCAGT
MA0036.2	GATA2	chr11:22633319-22634081	174	187	+	12.0545	5.21e-05	0.249	CCACTCTTATCAGT
MA0036.2	GATA2	chr22:23088319-23089088	458	471	-	12	5.38e-05	0.249	TCCGGCTTATCTGT
MA0036.2	GATA2	chr5:26099594-26100428	424	437	-	11.9636	5.49e-05	0.249	GGCACGTTATCTGC
MA0036.2	GATA2	chr5:50979650-50980287	295	308	-	11.9273	5.62e-05	0.249	CCCTTCTTATCTTA
MA0036.2	GATA2	chr15:38403335-38404218	637	650	-	11.9091	5.68e-05	0.249	GGGTGTTTATCTGA
MA0036.2	GATA2	chr13:26302569-26303734	500	513	+	11.9091	5.68e-05	0.249	ACTCTGTTATCTCT
MA0036.2	GATA2	chr9:49435769-49436360	68	81	-	11.8909	5.76e-05	0.249	TATGTCTTATCACC
MA0036.2	GATA2	chr17:19214005-19214865	414	427	-	11.8909	5.76e-05	0.249	CCTTCCTTATCAGC
MA0036.2	GATA2	chr21:22475049-22476112	798	811	-	11.8545	5.88e-05	0.25	TTGCCCTTATCAGT
MA0036.2	GATA2	chr13:38699024-38701694	249	262	-	11.7818	6.12e-05	0.25	TCATCTTTATCTCA
MA0036.2	GATA2	chr25:14510204-14511056	256	269	-	11.7818	6.12e-05	0.25	TGCGGCTTATCAGT
MA0036.2	GATA2	chr8:35023209-35023884	426	439	-	11.7636	6.18e-05	0.25	TAACTTTTATCTGT
MA0036.2	GATA2	chr18:17043950-17045394	205	218	-	11.7455	6.24e-05	0.25	TGCTTTTTATCACA
MA0036.2	GATA2	chr5:40879411-40879960	519	532	-	11.7091	6.37e-05	0.25	TAGCTTTTATCTGT
MA0036.2	GATA2	chr13:30007254-30008420	187	200	+	11.6909	6.44e-05	0.25	CCAGCCTTATCTGA
MA0036.2	GATA2	chr17:33122147-33123000	794	807	+	11.6545	6.57e-05	0.251	GCATCGTTATCAGT
MA0037.2	GATA3	chr7:19942057-19942717	158	165	+	13.2909	3.96e-05	0.254	AGATAAGG
MA0037.2	GATA3	chr13:30007254-30008420	191	198	-	13.2909	3.96e-05	0.254	AGATAAGG
MA0037.2	GATA3	chr13:5218873-5219974	215	222	+	13.2909	3.96e-05	0.254	AGATAAGG
MA0037.2	GATA3	chr9:2809055-2809617	257	264	+	13.2909	3.96e-05	0.254	AGATAAGG
MA0037.2	GATA3	chr14:18881588-18882104	268	275	-	13.2909	3.96e-05	0.254	AGATAAGG
MA0037.2	GATA3	chr5:52173970-52174421	279	286	+	13.2909	3.96e-05	0.254	AGATAAGG
MA0037.2	GATA3	chr21:22576768-22577285	291	298	+	13.2909	3.96e-05	0.254	AGATAAGG
MA0037.2	GATA3	chr18:29761535-29762444	357	364	+	13.2909	3.96e-05	0.254	AGATAAGG
MA0037.2	GATA3	chr13:38699024-38701694	524	531	-	13.2909	3.96e-05	0.254	AGATAAGG
MA0037.2	GATA3	chr5:26099594-26100428	557	564	+	13.2909	3.96e-05	0.254	AGATAAGG
MA0037.2	GATA3	chr15:34788703-34789546	643	650	-	13.2909	3.96e-05	0.254	AGATAAGG
MA0037.2	GATA3	chr18:2754029-2755563	1194	1201	+	13.2909	3.96e-05	0.254	AGATAAGG
MA0037.2	GATA3	chr18:20014472-20016818	2014	2021	+	13.2909	3.96e-05	0.254	AGATAAGG
MA0140.2	GATA1::TAL1	chr13:26302569-26303734	542	559	+	14.3091	9.35e-06	0.258	CTTATCTCCCTCTTCCAC
MA0766.1	GATA5	chr7:19942057-19942717	158	165	+	10.8448	3.96e-05	0.258	AGATAAGG
MA0766.1	GATA5	chr13:30007254-30008420	191	198	-	10.8448	3.96e-05	0.258	AGATAAGG
MA0766.1	GATA5	chr13:5218873-5219974	215	222	+	10.8448	3.96e-05	0.258	AGATAAGG
MA0766.1	GATA5	chr9:2809055-2809617	257	264	+	10.8448	3.96e-05	0.258	AGATAAGG
MA0766.1	GATA5	chr14:18881588-18882104	268	275	-	10.8448	3.96e-05	0.258	AGATAAGG
MA0766.1	GATA5	chr5:52173970-52174421	279	286	+	10.8448	3.96e-05	0.258	AGATAAGG
MA0766.1	GATA5	chr21:22576768-22577285	291	298	+	10.8448	3.96e-05	0.258	AGATAAGG
MA0766.1	GATA5	chr18:29761535-29762444	357	364	+	10.8448	3.96e-05	0.258	AGATAAGG
MA0766.1	GATA5	chr13:38699024-38701694	524	531	-	10.8448	3.96e-05	0.258	AGATAAGG
MA0766.1	GATA5	chr5:26099594-26100428	557	564	+	10.8448	3.96e-05	0.258	AGATAAGG
MA0766.1	GATA5	chr15:34788703-34789546	643	650	-	10.8448	3.96e-05	0.258	AGATAAGG
MA0766.1	GATA5	chr18:2754029-2755563	1194	1201	+	10.8448	3.96e-05	0.258	AGATAAGG
MA0766.1	GATA5	chr18:20014472-20016818	2014	2021	+	10.8448	3.96e-05	0.258	AGATAAGG
MA0140.2	GATA1::TAL1	chr13:26302569-26303734	466	483	+	14.1636	1.03e-05	0.259	TCTATCTGGCACTTACAG
MA0036.2	GATA2	chr7:47496061-47496574	498	511	-	11.5273	7.03e-05	0.259	AAATTGTTATCATT
MA0036.2	GATA2	chr18:45966102-45966912	297	310	-	11.4909	7.15e-05	0.259	AGTCTTTTATCTCC
MA0036.2	GATA2	chr18:46990016-46993353	535	548	-	11.4909	7.15e-05	0.259	ACAGTCTTATCTCG
MA0036.2	GATA2	chr18:46990016-46993353	2193	2206	+	11.4909	7.15e-05	0.259	GGTGTCTTATCTTC
MA0036.2	GATA2	chr20:48829055-48829660	153	166	+	11.4727	7.23e-05	0.259	CTGCTCTTATCAGC
MA0036.2	GATA2	chr1:38712789-38713417	394	407	-	11.4	7.52e-05	0.261	CCAGTGTTATCTGT
MA0036.2	GATA2	chr15:26354201-26354762	324	337	+	11.4	7.52e-05	0.261	GTACTGTTATCTGA
MA0036.2	GATA2	chr12:24737292-24737738	202	215	+	11.3818	7.6e-05	0.261	GTGCTCTTATCTTT
MA0036.2	GATA2	chr8:16488430-16489290	423	436	+	11.3636	7.67e-05	0.261	CTTTCGTTATCTCT
MA0036.2	GATA2	chr16:52840214-52841466	886	899	-	11.2909	7.95e-05	0.266	ACACCGTTATCTCA
MA0036.2	GATA2	chr18:2754029-2755563	568	581	-	11.2727	8.03e-05	0.266	TGTGTTTTATCTGC
MA0036.2	GATA2	chr17:3985801-3986641	719	732	+	11.2364	8.17e-05	0.268	ACAGGCTTATCAGC
MA0036.2	GATA2	chr13:5218873-5219974	694	707	+	11.1818	8.42e-05	0.271	AGGTCTTTATCTTC
MA0036.2	GATA2	chr16:877404-877998	363	376	-	11.1455	8.58e-05	0.271	TTTTTCTTATCACG
MA0036.2	GATA2	chr1:22981346-22981827	239	252	-	11.0727	8.9e-05	0.271	TGTGTTTTATCTGA
MA0036.2	GATA2	chr17:16407687-16409164	615	628	-	11.0727	8.9e-05	0.271	GGGGGCTTATCTTT
MA0036.2	GATA2	chr14:37366914-37367556	196	209	-	11.0364	9.05e-05	0.271	AACTGTTTATCTGA
MA0036.2	GATA2	chr18:20014472-20016818	2012	2025	-	11.0182	9.14e-05	0.271	GTTGCCTTATCTGA
MA0036.2	GATA2	chr7:36945391-36945834	425	438	-	11	9.22e-05	0.271	ACGTTTTTATCTTC
MA0036.2	GATA2	chr25:14510204-14511056	290	303	+	11	9.22e-05	0.271	TTGTGTTTATCTCA
MA0036.2	GATA2	chr20:20588621-20589134	241	254	-	10.9818	9.31e-05	0.271	AGGGTTTTATCAGT
MA0036.2	GATA2	chr6:25717863-25718867	567	580	+	10.9818	9.31e-05	0.271	GCATCCTTATCATC
MA0036.2	GATA2	chr5:50206878-50207540	460	473	+	10.9636	9.39e-05	0.271	CTGCTCTTATCTTT
MA0036.2	GATA2	chr17:42045471-42047316	633	646	-	10.9455	9.47e-05	0.271	ATCTGTTTATCTGT
MA0766.1	GATA5	chr1:26018763-26020052	58	65	+	10.4828	6.14e-05	0.272	TGATAAGA
MA0766.1	GATA5	chr9:49435769-49436360	70	77	+	10.4828	6.14e-05	0.272	TGATAAGA
MA0766.1	GATA5	chr20:48829055-48829660	157	164	-	10.4828	6.14e-05	0.272	TGATAAGA
MA0766.1	GATA5	chr8:16209523-16210022	158	165	-	10.4828	6.14e-05	0.272	TGATAAGA
MA0766.1	GATA5	chr1:6620882-6621423	167	174	+	10.4828	6.14e-05	0.272	TGATAAGA
MA0766.1	GATA5	chr11:22633319-22634081	178	185	-	10.4828	6.14e-05	0.272	TGATAAGA
MA0766.1	GATA5	chr15:29917916-29918873	207	214	+	10.4828	6.14e-05	0.272	TGATAAGA
MA0766.1	GATA5	chr15:29917916-29918873	237	244	+	10.4828	6.14e-05	0.272	TGATAAGA
MA0766.1	GATA5	chr14:18883212-18883684	234	241	-	10.4828	6.14e-05	0.272	TGATAAGA
MA0766.1	GATA5	chr18:29644337-29645002	250	257	+	10.4828	6.14e-05	0.272	TGATAAGA
MA0766.1	GATA5	chr15:38403335-38404218	253	260	-	10.4828	6.14e-05	0.272	TGATAAGA
MA0766.1	GATA5	chr1:22934199-22935098	274	281	-	10.4828	6.14e-05	0.272	TGATAAGA
MA0766.1	GATA5	chr9:33565248-33565711	319	326	+	10.4828	6.14e-05	0.272	TGATAAGA
MA0766.1	GATA5	chr16:877404-877998	365	372	+	10.4828	6.14e-05	0.272	TGATAAGA
MA0766.1	GATA5	chr16:35946268-35947625	397	404	+	10.4828	6.14e-05	0.272	TGATAAGA
MA0766.1	GATA5	chr13:30007254-30008420	399	406	+	10.4828	6.14e-05	0.272	TGATAAGA
MA0766.1	GATA5	chr22:23088319-23089088	427	434	+	10.4828	6.14e-05	0.272	TGATAAGA
MA0766.1	GATA5	chr17:16815883-16816511	463	470	-	10.4828	6.14e-05	0.272	TGATAAGA
MA0766.1	GATA5	chr13:5222336-5224578	836	843	-	10.4828	6.14e-05	0.272	TGATAAGA
MA0766.1	GATA5	chr13:30007254-30008420	1156	1163	-	10.4828	6.14e-05	0.272	TGATAAGA
MA0036.2	GATA2	chr15:38403335-38404218	37	50	+	10.9091	9.66e-05	0.274	TGTATTTTATCAGC
MA0036.2	GATA2	chr13:26302569-26303734	941	954	-	10.8364	9.99e-05	0.28	CAGATGTTATCACC
MA0766.1	GATA5	chr17:33048926-33049563	129	136	-	10.4483	8.32e-05	0.291	AGATAACA
MA0766.1	GATA5	chr21:22576768-22577285	191	198	-	10.4483	8.32e-05	0.291	AGATAACA
MA0766.1	GATA5	chr7:69258211-69258756	215	222	+	10.4483	8.32e-05	0.291	AGATAACA
MA0766.1	GATA5	chr7:19942057-19942717	225	232	-	10.4483	8.32e-05	0.291	AGATAACA
MA0766.1	GATA5	chr17:34563861-34564420	257	264	-	10.4483	8.32e-05	0.291	AGATAACA
MA0766.1	GATA5	chr5:52173970-52174421	269	276	-	10.4483	8.32e-05	0.291	AGATAACA
MA0766.1	GATA5	chr7:19942057-19942717	315	322	-	10.4483	8.32e-05	0.291	AGATAACA
MA0766.1	GATA5	chr8:16209523-16210022	323	330	-	10.4483	8.32e-05	0.291	AGATAACA
MA0766.1	GATA5	chr15:26354201-26354762	328	335	-	10.4483	8.32e-05	0.291	AGATAACA
MA0766.1	GATA5	chr1:38712789-38713417	396	403	+	10.4483	8.32e-05	0.291	AGATAACA
MA0766.1	GATA5	chr21:35478516-35479193	463	470	-	10.4483	8.32e-05	0.291	AGATAACA
MA0766.1	GATA5	chr13:26302569-26303734	504	511	-	10.4483	8.32e-05	0.291	AGATAACA
MA0766.1	GATA5	chr19:35073641-35074843	524	531	-	10.4483	8.32e-05	0.291	AGATAACA
MA0766.1	GATA5	chr13:5218873-5219974	646	653	-	10.4483	8.32e-05	0.291	AGATAACA
MA0766.1	GATA5	chr19:35073641-35074843	811	818	-	10.4483	8.32e-05	0.291	AGATAACA
MA0766.1	GATA5	chr16:249535-250617	828	835	+	10.4483	8.32e-05	0.291	AGATAACA
MA0766.1	GATA5	chr8:25681276-25682904	1175	1182	+	10.4483	8.32e-05	0.291	AGATAACA
MA0140.2	GATA1::TAL1	chr18:20014472-20016818	473	490	+	13.7636	1.34e-05	0.297	TTTATCAGGAACCGCCAC
MA0140.2	GATA1::TAL1	chr19:35073641-35074843	192	209	+	13.6182	1.47e-05	0.297	TCTATCAGCCGCACACAG
MA0140.2	GATA1::TAL1	chr15:17296543-17297181	293	310	-	13.5636	1.52e-05	0.297	TTTATCTGTATTTATCAG
MA0140.2	GATA1::TAL1	chr13:19375034-19375890	520	537	+	13.3455	1.73e-05	0.297	CTTATCTTTTGGCAGCTG
MA0140.2	GATA1::TAL1	chr7:47496061-47496574	139	156	+	13.3091	1.77e-05	0.297	CTTATCTTTTCCTGTCAG
MA0140.2	GATA1::TAL1	chr21:40047560-40048646	176	193	+	13.0909	2.02e-05	0.297	TTTATCACTACAGTTCAG
MA0140.2	GATA1::TAL1	chr17:42334539-42335375	329	346	+	12.9455	2.19e-05	0.297	GCTATCTAATGGTAGCAG
MA0140.2	GATA1::TAL1	chr13:5218873-5219974	204	221	-	12.9091	2.24e-05	0.297	CTTATCTCCCTAGTTCAC
MA0140.2	GATA1::TAL1	chr18:29644337-29645002	239	256	-	12.7818	2.41e-05	0.297	CTTATCAGTCCTACACTG
MA0140.2	GATA1::TAL1	chr21:33430708-33431728	430	447	-	12.7455	2.46e-05	0.297	GCTATCTGCAGCAGGCAC
MA0140.2	GATA1::TAL1	chr19:35073641-35074843	291	308	-	12.5455	2.76e-05	0.297	AATATCAGCCTGGTCCAG
MA0140.2	GATA1::TAL1	chr17:3820038-3821608	336	353	+	12.5273	2.79e-05	0.297	CCAATCAGAGCAGAGCAG
MA0140.2	GATA1::TAL1	chr1:22934199-22935098	275	292	+	12.3818	3.02e-05	0.297	CTTATCACGGGGCATCTG
MA0140.2	GATA1::TAL1	chr8:16209523-16210022	30	47	+	12.3273	3.12e-05	0.297	TTTATCACTCTGGCGCTG
MA0140.2	GATA1::TAL1	chr5:16978084-16978778	176	193	-	12.2909	3.18e-05	0.297	CTTATCTGTTACACCAAG
MA0140.2	GATA1::TAL1	chr18:17043950-17045394	883	900	-	12.2909	3.18e-05	0.297	ATTATCATTCCTGCCCAC
MA0140.2	GATA1::TAL1	chr18:16946722-16947292	315	332	+	12.2545	3.25e-05	0.297	tctatctcCTTTCCACAG
MA0140.2	GATA1::TAL1	chr17:33122147-33123000	799	816	+	12.2545	3.25e-05	0.297	GTTATCAGTTTGACCCTG
MA0140.2	GATA1::TAL1	chr8:16209523-16210022	324	341	+	12.2182	3.31e-05	0.297	GTTATCTGGACCAGACTG
MA0140.2	GATA1::TAL1	chr15:34868348-34868941	348	365	+	12.2	3.34e-05	0.297	CCTATCACAAACACACAC
MA0140.2	GATA1::TAL1	chr24:24484509-24485057	383	400	+	12.1091	3.52e-05	0.297	GTTATCATGACACTTCAG
MA0140.2	GATA1::TAL1	chr13:5218873-5219974	295	312	-	12.0909	3.55e-05	0.297	GGTATCACCCACGTCCAG
MA0140.2	GATA1::TAL1	chr16:35946268-35947625	33	50	-	12.0364	3.66e-05	0.297	GTTATCTGAGGGGAAAAG
MA0037.2	GATA3	chr17:18306728-18307328	176	183	+	12.6727	6.62e-05	0.299	agataaaa
MA0037.2	GATA3	chr1:22981346-22981827	241	248	+	12.6727	6.62e-05	0.299	AGATAAAA
MA0037.2	GATA3	chr18:45966102-45966912	299	306	+	12.6727	6.62e-05	0.299	AGATAAAA
MA0037.2	GATA3	chr7:36945391-36945834	427	434	+	12.6727	6.62e-05	0.299	AGATAAAA
MA0037.2	GATA3	chr8:35023209-35023884	428	435	+	12.6727	6.62e-05	0.299	AGATAAAA
MA0037.2	GATA3	chr5:40879411-40879960	521	528	+	12.6727	6.62e-05	0.299	AGATAAAA
MA0037.2	GATA3	chr13:9884318-9885231	530	537	+	12.6727	6.62e-05	0.299	AGATAAAA
MA0037.2	GATA3	chr18:2754029-2755563	570	577	+	12.6727	6.62e-05	0.299	AGATAAAA
MA0037.2	GATA3	chr2:29703343-29704249	676	683	+	12.6727	6.62e-05	0.299	AGATAAAA
MA0037.2	GATA3	chr23:38514212-38515856	1170	1177	+	12.6727	6.62e-05	0.299	AGATAAAA
MA0037.2	GATA3	chr8:34822685-34823201	173	180	-	12.6727	6.62e-05	0.299	AGATAAAA
MA0037.2	GATA3	chr18:17933817-17934330	174	181	-	12.6727	6.62e-05	0.299	AGATAAAA
MA0037.2	GATA3	chr24:23992214-23993258	291	298	-	12.6727	6.62e-05	0.299	AGATAAAA
MA0037.2	GATA3	chr14:37366914-37367556	358	365	-	12.6727	6.62e-05	0.299	AGATAAAA
MA0037.2	GATA3	chr6:57846956-57847593	561	568	-	12.6727	6.62e-05	0.299	AGATAAAA
MA0037.2	GATA3	chr7:56937430-56938197	572	579	-	12.6727	6.62e-05	0.299	AGATAAAA
MA0037.2	GATA3	chr18:2754029-2755563	748	755	-	12.6727	6.62e-05	0.299	AGATAAAA
MA0037.2	GATA3	chr15:31659760-31660828	1017	1024	-	12.6727	6.62e-05	0.299	AGATAAAA
MA0037.2	GATA3	chr9:33565248-33565711	295	302	+	12.6364	8.4e-05	0.301	AGATAAGC
MA0037.2	GATA3	chr20:48829055-48829660	323	330	+	12.6364	8.4e-05	0.301	AGATAAGC
MA0037.2	GATA3	chr19:35073641-35074843	386	393	+	12.6364	8.4e-05	0.301	AGATAAGC
MA0037.2	GATA3	chr22:23088319-23089088	460	467	+	12.6364	8.4e-05	0.301	AGATAAGC
MA0037.2	GATA3	chr18:46990016-46993353	512	519	+	12.6364	8.4e-05	0.301	AGATAAGC
MA0037.2	GATA3	chr17:16407687-16409164	617	624	+	12.6364	8.4e-05	0.301	AGATAAGC
MA0037.2	GATA3	chr18:20041143-20042343	718	725	+	12.6364	8.4e-05	0.301	AGATAAGC
MA0037.2	GATA3	chr13:30007254-30008420	720	727	+	12.6364	8.4e-05	0.301	AGATAAGC
MA0037.2	GATA3	chr12:24737292-24737738	129	136	-	12.6364	8.4e-05	0.301	AGATAAGC
MA0037.2	GATA3	chr19:35024746-35025597	192	199	-	12.6364	8.4e-05	0.301	AGATAAGC
MA0037.2	GATA3	chr17:16815883-16816511	210	217	-	12.6364	8.4e-05	0.301	AGATAAGC
MA0037.2	GATA3	chr8:16209523-16210022	264	271	-	12.6364	8.4e-05	0.301	AGATAAGC
MA0037.2	GATA3	chr12:33015687-33016494	494	501	-	12.6364	8.4e-05	0.301	AGATAAGC
MA0037.2	GATA3	chr13:26302569-26303734	541	548	-	12.6364	8.4e-05	0.301	AGATAAGC
MA0037.2	GATA3	chr12:33015687-33016494	605	612	-	12.6364	8.4e-05	0.301	AGATAAGC
MA0037.2	GATA3	chr24:36554231-36555008	682	689	-	12.6364	8.4e-05	0.301	AGATAAGC
MA0140.2	GATA1::TAL1	chr8:16542527-16543564	130	147	+	11.9273	3.88e-05	0.306	CTTATCTCCATCTTGCAA
MA0140.2	GATA1::TAL1	chr1:1869149-1869998	348	365	-	11.8182	4.11e-05	0.313	ACTATCTGGCTGAAACAT
MA0140.2	GATA1::TAL1	chr15:38403335-38404218	859	876	+	11.7455	4.27e-05	0.313	CCAATCAGCAGCCAACAG
MA0140.2	GATA1::TAL1	chr15:37778934-37779864	240	257	+	11.7273	4.31e-05	0.313	AATATCAGACACACACAG
MA0140.2	GATA1::TAL1	chr8:55026817-55027628	220	237	-	11.6364	4.52e-05	0.32	TTTATCTCCATATAGCAT
MA0140.2	GATA1::TAL1	chr23:29422127-29422603	223	240	-	11.5273	4.78e-05	0.32	GTTATCAGAACTAACCTG
MA0140.2	GATA1::TAL1	chr17:42195395-42196092	606	623	-	11.5091	4.82e-05	0.32	TTTATCTATAACCTGCAT
MA0140.2	GATA1::TAL1	chr16:877404-877998	286	303	-	11.4909	4.87e-05	0.32	TCTATCACGCACACACAC
MA0140.2	GATA1::TAL1	chr17:19214005-19214865	405	422	-	11.3636	5.19e-05	0.331	CTTATCAGCCGTCCTCAT
MA0140.2	GATA1::TAL1	chr9:33565248-33565711	308	325	-	11.2727	5.43e-05	0.331	CTTATCACCACTTTACTG
MA0140.2	GATA1::TAL1	chr5:43853210-43853831	484	501	+	11.2364	5.53e-05	0.331	CCTATCAGTTGAGCACAT
MA0140.2	GATA1::TAL1	chr18:46990016-46993353	2989	3006	-	11.1818	5.68e-05	0.331	GTTATCAGAATGCGGCAA
MA0140.2	GATA1::TAL1	chr12:33015687-33016494	606	623	+	11.1273	5.84e-05	0.331	CTTATCTAAACACTGCTG
MA0140.2	GATA1::TAL1	chr5:43853210-43853831	320	337	-	11.0727	5.99e-05	0.331	CTTATCTGTTTACGGCTC
MA0140.2	GATA1::TAL1	chr18:46990016-46993353	2198	2215	+	11.0364	6.1e-05	0.331	CTTATCTTCGCTGGACAA
MA0140.2	GATA1::TAL1	chr24:36554231-36555008	206	223	+	11.0182	6.15e-05	0.331	GTTATCATCTCTGACCAT
MA0140.2	GATA1::TAL1	chr17:16815883-16816511	211	228	+	11	6.21e-05	0.331	CTTATCTCTTCCCCCCTC
MA0140.2	GATA1::TAL1	chr18:23808585-23809756	558	575	-	10.9636	6.32e-05	0.331	CTTATCATGTTGTTCCTG
MA0140.2	GATA1::TAL1	chr16:35946268-35947625	386	403	-	10.9455	6.37e-05	0.331	CTTATCATTTCCTCCCTG
MA0140.2	GATA1::TAL1	chr19:35073641-35074843	375	392	-	10.8909	6.54e-05	0.331	CTTATCTGAAATATAAAG
MA0140.2	GATA1::TAL1	chr18:23808585-23809756	155	172	+	10.8727	6.59e-05	0.331	AGTATCTCCAGGTGACAG
MA0140.2	GATA1::TAL1	chr13:5222336-5224578	1445	1462	-	10.6727	7.24e-05	0.347	GTAATCTGGTTAAATCAG
MA0140.2	GATA1::TAL1	chr16:45322530-45323219	515	532	-	10.6364	7.36e-05	0.347	TCTATCAGTTCGGGCCAT
MA0140.2	GATA1::TAL1	chr13:28015066-28015621	286	303	-	10.5636	7.61e-05	0.347	TTTATCAGACCACTGCAA
MA0140.2	GATA1::TAL1	chr18:20014472-20016818	2003	2020	-	10.5455	7.67e-05	0.347	CTTATCTGACGCTCACTC
MA0140.2	GATA1::TAL1	chr17:51056231-51057041	760	777	+	10.4909	7.86e-05	0.347	AATATCATGAACCCCCAG
MA0140.2	GATA1::TAL1	chr15:17296543-17297181	590	607	+	10.4364	8.06e-05	0.347	TCTATCAGAGTAGAGCTG
MA0140.2	GATA1::TAL1	chr18:2754029-2755563	1183	1200	-	10.4364	8.06e-05	0.347	CTTATCTCTCTCTCCCTC
MA0140.2	GATA1::TAL1	chr1:22917733-22918849	234	251	+	10.3818	8.26e-05	0.347	CTTATCAAAGGGCACAAG
MA0140.2	GATA1::TAL1	chr15:38403335-38404218	324	341	+	10.3818	8.26e-05	0.347	TCTATCTGATTGGAGCAA
MA0140.2	GATA1::TAL1	chr5:50206878-50207540	400	417	-	10.3818	8.26e-05	0.347	GTTATCAAATGGAGGCAT
MA0140.2	GATA1::TAL1	chr17:34608683-34609306	172	189	-	10.3273	8.46e-05	0.347	CATATCTCTCGGCTGCAT
MA0140.2	GATA1::TAL1	chr24:23992214-23993258	595	612	+	10.2909	8.6e-05	0.347	CTTATCATATTCTCCCAT
MA0140.2	GATA1::TAL1	chr24:23992214-23993258	326	343	+	10.2727	8.67e-05	0.347	GATATCAGAGGGGAGCAT
MA0140.2	GATA1::TAL1	chr7:17854147-17855304	314	331	+	10.2545	8.73e-05	0.347	ATAATCTCTAACACACAC
MA0140.2	GATA1::TAL1	chr9:54990435-54991154	445	462	-	10.2364	8.8e-05	0.347	TCTATCAGCAGGATACAT
MA0140.2	GATA1::TAL1	chr17:51056231-51057041	147	164	+	10.1273	9.23e-05	0.355	ATTATCTGAGGAACTCTG
MA0140.2	GATA1::TAL1	chr23:29422127-29422603	424	441	-	10.0909	9.38e-05	0.355	TGTATCAGGCCGCTCCAC
MA0140.2	GATA1::TAL1	chr18:20014472-20016818	1972	1989	-	10.0727	9.45e-05	0.355	TTTATCTTGCAAAAACAA
MA0140.2	GATA1::TAL1	chr13:38699024-38701694	2375	2392	+	10.0545	9.52e-05	0.355	TTTATCCTGCCACAGCAG
MA0140.2	GATA1::TAL1	chr1:22981346-22981827	230	247	-	9.98182	9.82e-05	0.361	TTTATCTGAGGAATGCTC

## Sheet: aCNE_ATACpeak_GFP-specific
# motif_id	motif_alt_id	sequence_name	start	stop	strand	score	p-value	q-value	matched_sequence
MA0036.2	GATA2	chr4:11598193-11599973	1598	1611	-	15.4364	2.15e-06	0.563	AGCTGCTTATCTGT
MA0036.2	GATA2	chr1:39975255-39976614	637	650	-	15.3636	2.35e-06	0.563	TGCTGCTTATCTGT
MA0035.3	Gata1	chr5:37623738-37625240	342	352	+	15.5714	2.51e-06	0.578	CTCTTATCTGT
MA0035.3	Gata1	chr1:39975255-39976614	637	647	-	15.0816	3.86e-06	0.578	TGCTTATCTGT
MA0035.3	Gata1	chr4:11598193-11599973	1598	1608	-	15.0816	3.86e-06	0.578	TGCTTATCTGT
MA0035.3	Gata1	chr22:40388428-40390511	1709	1719	-	14.7959	5.18e-06	0.578	GTCTTATCTGT
MA0035.3	Gata1	chr18:19457442-19458038	90	100	-	14.7143	6.08e-06	0.578	GCCTTATCTGT
MA0140.2	GATA1::TAL1	chr23:21166171-21166821	13	30	-	16.4182	1.51e-06	0.728	GTTATCAGATCTGAGCAG
MA0140.2	GATA1::TAL1	chr2:21895280-21897070	832	849	+	15.2909	4.47e-06	0.759	TTTATCACTGCTCGGCAG
MA0140.2	GATA1::TAL1	chr7:53999153-54000702	453	470	+	15.0364	5.49e-06	0.759	ATTATCTTTCAGCAGCAC
MA0140.2	GATA1::TAL1	chr14:33818090-33819026	723	740	-	14.8545	6.31e-06	0.759	GTTATCTGTCATATTCAG
MA0482.1	Gata4	chr5:49784447-49786767	1280	1290	-	14.8966	5.81e-06	0.839	CCTTATCTCAC
MA0482.1	Gata4	chr5:37623738-37625240	343	353	+	14.6724	6.73e-06	0.839	TCTTATCTGTT
MA0482.1	Gata4	chr22:40388428-40390511	1708	1718	-	14.6724	6.73e-06	0.839	TCTTATCTGTT
MA0482.1	Gata4	chr18:19457442-19458038	89	99	-	14.6034	7.04e-06	0.839	CCTTATCTGTT
MA0140.2	GATA1::TAL1	chr9:2066588-2068138	846	863	-	14.3818	8.89e-06	0.855	TTTATCAGAAAGCAACAC
MA0140.2	GATA1::TAL1	chr23:36145958-36147785	1376	1393	+	13.8545	1.26e-05	0.906	ATTATCTCTACTGTTCAG
MA0140.2	GATA1::TAL1	chr13:4967383-4968037	503	520	+	13.4	1.67e-05	0.906	TTTATCATCCGGTGACAG
MA0140.2	GATA1::TAL1	chr6:36403139-36404061	371	388	+	13.3818	1.69e-05	0.906	TCTATCAGACCAAACCAG
MA0140.2	GATA1::TAL1	chr12:9711940-9713054	126	143	+	12.8909	2.26e-05	0.906	ATTATCAGCTCCCATCAC
MA0140.2	GATA1::TAL1	chr9:22640043-22640824	218	235	-	12.8727	2.29e-05	0.906	GTTATCTCCCTGCCGCTG
MA0140.2	GATA1::TAL1	chr21:22568046-22568588	461	478	+	12.8364	2.34e-05	0.906	TTTATCTCACAAACCCAC
MA0140.2	GATA1::TAL1	chr14:33540021-33540785	714	731	-	12.7818	2.41e-05	0.906	CTTATCAGTGTGCAAAAG
MA0140.2	GATA1::TAL1	chr13:29938722-29940313	1490	1507	-	12.6182	2.65e-05	0.906	TTTATCTCTGAAGCACAT
MA0140.2	GATA1::TAL1	chr9:32350377-32352155	936	953	-	12.4909	2.85e-05	0.906	ATAATCTGGGCAAGCCAG
MA0140.2	GATA1::TAL1	chr5:37623738-37625240	414	431	-	12.2909	3.18e-05	0.906	ATTATCACTTTGAAACAT
MA0140.2	GATA1::TAL1	chr22:40388428-40390511	1224	1241	+	12.2909	3.18e-05	0.906	GTTATCAGTTCCTACCTG
MA0140.2	GATA1::TAL1	chr4:11598193-11599973	653	670	-	12.1455	3.45e-05	0.906	AATATCTCTCGGCTCCAG
MA0140.2	GATA1::TAL1	chr20:10301229-10303218	111	128	+	12.1091	3.52e-05	0.906	CATATCATTAAGTAACAG
MA0140.2	GATA1::TAL1	chr25:20820561-20821905	54	71	+	12.0545	3.62e-05	0.906	TTTATCAATAAGAGACAC
MA0140.2	GATA1::TAL1	chr14:32891631-32893096	839	856	+	11.9818	3.77e-05	0.906	CAAATCTGTCAGCAGCAG
MA0140.2	GATA1::TAL1	chr21:16029856-16031483	564	581	+	11.8545	4.03e-05	0.923	ATAATCTTCAGGTAGCAG
MA0140.2	GATA1::TAL1	chr5:46090164-46091317	1067	1084	-	11.7091	4.35e-05	0.951	ATTATCTTCTTAGAGCAT
MA0140.2	GATA1::TAL1	chr13:17525101-17526528	1368	1385	-	11.5091	4.82e-05	0.981	TTTATCATCGACAGGCAT
MA0140.2	GATA1::TAL1	chr7:37339245-37340935	826	843	+	11.4	5.1e-05	0.981	GTTATCTGTCGACTCCAA
MA0140.2	GATA1::TAL1	chr14:33818090-33819026	346	363	-	11.4	5.1e-05	0.981	CATATCAAACAAGTGCAG
MA0036.2	GATA2	chr5:49784447-49786767	1281	1294	-	14	1.17e-05	1	AAAACCTTATCTCA
MA0036.2	GATA2	chr9:32350377-32352155	288	301	+	13.8182	1.39e-05	1	ACCTTGTTATCTCT
MA0036.2	GATA2	chr5:37623738-37625240	339	352	+	13.8	1.41e-05	1	ACTCTCTTATCTGT
MA0036.2	GATA2	chr22:40388428-40390511	1709	1722	-	13.6909	1.55e-05	1	TATGTCTTATCTGT
MA0036.2	GATA2	chr7:29248253-29250021	1374	1387	-	13.3455	2.08e-05	1	AGCCTCTTATCAGC
MA0035.3	Gata1	chr13:29938722-29940313	1499	1509	-	13.3878	2.17e-05	1	TCTTTATCTCT
MA0766.1	GATA5	chr23:21166171-21166821	59	66	-	10.931	2.18e-05	1	AGATAAGA
MA0766.1	GATA5	chr5:37623738-37625240	343	350	-	10.931	2.18e-05	1	AGATAAGA
MA0766.1	GATA5	chr3:23974598-23975534	420	427	-	10.931	2.18e-05	1	AGATAAGA
MA0766.1	GATA5	chr23:33526243-33526979	491	498	-	10.931	2.18e-05	1	AGATAAGA
MA0766.1	GATA5	chr16:21400478-21402684	1366	1373	-	10.931	2.18e-05	1	AGATAAGA
MA0766.1	GATA5	chr22:40388428-40390511	1711	1718	+	10.931	2.18e-05	1	AGATAAGA
MA0037.2	GATA3	chr23:21166171-21166821	59	66	-	14.3273	2.18e-05	1	AGATAAGA
MA0037.2	GATA3	chr5:37623738-37625240	343	350	-	14.3273	2.18e-05	1	AGATAAGA
MA0037.2	GATA3	chr3:23974598-23975534	420	427	-	14.3273	2.18e-05	1	AGATAAGA
MA0037.2	GATA3	chr23:33526243-33526979	491	498	-	14.3273	2.18e-05	1	AGATAAGA
MA0037.2	GATA3	chr16:21400478-21402684	1366	1373	-	14.3273	2.18e-05	1	AGATAAGA
MA0037.2	GATA3	chr22:40388428-40390511	1711	1718	+	14.3273	2.18e-05	1	AGATAAGA
MA0482.1	Gata4	chr3:23974598-23975534	420	430	+	13.3103	2.29e-05	1	TCTTATCTCGC
MA0035.3	Gata1	chr3:23974598-23975534	419	429	+	13.1837	2.41e-05	1	CTCTTATCTCG
MA0482.1	Gata4	chr4:11598193-11599973	1597	1607	-	13.1379	2.52e-05	1	GCTTATCTGTT
MA0482.1	Gata4	chr7:29248253-29250021	1373	1383	-	13.1207	2.55e-05	1	TCTTATCAGCG
MA0035.3	Gata1	chr23:21166171-21166821	597	607	+	12.8571	2.83e-05	1	TTTTTATCTCC
MA0035.3	Gata1	chr13:28777949-28779286	1322	1332	+	12.8571	2.83e-05	1	TTTTTATCTCC
MA0035.3	Gata1	chr5:37623738-37625240	1383	1393	+	12.7959	3e-05	1	CTTTTATCTGT
MA0482.1	Gata4	chr23:33526243-33526979	491	501	+	12.9483	3.04e-05	1	TCTTATCTTAT
MA0035.3	Gata1	chr18:22041235-22042111	545	555	-	12.7755	3.09e-05	1	TCTTTATCTCC
MA0036.2	GATA2	chr14:33540021-33540785	723	736	-	12.8182	3.15e-05	1	TCCTGCTTATCAGT
MA0036.2	GATA2	chr14:33818090-33819026	305	318	-	12.7818	3.23e-05	1	TTGATGTTATCTCC
MA0482.1	Gata4	chr14:33818090-33819026	304	314	-	12.5517	3.94e-05	1	TGTTATCTCCT
MA0766.1	GATA5	chr18:19457442-19458038	92	99	+	10.8448	3.96e-05	1	AGATAAGG
MA0766.1	GATA5	chr6:25399117-25400001	603	610	+	10.8448	3.96e-05	1	AGATAAGG
MA0766.1	GATA5	chr5:49784447-49786767	1283	1290	+	10.8448	3.96e-05	1	AGATAAGG
MA0037.2	GATA3	chr18:19457442-19458038	92	99	+	13.2909	3.96e-05	1	AGATAAGG
MA0037.2	GATA3	chr6:25399117-25400001	603	610	+	13.2909	3.96e-05	1	AGATAAGG
MA0037.2	GATA3	chr5:49784447-49786767	1283	1290	+	13.2909	3.96e-05	1	AGATAAGG
MA0036.2	GATA2	chr13:28777949-28779286	1319	1332	+	12.4364	4.07e-05	1	TACTTTTTATCTCC
MA0035.3	Gata1	chr14:33509002-33509921	909	919	+	12.3265	4.15e-05	1	TACTTATCTGT
MA0035.3	Gata1	chr6:25399117-25400001	601	611	-	12.2449	4.34e-05	1	TCCTTATCTAA
MA0482.1	Gata4	chr7:37339245-37340935	825	835	+	12.3793	4.37e-05	1	CGTTATCTGTC
MA0035.3	Gata1	chr14:33540021-33540785	723	733	-	12.2245	4.41e-05	1	TGCTTATCAGT
MA0035.3	Gata1	chr12:23647569-23648937	1261	1271	-	12.1837	4.5e-05	1	CTTTTATCTGC
MA0482.1	Gata4	chr12:23647569-23648937	1260	1270	-	12.3276	4.52e-05	1	TTTTATCTGCC
MA0036.2	GATA2	chr2:12698525-12699158	99	112	-	12.2545	4.58e-05	1	TCTATGTTATCTGA
MA0035.3	Gata1	chr7:29248253-29250021	1374	1384	-	12.102	4.58e-05	1	CTCTTATCAGC
MA0036.2	GATA2	chr14:33818090-33819026	732	745	-	12.2364	4.63e-05	1	TGAGGGTTATCTGT
MA0035.3	Gata1	chr21:22525826-22526847	25	35	+	12.0204	4.72e-05	1	GTTTTATCTGT
MA0035.3	Gata1	chr17:38530291-38531132	125	135	-	12.0204	4.72e-05	1	GTTTTATCTGT
MA0036.2	GATA2	chr23:36145958-36147785	885	898	-	12.1818	4.8e-05	1	ACTTTTTTATCTGA
MA0482.1	Gata4	chr7:47955313-47956852	412	422	+	12.2414	4.81e-05	1	TCTTATCATTC
MA0036.2	GATA2	chr18:19457442-19458038	90	103	-	12.1636	4.86e-05	1	TTTGCCTTATCTGT
MA0482.1	Gata4	chr1:39975255-39976614	636	646	-	12.1897	4.87e-05	1	GCTTATCTGTA
MA0035.3	Gata1	chr20:10301229-10303218	41	51	+	11.9388	5e-05	1	TTTTTATCTTT
MA0035.3	Gata1	chr5:49778052-49779169	981	991	-	11.9388	5e-05	1	GCTTTATCTGT
MA0482.1	Gata4	chr23:21166171-21166821	598	608	+	12.1207	5.09e-05	1	TTTTATCTCCT
MA0482.1	Gata4	chr13:28777949-28779286	1323	1333	+	12.1207	5.09e-05	1	TTTTATCTCCT
MA0482.1	Gata4	chr20:10301229-10303218	140	150	+	12.0172	5.46e-05	1	GCTTATCTTAC
MA0035.3	Gata1	chr7:47955313-47956852	411	421	+	11.8571	5.49e-05	1	TTCTTATCATT
MA0035.3	Gata1	chr5:42398489-42399653	1047	1057	-	11.8571	5.49e-05	1	TCTTTATCTTT
MA0140.2	GATA1::TAL1	chr4:17742719-17743604	284	301	-	11.2182	5.58e-05	1	ATTATCACACTTGAACAT
MA0482.1	Gata4	chr13:17525101-17526528	887	897	-	11.9655	5.6e-05	1	TTTTATCTCTG
MA0482.1	Gata4	chr13:29938722-29940313	1498	1508	-	11.8966	5.85e-05	1	CTTTATCTCTG
MA0035.3	Gata1	chr5:49784447-49786767	1281	1291	-	11.6735	6.07e-05	1	ACCTTATCTCA
MA0766.1	GATA5	chr17:29955548-29956355	292	299	+	10.4828	6.14e-05	1	TGATAAGA
MA0766.1	GATA5	chr7:47955313-47956852	412	419	-	10.4828	6.14e-05	1	TGATAAGA
MA0766.1	GATA5	chr7:29248253-29250021	1376	1383	+	10.4828	6.14e-05	1	TGATAAGA
MA0766.1	GATA5	chr16:21402863-21404528	1381	1388	+	10.4828	6.14e-05	1	TGATAAGA
MA0766.1	GATA5	chr16:21400478-21402684	2082	2089	-	10.4828	6.14e-05	1	TGATAAGA
MA0035.3	Gata1	chr23:33526243-33526979	490	500	+	11.6122	6.19e-05	1	CTCTTATCTTA
MA0036.2	GATA2	chr16:21400478-21402684	2078	2091	+	11.7455	6.24e-05	1	ACGATCTTATCATT
MA0036.2	GATA2	chr5:51153802-51154941	644	657	-	11.7273	6.31e-05	1	AAGTGGTTATCAGA
MA0482.1	Gata4	chr2:12698525-12699158	98	108	-	11.7414	6.34e-05	1	TGTTATCTGAC
MA0036.2	GATA2	chr13:17525101-17526528	888	901	-	11.7091	6.37e-05	1	TTGATTTTATCTCT
MA0140.2	GATA1::TAL1	chr18:23174237-23174913	441	458	+	10.9091	6.48e-05	1	CCAATCTGCATACCACAG
MA0482.1	Gata4	chr21:22568046-22568588	460	470	+	11.7069	6.51e-05	1	TTTTATCTCAC
MA0035.3	Gata1	chr18:19628946-19629713	319	329	-	11.449	6.54e-05	1	CACTTATCTCT
MA0037.2	GATA3	chr17:38530291-38531132	127	134	+	12.6727	6.62e-05	1	AGATAAAA
MA0037.2	GATA3	chr13:5438756-5439606	582	589	+	12.6727	6.62e-05	1	AGATAAAA
MA0037.2	GATA3	chr25:14768970-14770531	619	626	+	12.6727	6.62e-05	1	AGATAAAA
MA0037.2	GATA3	chr25:37514293-37516039	726	733	+	12.6727	6.62e-05	1	AGATAAAA
MA0037.2	GATA3	chr25:20820561-20821905	828	835	+	12.6727	6.62e-05	1	AGATAAAA
MA0037.2	GATA3	chr3:24017100-24019703	843	850	+	12.6727	6.62e-05	1	AGATAAAA
MA0037.2	GATA3	chr23:36145958-36147785	887	894	+	12.6727	6.62e-05	1	AGATAAAA
MA0037.2	GATA3	chr13:17525101-17526528	890	897	+	12.6727	6.62e-05	1	AGATAAAA
MA0037.2	GATA3	chr7:53999153-54000702	1194	1201	+	12.6727	6.62e-05	1	AGATAAAA
MA0037.2	GATA3	chr12:23647569-23648937	1263	1270	+	12.6727	6.62e-05	1	AGATAAAA
MA0037.2	GATA3	chr14:44406457-44408609	1471	1478	+	12.6727	6.62e-05	1	AGATAAAA
MA0037.2	GATA3	chr21:22525826-22526847	26	33	-	12.6727	6.62e-05	1	AGATAAAA
MA0037.2	GATA3	chr9:26818179-26820225	32	39	-	12.6727	6.62e-05	1	AGATAAAA
MA0037.2	GATA3	chr20:10301229-10303218	42	49	-	12.6727	6.62e-05	1	AGATAAAA
MA0037.2	GATA3	chr22:17194102-17194741	97	104	-	12.6727	6.62e-05	1	AGATAAAA
MA0037.2	GATA3	chr3:24001566-24002367	307	314	-	12.6727	6.62e-05	1	AGATAAAA
MA0037.2	GATA3	chr9:32235887-32237091	327	334	-	12.6727	6.62e-05	1	AGATAAAA
MA0037.2	GATA3	chr21:22568046-22568588	460	467	-	12.6727	6.62e-05	1	AGATAAAA
MA0037.2	GATA3	chr23:21166171-21166821	598	605	-	12.6727	6.62e-05	1	AGATAAAA
MA0037.2	GATA3	chr18:22041235-22042111	753	760	-	12.6727	6.62e-05	1	AGATAAAA
MA0037.2	GATA3	chr13:28777949-28779286	1323	1330	-	12.6727	6.62e-05	1	AGATAAAA
MA0037.2	GATA3	chr5:37623738-37625240	1384	1391	-	12.6727	6.62e-05	1	AGATAAAA
MA0482.1	Gata4	chr16:21400478-21402684	2082	2092	+	11.6379	6.77e-05	1	TCTTATCATTT
MA0036.2	GATA2	chr6:772600-773344	134	147	-	11.5818	6.84e-05	1	ATGTTTTTATCACT
MA0035.3	Gata1	chr13:17525101-17526528	888	898	-	11.3061	6.96e-05	1	ATTTTATCTCT
MA0482.1	Gata4	chr21:22525826-22526847	26	36	+	11.569	6.98e-05	1	TTTTATCTGTG
MA0140.2	GATA1::TAL1	chr5:42250974-42251626	162	179	-	10.7455	7e-05	1	CTTATCCACCCCCCCCAG
MA0140.2	GATA1::TAL1	chr5:49778052-49779169	7	24	-	10.7273	7.06e-05	1	TTAATCTGGGGTCACCAC
MA0036.2	GATA2	chr18:22041235-22042111	545	558	-	11.5091	7.09e-05	1	GAGTCTTTATCTCC
MA0482.1	Gata4	chr5:49778052-49779169	980	990	-	11.5	7.13e-05	1	CTTTATCTGTG
MA0035.3	Gata1	chr9:26848110-26849366	402	412	+	11.2449	7.36e-05	1	TCTTTATCTTC
MA0035.3	Gata1	chr23:36145958-36147785	885	895	-	11.2449	7.36e-05	1	TTTTTATCTGA
MA0482.1	Gata4	chr17:38530291-38531132	124	134	-	11.4138	7.46e-05	1	TTTTATCTGTT
MA0482.1	Gata4	chr5:37623738-37625240	1384	1394	+	11.4138	7.46e-05	1	TTTTATCTGTT
MA0140.2	GATA1::TAL1	chr1:39975255-39976614	677	694	+	10.6	7.48e-05	1	GCTATCACTCACCCCCAT
MA0035.3	Gata1	chr6:31827819-31828943	408	418	-	11.1837	7.81e-05	1	TCTTTATCTAC
MA0482.1	Gata4	chr9:26818179-26820225	32	42	+	11.3103	7.82e-05	1	TTTTATCTGAC
MA0482.1	Gata4	chr23:36145958-36147785	884	894	-	11.3103	7.82e-05	1	TTTTATCTGAC
MA0140.2	GATA1::TAL1	chr25:14720384-14720964	221	238	-	10.4909	7.86e-05	1	CTAATCAGCAGATCTCAG
MA0036.2	GATA2	chr21:22568046-22568588	456	469	+	11.3091	7.89e-05	1	AGCCTTTTATCTCA
MA0036.2	GATA2	chr17:24177829-24179580	176	189	+	11.2909	7.95e-05	1	AGGTGTTTATCAGA
MA0482.1	Gata4	chr9:32350377-32352155	292	302	+	11.2931	8.01e-05	1	TGTTATCTCTA
MA0035.3	Gata1	chr9:32350377-32352155	291	301	+	11.1633	8.03e-05	1	TTGTTATCTCT
MA0482.1	Gata4	chr14:33540021-33540785	722	732	-	11.2759	8.03e-05	1	GCTTATCAGTG
MA0482.1	Gata4	chr13:5438756-5439606	579	589	-	11.2586	8.07e-05	1	TTTTATCTCAG
MA0482.1	Gata4	chr9:26848110-26849366	403	413	+	11.2414	8.13e-05	1	CTTTATCTTCC
MA0140.2	GATA1::TAL1	chr9:3197702-3198435	667	684	-	10.4	8.19e-05	1	GTAATCAGTGTCTTTCAG
MA0766.1	GATA5	chr2:12698525-12699158	101	108	+	10.4483	8.32e-05	1	AGATAACA
MA0766.1	GATA5	chr22:40349947-40350764	263	270	+	10.4483	8.32e-05	1	AGATAACA
MA0766.1	GATA5	chr9:32350377-32352155	292	299	-	10.4483	8.32e-05	1	AGATAACA
MA0766.1	GATA5	chr14:33818090-33819026	307	314	+	10.4483	8.32e-05	1	AGATAACA
MA0766.1	GATA5	chr13:17243300-17244395	379	386	+	10.4483	8.32e-05	1	AGATAACA
MA0037.2	GATA3	chr1:39975255-39976614	639	646	+	12.6364	8.4e-05	1	AGATAAGC
MA0037.2	GATA3	chr13:17525101-17526528	1404	1411	+	12.6364	8.4e-05	1	AGATAAGC
MA0037.2	GATA3	chr4:11598193-11599973	1600	1607	+	12.6364	8.4e-05	1	AGATAAGC
MA0037.2	GATA3	chr20:10301229-10303218	140	147	-	12.6364	8.4e-05	1	AGATAAGC
MA0035.3	Gata1	chr18:20052225-20054808	2114	2124	+	11.102	8.45e-05	1	TCCTTATCAAC
MA0035.3	Gata1	chr16:21400478-21402684	1267	1277	+	11.0408	8.71e-05	1	CCCCTATCTCT
MA0482.1	Gata4	chr18:22041235-22042111	544	554	-	11.1034	8.72e-05	1	CTTTATCTCCA
MA0036.2	GATA2	chr2:12698525-12699158	546	559	+	11.0909	8.82e-05	1	TTTAGCTTATCAGC
MA0036.2	GATA2	chr7:37339245-37340935	821	834	+	11.0909	8.82e-05	1	CGCCCGTTATCTGT
MA0036.2	GATA2	chr13:17525101-17526528	1402	1415	-	11.0727	8.9e-05	1	ACAAGCTTATCTCG
MA0035.3	Gata1	chr23:21166171-21166821	58	68	+	10.8776	8.98e-05	1	GTCTTATCTTG
MA0036.2	GATA2	chr1:39975255-39976614	697	710	-	11.0364	9.05e-05	1	AGCAGTTTATCTCT
MA0036.2	GATA2	chr23:21166171-21166821	594	607	+	11.0364	9.05e-05	1	CCTTTTTTATCTCC
MA0036.2	GATA2	chr2:21895280-21897070	827	840	+	11.0182	9.14e-05	1	TCTTTTTTATCACT
MA0482.1	Gata4	chr13:17243300-17244395	376	386	-	10.9828	9.2e-05	1	TGTTATCTTTG
MA0140.2	GATA1::TAL1	chr22:40388428-40390511	1700	1717	-	10.0909	9.38e-05	1	CTTATCTGTTCTTCTCAA
MA0482.1	Gata4	chr14:33818090-33819026	731	741	-	10.9138	9.48e-05	1	GGTTATCTGTC
MA0140.2	GATA1::TAL1	chr18:23767793-23768833	753	770	-	10.0364	9.6e-05	1	TCTATCTCTCCCCCTCAC
MA0036.2	GATA2	chr21:22525826-22526847	22	35	+	10.9091	9.66e-05	1	TTAGTTTTATCTGT
MA0035.3	Gata1	chr5:42398489-42399653	867	877	+	10.6735	9.73e-05	1	TGTTTATCTTT
MA0140.2	GATA1::TAL1	chr6:31827819-31828943	926	943	-	10	9.75e-05	1	CGAATCTGTAAGTCCCAG
MA0036.2	GATA2	chr20:10301229-10303218	136	149	+	10.8909	9.75e-05	1	GGCAGCTTATCTTA
MA0482.1	Gata4	chr25:14768970-14770531	616	626	-	10.8621	9.8e-05	1	TTTTATCTGAG
MA0140.2	GATA1::TAL1	chr3:40457896-40458658	158	175	+	9.96364	9.9e-05	1	TTTATCAGTTTAGACAAG
MA0036.2	GATA2	chr9:32235887-32237091	323	336	+	10.8545	9.91e-05	1	ACATTTTTATCTTA
MA0036.2	GATA2	chr23:33526243-33526979	487	500	+	10.8545	9.91e-05	1	TTTCTCTTATCTTA
