# Supplementary material for: Heart enhancers with deeply conserved regulatory activity are established early in zebrafish development
Source: Nat Commun. 2018 Nov 26;9:4977. doi: 10.1038/s41467-018-07451-z (PMC6255839; doi:10.1038/s41467-018-07451-z)
Supplement: Supplementary file 9 — Supplementary Data 6 [file 41467_2018_7451_MOESM9_ESM.xlsx]

## Sheet: single-cell mRNA-seq
	Input Reads Number after trimming	Unique Mapped Reads Number	Unique Mapped Reads Percent	Number of Genes Detected
A1	2637152	1586388	0.6016	4301
A10	2194080	1443083	0.6577	4213
A11	4241539	1989781	0.4691	3887
A12	4223278	2671741	0.6326	4717
A2	3736265	2502902	0.6699	5237
A3	2178082	1315026	0.6038	3616
A4	3243721	2232747	0.6883	5049
A5	2701667	1189493	0.4403	3466
A6	1726318	851454	0.4932	2766
A7	3268279	2291020	0.701	4577
A8	3195003	1989689	0.6228	2800
A9	3003536	1883683	0.6272	2129
B1	3748356	2742850	0.7317	4997
B10	1985798	1389971	0.7	4594
B11	4926877	3538720	0.7182	4570
B12	2510592	1121365	0.4467	1948
B2	2314774	1444917	0.6242	3724
B3	3989064	2658259	0.6664	3956
B4	4119420	2912554	0.707	4736
B5	4061845	3066359	0.7549	5522
B6	3096331	2346599	0.7579	4868
B7	3841374	2880012	0.7497	4271
B8	3184469	2232047	0.7009	3820
B9	3471502	2474456	0.7128	4890
C1	3490115	2469863	0.7077	4444
C10	2595212	1682515	0.6483	4380
C11	3009917	1392971	0.4628	1781
C12	2684531	1598838	0.5956	4141
C2	3784656	2681475	0.7085	4930
C3	3936264	2672368	0.6789	4196
C4	2126277	1083816	0.5097	3132
C5	2656500	1514410	0.5701	3635
C6	3382328	2502868	0.74	4700
C7	3472165	2336775	0.673	4103
C8	3532248	2206214	0.6246	2956
C9	3991781	2696884	0.6756	4961
D1	3433198	2312148	0.6735	5018
D10	2422524	1264057	0.5218	2515
D11	4136791	2764035	0.6682	4689
D12	2805191	1755007	0.6256	4323
D2	2209492	1378562	0.6239	4274
D3	2994116	2131553	0.7119	3827
D4	2694524	2037845	0.7563	4606
D5	2221051	1387750	0.6248	4205
D6	2754368	1941156	0.7048	4309
D7	3299391	2171985	0.6583	2799
D8	2790926	1811726	0.6491	2447
D9	2860653	1664230	0.5818	3730
E1	2534005	1443345	0.5696	4082
E10	2287669	1229075	0.5373	3397
E11	3931597	2222020	0.5652	3257
E12	3646883	1369660	0.3756	3988
E2	3033837	2266321	0.747	4945
E3	2453022	1621439	0.661	4442
E4	3161206	2291149	0.7248	3977
E5	1464061	892609	0.6097	3679
E6	2998827	2150909	0.7173	3580
E7	2695227	1774177	0.6583	2931
E8	2929085	1925952	0.6575	2447
E9	2606461	1247870	0.4788	1849
F1	3441122	2512083	0.73	4952
F10	2555919	1697739	0.6642	3303
F11	4171286	2739306	0.6567	5029
F12	1887130	813261	0.431	3480
F2	2237045	1256001	0.5615	3922
F3	3500280	2481688	0.709	5311
F4	1824003	998184	0.5472	3411
F5	2521330	1576372	0.6252	4693
F6	2904730	1782884	0.6138	3125
F7	3392475	2529522	0.7456	4858
F8	3044528	1993530	0.6548	2773
F9	3521225	2509353	0.7126	5030
G1	3497918	2329588	0.666	2359
G10	2126253	1499536	0.7052	2908
G11	4096609	2401482	0.5862	2725
G12	3877419	2232671	0.5758	4605
G2	3033827	2192018	0.7225	4936
G3	2945666	2033602	0.6904	4977
G4	1725906	980502	0.5681	3270
G5	1976952	948874	0.48	2724
G6	3442995	2580681	0.7495	3600
G7	3095690	2255418	0.7286	4365
G8	1980728	840925	0.4246	1548
G9	2884857	1551149	0.5377	2288
H1	3472494	2461285	0.7088	4120
H10	2226400	1689515	0.7589	5536
H11	4145126	3129070	0.7549	5356
H12	3578518	2474777	0.6916	4778
H2	2721955	1268700	0.4661	4109
H3	2240292	1428181	0.6375	4053
H4	2591834	1937727	0.7476	5317
H5	2329548	983475	0.4222	3076
H6	3781811	2477227	0.655	2575
H7	2640074	1832545	0.6941	4424
H8	3030946	1972515	0.6508	2236
H9	2784115	1864027	0.6695	3402

## Sheet: Bulk mRNA-seq
	library ID	Input Reads Number	Uniquely Mapped Reads Number	Uniquely Mapped Reads Percent	Number of Genes Detected
Smarcd3F6-GFP+_R1	control1	18153599	13969284	0.7695	13593
Smarcd3F6-GFP-_R1	control2	20053868	15574545	0.7766	14129
Smarcd3F6-GFP+_R2	control3	19293398	15405472	0.7985	15068
Smarcd3F6-GFP-_R2	control4	19509179	15722480	0.8059	15877
Smarcd3F6-GFP+_R3	control5	16043327	13395926	0.835	14252
Smarcd3F6-GFP-_R3	control6	15615301	12886318	0.8252	13997

## Sheet: ATAC-seq
	library ID	Raw reads number	trimmed reads number	Uniquely Mapped Reads Number	Uniquely Mapped Reads Percent	q30 reads number	q30 mitochondrial reads	mitochondiral reads percentage	unique effective reads
Smarcd3F6-GFP+_R1	WL438	40341890	32873469	24065322	0.732059	22633627	13724907	0.606395	8908720
Smarcd3F6-GFP-_R1	WL439	35397654	26836750	18821867	0.701347	17436465	8560636	0.490962	8875829
Smarcd3F6-GFP+_R2	WL440	69445533	56463869	42283569	0.748861	40036189	27193897	0.679233	12842292
Smarcd3F6-GFP-_R2	WL441	38151677	28989544	21480224	0.740965	20130496	11586874	0.575588	8543622
